# Supplementary material for: Discovering Hidden Archaeal and Bacterial Lipid Producers in a Euxinic Marine System
Source: Environ Microbiol. 2025 Feb 27;27(3):e70054. doi: 10.1111/1462-2920.70054 (PMC11868695; doi:10.1111/1462-2920.70054)
Supplement: Supplementary file 2 — Data S2. Supplementary Tables. [file EMI-27-e70054-s002.xlsx]

## Sheet: Table S1
Table S1. Bacterial and Archaeal 16S rRNA gene relative abundance (%) in the Black Sea water column SPM samples determined by 16S rRNA gene amplicon sequencing
Depth (m)	50	70	80	85	90	95	100	105	110	130	170	250	500	1000	2000
Bacterial relative abundance	91.3	87	88.6	86.3	84.4	84.3	81	85.3	89.4	86.9	84.8	71.4	64.9	68.7	80.1
Archaea relative abundance	4.3	9.9	8.3	7.9	9.6	8.7	11.5	7	3.7	2.3	1.7	1.5	1.1	1.3	2.2
Unassigned relative abundance	4.4	3.2	3.1	5.9	6	7	7.6	7.7	6.9	10.8	13.5	27	34.1	30.1	17.8

## Sheet: Table S2A
Table S2A. Bacterial and Archaeal 16S rRNA gene relative abundance (%) by specific taxonomic classes in the Black Sea water column SPM samples determined by 16S rRNA gene amplicon sequencing (Data is plotted in Figure 1 and 2)
Row.names	D0	D1	D2	D3	D4	D5	D6	D7	50	70	80	85	90	95	100	105	110	130	170	250	500	1000	2000
denovo1008837	D_0__Archaea	D_1__Altiarchaeota	D_2__Altiarchaeia	D_3__uncultured archaeon	D_4__uncultured archaeon	D_5__uncultured archaeon	D_6__uncultured archaeon	Unassigned	0	0	0	0	0	0	0	0	0	0	0	0	0	0	0
denovo1052815	D_0__Archaea	D_1__Altiarchaeota	D_2__Altiarchaeia	D_3__uncultured archaeon	D_4__uncultured archaeon	D_5__uncultured archaeon	D_6__uncultured archaeon	Unassigned	0	0	0	0	0	0	0	0	0	0	0	0	0	0	0
denovo1159732	D_0__Archaea	D_1__Altiarchaeota	D_2__Altiarchaeia	D_3__uncultured archaeon	D_4__uncultured archaeon	D_5__uncultured archaeon	D_6__uncultured archaeon	Unassigned	0	0	0	0	0	0	0	0	0	0	0	0	0	0	0
denovo1216771	D_0__Archaea	D_1__Altiarchaeota	D_2__Altiarchaeia	D_3__uncultured archaeon	D_4__uncultured archaeon	D_5__uncultured archaeon	D_6__uncultured archaeon	Unassigned	0	0	0	0	0	0	0	0	0	0	0	0	0	8.66e-06	0
denovo1303948	D_0__Archaea	D_1__Altiarchaeota	D_2__Altiarchaeia	D_3__uncultured archaeon	D_4__uncultured archaeon	D_5__uncultured archaeon	D_6__uncultured archaeon	Unassigned	0	0	0	0	0	0	0	0	0	0	1.11e-05	0	0	0	0
denovo1343479	D_0__Archaea	D_1__Altiarchaeota	D_2__Altiarchaeia	D_3__uncultured archaeon	D_4__uncultured archaeon	D_5__uncultured archaeon	D_6__uncultured archaeon	Unassigned	0	0	0	0	0	0	0	0	0	0	0	0	0	0	0
denovo1351643	D_0__Archaea	D_1__Altiarchaeota	D_2__Altiarchaeia	D_3__uncultured archaeon	D_4__uncultured archaeon	D_5__uncultured archaeon	D_6__uncultured archaeon	Unassigned	0	0	0	0	0	0	0	0	0	0	0	0	0	0	0
denovo1429569	D_0__Archaea	D_1__Altiarchaeota	D_2__Altiarchaeia	D_3__uncultured archaeon	D_4__uncultured archaeon	D_5__uncultured archaeon	D_6__uncultured archaeon	Unassigned	0	0	0	0	0	0	0	0	0	0	0	0	1.22e-05	0	8.51e-06
denovo152471	D_0__Archaea	D_1__Altiarchaeota	D_2__Altiarchaeia	D_3__uncultured archaeon	D_4__uncultured archaeon	D_5__uncultured archaeon	D_6__uncultured archaeon	Unassigned	0	0	0	0	0	0	0	0	0	0	0	0	0	0	0
denovo1842824	D_0__Archaea	D_1__Altiarchaeota	D_2__Altiarchaeia	D_3__uncultured archaeon	D_4__uncultured archaeon	D_5__uncultured archaeon	D_6__uncultured archaeon	Unassigned	0	0	0	0	0	0	0	0	0	0	0	0	0	0	8.51e-06
denovo207028	D_0__Archaea	D_1__Altiarchaeota	D_2__Altiarchaeia	D_3__uncultured archaeon	D_4__uncultured archaeon	D_5__uncultured archaeon	D_6__uncultured archaeon	Unassigned	0	0	0	0	0	0	0	0	0	0	0	9.21e-06	0	0	0
denovo2141244	D_0__Archaea	D_1__Altiarchaeota	D_2__Altiarchaeia	D_3__uncultured archaeon	D_4__uncultured archaeon	D_5__uncultured archaeon	D_6__uncultured archaeon	Unassigned	0	0	0	0	0	0	0	0	0	0	0	0	0	8.66e-06	8.51e-06
denovo2169013	D_0__Archaea	D_1__Altiarchaeota	D_2__Altiarchaeia	D_3__uncultured archaeon	D_4__uncultured archaeon	D_5__uncultured archaeon	D_6__uncultured archaeon	Unassigned	0	0	0	0	0	0	0	0	0	0	1.11e-05	9.21e-06	0	0	0
denovo2175286	D_0__Archaea	D_1__Altiarchaeota	D_2__Altiarchaeia	D_3__uncultured archaeon	D_4__uncultured archaeon	D_5__uncultured archaeon	D_6__uncultured archaeon	Unassigned	0	0	0	0	0	0	2.27e-05	4.95e-05	1.84e-05	4.23e-05	1.11e-05	1.84e-05	0	1.73e-05	1.7e-05
denovo2191850	D_0__Archaea	D_1__Altiarchaeota	D_2__Altiarchaeia	D_3__uncultured archaeon	D_4__uncultured archaeon	D_5__uncultured archaeon	D_6__uncultured archaeon	Unassigned	0	0	0	0	0	0	0	0	0	0	0	0	0	0	0
denovo225625	D_0__Archaea	D_1__Altiarchaeota	D_2__Altiarchaeia	D_3__uncultured archaeon	D_4__uncultured archaeon	D_5__uncultured archaeon	D_6__uncultured archaeon	Unassigned	0	0	0	0	0	0	0	0	0	0	0	0	0	8.66e-06	0
denovo2302507	D_0__Archaea	D_1__Altiarchaeota	D_2__Altiarchaeia	D_3__uncultured archaeon	D_4__uncultured archaeon	D_5__uncultured archaeon	D_6__uncultured archaeon	Unassigned	0	0	0	0	0	0	0	0	0	0	0	0	0	0	0
denovo2410162	D_0__Archaea	D_1__Altiarchaeota	D_2__Altiarchaeia	D_3__uncultured archaeon	D_4__uncultured archaeon	D_5__uncultured archaeon	D_6__uncultured archaeon	Unassigned	0	0	0	0	0	0	1.13e-05	0	0	0	0	0	1.22e-05	8.66e-06	0
denovo2430020	D_0__Archaea	D_1__Altiarchaeota	D_2__Altiarchaeia	D_3__uncultured archaeon	D_4__uncultured archaeon	D_5__uncultured archaeon	D_6__uncultured archaeon	Unassigned	0	0	0	0	0	0	1.13e-05	0	0	2.54e-05	0	9.21e-06	0	0	8.51e-06
denovo2778748	D_0__Archaea	D_1__Altiarchaeota	D_2__Altiarchaeia	D_3__uncultured archaeon	D_4__uncultured archaeon	D_5__uncultured archaeon	D_6__uncultured archaeon	Unassigned	0	0	0	0	0	0	0	0	0	0	1.11e-05	0	0	2.6e-05	2.55e-05
denovo3010381	D_0__Archaea	D_1__Altiarchaeota	D_2__Altiarchaeia	D_3__uncultured archaeon	D_4__uncultured archaeon	D_5__uncultured archaeon	D_6__uncultured archaeon	Unassigned	0	0	0	0	0	0	0	0	0	0	0	0	0	8.66e-06	0
denovo350279	D_0__Archaea	D_1__Altiarchaeota	D_2__Altiarchaeia	D_3__uncultured archaeon	D_4__uncultured archaeon	D_5__uncultured archaeon	D_6__uncultured archaeon	Unassigned	0	0	0	0	0	0	0	0	0	0	0	0	0	0	1.7e-05
denovo3589877	D_0__Archaea	D_1__Altiarchaeota	D_2__Altiarchaeia	D_3__uncultured archaeon	D_4__uncultured archaeon	D_5__uncultured archaeon	D_6__uncultured archaeon	Unassigned	0	0	0	0	1.27e-05	0	0	0	0	8.46e-06	1.11e-05	0	0	0	0
denovo3643645	D_0__Archaea	D_1__Altiarchaeota	D_2__Altiarchaeia	D_3__uncultured archaeon	D_4__uncultured archaeon	D_5__uncultured archaeon	D_6__uncultured archaeon	Unassigned	0	0	0	0	0	0	0	0	0	0	0	0	0	0	0
denovo3653807	D_0__Archaea	D_1__Altiarchaeota	D_2__Altiarchaeia	D_3__uncultured archaeon	D_4__uncultured archaeon	D_5__uncultured archaeon	D_6__uncultured archaeon	Unassigned	0	0	0	0	0	0	0	0	0	0	0	0	0	0	0
denovo3669907	D_0__Archaea	D_1__Altiarchaeota	D_2__Altiarchaeia	D_3__uncultured archaeon	D_4__uncultured archaeon	D_5__uncultured archaeon	D_6__uncultured archaeon	Unassigned	0	0	0	0	0	0	0	0	0	0	0	0	0	0	8.51e-06
denovo3763253	D_0__Archaea	D_1__Altiarchaeota	D_2__Altiarchaeia	D_3__uncultured archaeon	D_4__uncultured archaeon	D_5__uncultured archaeon	D_6__uncultured archaeon	Unassigned	0	0	0	0	0	0	0	0	0	0	0	0	0	2.6e-05	0
denovo3886696	D_0__Archaea	D_1__Altiarchaeota	D_2__Altiarchaeia	D_3__uncultured archaeon	D_4__uncultured archaeon	D_5__uncultured archaeon	D_6__uncultured archaeon	Unassigned	0	0	0	0	1.27e-05	0	0	0	2.76e-05	0.000109962	5.53e-05	6.45e-05	1.22e-05	0	8.51e-06
denovo3947891	D_0__Archaea	D_1__Altiarchaeota	D_2__Altiarchaeia	D_3__uncultured archaeon	D_4__uncultured archaeon	D_5__uncultured archaeon	D_6__uncultured archaeon	Unassigned	0	0	0	0	0	0	0	0	0	0	1.11e-05	0	2.44e-05	0	0
denovo4036373	D_0__Archaea	D_1__Altiarchaeota	D_2__Altiarchaeia	D_3__uncultured archaeon	D_4__uncultured archaeon	D_5__uncultured archaeon	D_6__uncultured archaeon	Unassigned	0	0	0	0	0	0	1.13e-05	0	0	8.46e-06	0	0	0	0	0
denovo4082764	D_0__Archaea	D_1__Altiarchaeota	D_2__Altiarchaeia	D_3__uncultured archaeon	D_4__uncultured archaeon	D_5__uncultured archaeon	D_6__uncultured archaeon	Unassigned	0	0	0	0	0	0	1.13e-05	0	9.2e-06	1.69e-05	2.21e-05	9.21e-06	0	0	0
denovo4129107	D_0__Archaea	D_1__Altiarchaeota	D_2__Altiarchaeia	D_3__uncultured archaeon	D_4__uncultured archaeon	D_5__uncultured archaeon	D_6__uncultured archaeon	Unassigned	0	0	0	0	0	0	1.13e-05	0	0	0	0	0	0	0	0
denovo4304128	D_0__Archaea	D_1__Altiarchaeota	D_2__Altiarchaeia	D_3__uncultured archaeon	D_4__uncultured archaeon	D_5__uncultured archaeon	D_6__uncultured archaeon	Unassigned	0	0	0	0	0	0	0	0	9.2e-06	0	0	0	0	0	8.51e-06
denovo4388302	D_0__Archaea	D_1__Altiarchaeota	D_2__Altiarchaeia	D_3__uncultured archaeon	D_4__uncultured archaeon	D_5__uncultured archaeon	D_6__uncultured archaeon	Unassigned	0	0	0	0	0	0	0	0	0	0	0	0	0	0	0
denovo4524526	D_0__Archaea	D_1__Altiarchaeota	D_2__Altiarchaeia	D_3__uncultured archaeon	D_4__uncultured archaeon	D_5__uncultured archaeon	D_6__uncultured archaeon	Unassigned	0	0	0	0	0	0	0	0	9.2e-06	3.38e-05	3.32e-05	9.21e-06	0	8.66e-06	0
denovo4558720	D_0__Archaea	D_1__Altiarchaeota	D_2__Altiarchaeia	D_3__uncultured archaeon	D_4__uncultured archaeon	D_5__uncultured archaeon	D_6__uncultured archaeon	Unassigned	0	0	0	0	0	0	0	1.24e-05	0	8.46e-06	1.11e-05	0	0	8.66e-06	8.51e-06
denovo4775198	D_0__Archaea	D_1__Altiarchaeota	D_2__Altiarchaeia	D_3__uncultured archaeon	D_4__uncultured archaeon	D_5__uncultured archaeon	D_6__uncultured archaeon	Unassigned	0	0	0	0	0	0	0	0	0	0	0	0	1.22e-05	3.46e-05	8.51e-06
denovo478053	D_0__Archaea	D_1__Altiarchaeota	D_2__Altiarchaeia	D_3__uncultured archaeon	D_4__uncultured archaeon	D_5__uncultured archaeon	D_6__uncultured archaeon	Unassigned	0	0	0	0	0	0	1.13e-05	0	0	0	0	0	0	0	0
denovo4809361	D_0__Archaea	D_1__Altiarchaeota	D_2__Altiarchaeia	D_3__uncultured archaeon	D_4__uncultured archaeon	D_5__uncultured archaeon	D_6__uncultured archaeon	Unassigned	0	0	0	0	0	0	0	1.24e-05	0	3.38e-05	0	1.84e-05	0	0	0
denovo4890287	D_0__Archaea	D_1__Altiarchaeota	D_2__Altiarchaeia	D_3__uncultured archaeon	D_4__uncultured archaeon	D_5__uncultured archaeon	D_6__uncultured archaeon	Unassigned	0	0	0	0	0	0	0	0	0	0	0	0	0	0	8.51e-06
denovo4930021	D_0__Archaea	D_1__Altiarchaeota	D_2__Altiarchaeia	D_3__uncultured archaeon	D_4__uncultured archaeon	D_5__uncultured archaeon	D_6__uncultured archaeon	Unassigned	0	0	0	0	0	0	0	0	0	0	0	0	0	0	0
denovo4945469	D_0__Archaea	D_1__Altiarchaeota	D_2__Altiarchaeia	D_3__uncultured archaeon	D_4__uncultured archaeon	D_5__uncultured archaeon	D_6__uncultured archaeon	Unassigned	0	0	0	0	0	0	0	0	0	0	0	0	1.22e-05	0	0
denovo5030366	D_0__Archaea	D_1__Altiarchaeota	D_2__Altiarchaeia	D_3__uncultured archaeon	D_4__uncultured archaeon	D_5__uncultured archaeon	D_6__uncultured archaeon	Unassigned	0	0	0	0	0	0	0	0	0	1.69e-05	1.11e-05	0	0	0	0
denovo5039417	D_0__Archaea	D_1__Altiarchaeota	D_2__Altiarchaeia	D_3__uncultured archaeon	D_4__uncultured archaeon	D_5__uncultured archaeon	D_6__uncultured archaeon	Unassigned	0	0	0	0	1.27e-05	0	1.13e-05	1.24e-05	0	8.46e-06	1.11e-05	0	0	8.66e-06	2.55e-05
denovo5060372	D_0__Archaea	D_1__Altiarchaeota	D_2__Altiarchaeia	D_3__uncultured archaeon	D_4__uncultured archaeon	D_5__uncultured archaeon	D_6__uncultured archaeon	Unassigned	0	0	0	0	0	0	0	0	0	0	0	0	0	0	0
denovo5061608	D_0__Archaea	D_1__Altiarchaeota	D_2__Altiarchaeia	D_3__uncultured archaeon	D_4__uncultured archaeon	D_5__uncultured archaeon	D_6__uncultured archaeon	Unassigned	0	0	0	0	1.27e-05	0	0	1.24e-05	0	2.54e-05	0	0	0	8.66e-06	0
denovo5330818	D_0__Archaea	D_1__Altiarchaeota	D_2__Altiarchaeia	D_3__uncultured archaeon	D_4__uncultured archaeon	D_5__uncultured archaeon	D_6__uncultured archaeon	Unassigned	0	0	0	0	0	0	0	1.24e-05	0	0	0	0	0	0	0
denovo5403465	D_0__Archaea	D_1__Altiarchaeota	D_2__Altiarchaeia	D_3__uncultured archaeon	D_4__uncultured archaeon	D_5__uncultured archaeon	D_6__uncultured archaeon	Unassigned	0	0	0	0	0	0	1.13e-05	1.24e-05	9.2e-06	2.54e-05	2.21e-05	1.84e-05	1.22e-05	8.66e-06	0
denovo5486782	D_0__Archaea	D_1__Altiarchaeota	D_2__Altiarchaeia	D_3__uncultured archaeon	D_4__uncultured archaeon	D_5__uncultured archaeon	D_6__uncultured archaeon	Unassigned	0	0	0	0	0	0	0	0	0	0	0	0	0	0	8.51e-06
denovo5515609	D_0__Archaea	D_1__Altiarchaeota	D_2__Altiarchaeia	D_3__uncultured archaeon	D_4__uncultured archaeon	D_5__uncultured archaeon	D_6__uncultured archaeon	Unassigned	0	0	0	0	0	0	0	0	0	0	0	0	1.22e-05	0	0
denovo5517711	D_0__Archaea	D_1__Altiarchaeota	D_2__Altiarchaeia	D_3__uncultured archaeon	D_4__uncultured archaeon	D_5__uncultured archaeon	D_6__uncultured archaeon	Unassigned	0	0	0	0	0	0	0	0	0	8.46e-06	1.11e-05	0	0	0	0
denovo606769	D_0__Archaea	D_1__Altiarchaeota	D_2__Altiarchaeia	D_3__uncultured archaeon	D_4__uncultured archaeon	D_5__uncultured archaeon	D_6__uncultured archaeon	Unassigned	0	0	0	0	2.53e-05	0	1.13e-05	0	0	2.54e-05	1.11e-05	1.84e-05	0	5.2e-05	0
denovo6111493	D_0__Archaea	D_1__Altiarchaeota	D_2__Altiarchaeia	D_3__uncultured archaeon	D_4__uncultured archaeon	D_5__uncultured archaeon	D_6__uncultured archaeon	Unassigned	0	0	0	0	0	0	0	0	0	8.46e-06	0	9.21e-06	0	0	0
denovo6121800	D_0__Archaea	D_1__Altiarchaeota	D_2__Altiarchaeia	D_3__uncultured archaeon	D_4__uncultured archaeon	D_5__uncultured archaeon	D_6__uncultured archaeon	Unassigned	0	0	0	0	0	0	0	0	0	0	0	0	0	0	0
denovo6257906	D_0__Archaea	D_1__Altiarchaeota	D_2__Altiarchaeia	D_3__uncultured archaeon	D_4__uncultured archaeon	D_5__uncultured archaeon	D_6__uncultured archaeon	Unassigned	0	0	0	0	0	1.06e-05	1.13e-05	0	0	8.46e-06	1.11e-05	1.84e-05	0	0	0
denovo6425742	D_0__Archaea	D_1__Altiarchaeota	D_2__Altiarchaeia	D_3__uncultured archaeon	D_4__uncultured archaeon	D_5__uncultured archaeon	D_6__uncultured archaeon	Unassigned	0	0	0	0	0	0	0	0	0	0	0	0	0	0	0
denovo6426291	D_0__Archaea	D_1__Altiarchaeota	D_2__Altiarchaeia	D_3__uncultured archaeon	D_4__uncultured archaeon	D_5__uncultured archaeon	D_6__uncultured archaeon	Unassigned	0	0	0	0	0	0	0	0	0	0	0	0	0	1.73e-05	0
denovo675240	D_0__Archaea	D_1__Altiarchaeota	D_2__Altiarchaeia	D_3__uncultured archaeon	D_4__uncultured archaeon	D_5__uncultured archaeon	D_6__uncultured archaeon	Unassigned	0	0	0	0	0	0	0	0	0	1.69e-05	0	9.21e-06	0	0	1.7e-05
denovo702817	D_0__Archaea	D_1__Altiarchaeota	D_2__Altiarchaeia	D_3__uncultured archaeon	D_4__uncultured archaeon	D_5__uncultured archaeon	D_6__uncultured archaeon	Unassigned	0	0	0	0	0	0	0	0	0	0	0	9.21e-06	1.22e-05	0	1.7e-05
denovo1001044	D_0__Archaea	D_1__Asgardaeota	D_2__Lokiarchaeia	D_3__uncultured archaeon	D_4__uncultured archaeon	D_5__uncultured archaeon	D_6__uncultured archaeon	Unassigned	0	0	0	0	0	0	0	0	0	0	0	0	0	0	1.7e-05
denovo1025378	D_0__Archaea	D_1__Asgardaeota	D_2__Lokiarchaeia	D_3__uncultured archaeon	D_4__uncultured archaeon	D_5__uncultured archaeon	D_6__uncultured archaeon	Unassigned	0	0	0	0	0	0	0	0	0	0	0	0	0	0	0
denovo1145566	D_0__Archaea	D_1__Asgardaeota	D_2__Lokiarchaeia	D_3__uncultured archaeon	D_4__uncultured archaeon	D_5__uncultured archaeon	D_6__uncultured archaeon	Unassigned	0	0	0	0	0	0	0	0	0	0	0	0	0	0	0
denovo1201864	D_0__Archaea	D_1__Asgardaeota	D_2__Lokiarchaeia	D_3__uncultured archaeon	D_4__uncultured archaeon	D_5__uncultured archaeon	D_6__uncultured archaeon	Unassigned	0	0	0	0	0	0	0	0	0	0	0	0	0	0	0
denovo1302038	D_0__Archaea	D_1__Asgardaeota	D_2__Lokiarchaeia	D_3__uncultured archaeon	D_4__uncultured archaeon	D_5__uncultured archaeon	D_6__uncultured archaeon	Unassigned	0	0	0	0	0	0	0	0	0	0	0	0	0	0	0
denovo1626058	D_0__Archaea	D_1__Asgardaeota	D_2__Lokiarchaeia	D_3__uncultured archaeon	D_4__uncultured archaeon	D_5__uncultured archaeon	D_6__uncultured archaeon	Unassigned	0	0	0	0	0	0	0	0	0	0	0	0	0	0	0
denovo17151	D_0__Archaea	D_1__Asgardaeota	D_2__Lokiarchaeia	D_3__uncultured archaeon	D_4__uncultured archaeon	D_5__uncultured archaeon	D_6__uncultured archaeon	Unassigned	0	0	0	0	0	0	0	0	0	0	0	0	0	0	0
denovo1726420	D_0__Archaea	D_1__Asgardaeota	D_2__Lokiarchaeia	D_3__uncultured archaeon	D_4__uncultured archaeon	D_5__uncultured archaeon	D_6__uncultured archaeon	Unassigned	0	0	0	0	0	0	0	0	0	0	0	0	0	0	0
denovo1790591	D_0__Archaea	D_1__Asgardaeota	D_2__Lokiarchaeia	D_3__uncultured archaeon	D_4__uncultured archaeon	D_5__uncultured archaeon	D_6__uncultured archaeon	Unassigned	0	0	0	0	0	0	0	0	0	0	0	0	0	0	0
denovo1877931	D_0__Archaea	D_1__Asgardaeota	D_2__Lokiarchaeia	D_3__uncultured archaeon	D_4__uncultured archaeon	D_5__uncultured archaeon	D_6__uncultured archaeon	Unassigned	0	0	0	0	0	0	0	0	0	0	0	0	0	0	0
denovo1905690	D_0__Archaea	D_1__Asgardaeota	D_2__Lokiarchaeia	D_3__uncultured archaeon	D_4__uncultured archaeon	D_5__uncultured archaeon	D_6__uncultured archaeon	Unassigned	0	0	0	0	0	0	0	0	0	0	0	0	0	0	8.51e-06
denovo1936485	D_0__Archaea	D_1__Asgardaeota	D_2__Lokiarchaeia	D_3__uncultured archaeon	D_4__uncultured archaeon	D_5__uncultured archaeon	D_6__uncultured archaeon	Unassigned	0	0	0	0	0	0	0	0	0	0	0	0	0	0	0
denovo2136970	D_0__Archaea	D_1__Asgardaeota	D_2__Lokiarchaeia	D_3__uncultured archaeon	D_4__uncultured archaeon	D_5__uncultured archaeon	D_6__uncultured archaeon	Unassigned	0	0	0	0	0	0	0	0	0	0	0	0	0	0	0
denovo2148326	D_0__Archaea	D_1__Asgardaeota	D_2__Lokiarchaeia	D_3__uncultured archaeon	D_4__uncultured archaeon	D_5__uncultured archaeon	D_6__uncultured archaeon	Unassigned	0	0	0	0	0	0	0	0	0	0	0	0	0	0	8.51e-06
denovo219727	D_0__Archaea	D_1__Asgardaeota	D_2__Lokiarchaeia	D_3__uncultured archaeon	D_4__uncultured archaeon	D_5__uncultured archaeon	D_6__uncultured archaeon	Unassigned	0	0	0	0	0	0	0	0	0	0	0	0	0	0	8.51e-06
denovo2199467	D_0__Archaea	D_1__Asgardaeota	D_2__Lokiarchaeia	D_3__uncultured archaeon	D_4__uncultured archaeon	D_5__uncultured archaeon	D_6__uncultured archaeon	Unassigned	0	0	0	0	0	0	0	0	0	0	0	0	0	0	0
denovo2199887	D_0__Archaea	D_1__Asgardaeota	D_2__Lokiarchaeia	D_3__uncultured archaeon	D_4__uncultured archaeon	D_5__uncultured archaeon	D_6__uncultured archaeon	Unassigned	0	0	0	0	0	0	0	0	0	0	0	0	0	0	8.51e-06
denovo2365537	D_0__Archaea	D_1__Asgardaeota	D_2__Lokiarchaeia	D_3__uncultured archaeon	D_4__uncultured archaeon	D_5__uncultured archaeon	D_6__uncultured archaeon	Unassigned	0	0	0	0	0	0	0	0	0	0	0	0	0	0	0
denovo2374471	D_0__Archaea	D_1__Asgardaeota	D_2__Lokiarchaeia	D_3__uncultured archaeon	D_4__uncultured archaeon	D_5__uncultured archaeon	D_6__uncultured archaeon	Unassigned	0	0	0	0	0	0	0	0	0	0	0	0	0	0	0
denovo2626980	D_0__Archaea	D_1__Asgardaeota	D_2__Lokiarchaeia	D_3__uncultured archaeon	D_4__uncultured archaeon	D_5__uncultured archaeon	D_6__uncultured archaeon	Unassigned	0	0	0	0	0	0	0	0	0	0	0	0	0	0	8.51e-06
denovo2714868	D_0__Archaea	D_1__Asgardaeota	D_2__Lokiarchaeia	Unassigned	Unassigned	Unassigned	Unassigned	Unassigned	0	0	0	0	0	0	0	0	9.2e-06	8.46e-06	0	0	0	0	0
denovo28754	D_0__Archaea	D_1__Asgardaeota	D_2__Lokiarchaeia	D_3__uncultured archaeon	D_4__uncultured archaeon	D_5__uncultured archaeon	D_6__uncultured archaeon	Unassigned	0	0	0	0	0	1.06e-05	0	0	0	0	0	0	0	0	0
denovo3040991	D_0__Archaea	D_1__Asgardaeota	D_2__Lokiarchaeia	D_3__uncultured archaeon	D_4__uncultured archaeon	D_5__uncultured archaeon	D_6__uncultured archaeon	Unassigned	0	0	0	0	0	0	0	0	0	0	0	0	0	0	0
denovo3052344	D_0__Archaea	D_1__Asgardaeota	D_2__Lokiarchaeia	D_3__uncultured archaeon	D_4__uncultured archaeon	D_5__uncultured archaeon	D_6__uncultured archaeon	Unassigned	0	0	0	0	0	0	0	0	0	0	0	0	0	0	1.7e-05
denovo3310598	D_0__Archaea	D_1__Asgardaeota	D_2__Lokiarchaeia	D_3__uncultured archaeon	D_4__uncultured archaeon	D_5__uncultured archaeon	D_6__uncultured archaeon	Unassigned	0	0	0	0	0	0	0	0	0	0	0	0	0	0	0
denovo3427104	D_0__Archaea	D_1__Asgardaeota	D_2__Lokiarchaeia	Unassigned	Unassigned	Unassigned	Unassigned	Unassigned	0	0	0	0	0	0	0	0	0	0	0	0	0	0	8.51e-06
denovo3481023	D_0__Archaea	D_1__Asgardaeota	D_2__Lokiarchaeia	D_3__uncultured archaeon	D_4__uncultured archaeon	D_5__uncultured archaeon	D_6__uncultured archaeon	Unassigned	0	0	0	0	0	0	0	0	0	0	0	0	0	0	8.51e-06
denovo3481079	D_0__Archaea	D_1__Asgardaeota	D_2__Lokiarchaeia	D_3__uncultured archaeon	D_4__uncultured archaeon	D_5__uncultured archaeon	D_6__uncultured archaeon	Unassigned	0	0	0	0	0	0	0	0	0	0	0	0	0	0	1.7e-05
denovo3501286	D_0__Archaea	D_1__Asgardaeota	D_2__Lokiarchaeia	D_3__uncultured archaeon	D_4__uncultured archaeon	D_5__uncultured archaeon	D_6__uncultured archaeon	Unassigned	0	0	0	0	0	0	0	0	0	0	0	0	0	0	0
denovo3606364	D_0__Archaea	D_1__Asgardaeota	D_2__Lokiarchaeia	D_3__uncultured archaeon	D_4__uncultured archaeon	D_5__uncultured archaeon	D_6__uncultured archaeon	Unassigned	0	0	0	0	0	0	0	0	0	0	0	0	0	0	8.51e-06
denovo3734423	D_0__Archaea	D_1__Asgardaeota	D_2__Lokiarchaeia	D_3__uncultured archaeon	D_4__uncultured archaeon	D_5__uncultured archaeon	D_6__uncultured archaeon	Unassigned	0	0	1e-05	0	0	0	0	0	0	0	0	0	0	0	2.55e-05
denovo3874441	D_0__Archaea	D_1__Asgardaeota	D_2__Lokiarchaeia	D_3__uncultured archaeon	D_4__uncultured archaeon	D_5__uncultured archaeon	D_6__uncultured archaeon	Unassigned	0	0	0	0	0	0	0	0	0	0	0	0	0	0	8.51e-06
denovo4197794	D_0__Archaea	D_1__Asgardaeota	D_2__Lokiarchaeia	D_3__uncultured archaeon	D_4__uncultured archaeon	D_5__uncultured archaeon	D_6__uncultured archaeon	Unassigned	0	0	0	0	0	0	0	0	0	0	0	0	0	0	0
denovo4227932	D_0__Archaea	D_1__Asgardaeota	D_2__Lokiarchaeia	D_3__uncultured archaeon	D_4__uncultured archaeon	D_5__uncultured archaeon	D_6__uncultured archaeon	Unassigned	0	0	0	0	0	0	0	0	0	0	0	0	0	0	0
denovo4255817	D_0__Archaea	D_1__Asgardaeota	D_2__Lokiarchaeia	D_3__uncultured archaeon	D_4__uncultured archaeon	D_5__uncultured archaeon	D_6__uncultured archaeon	Unassigned	0	0	0	0	0	0	0	0	0	8.46e-06	0	0	0	0	1.7e-05
denovo4530349	D_0__Archaea	D_1__Asgardaeota	D_2__Lokiarchaeia	D_3__uncultured archaeon	D_4__uncultured archaeon	D_5__uncultured archaeon	D_6__uncultured archaeon	Unassigned	0	0	0	0	0	0	0	0	0	0	0	0	0	0	0
denovo4641504	D_0__Archaea	D_1__Asgardaeota	Unassigned	Unassigned	Unassigned	Unassigned	Unassigned	Unassigned	0	0	0	0	0	0	0	0	0	0	0	0	0	0	0
denovo4777704	D_0__Archaea	D_1__Asgardaeota	D_2__Lokiarchaeia	D_3__uncultured archaeon	D_4__uncultured archaeon	D_5__uncultured archaeon	D_6__uncultured archaeon	Unassigned	0	0	0	0	0	0	0	0	0	0	0	0	0	0	8.51e-06
denovo4804969	D_0__Archaea	D_1__Asgardaeota	D_2__Lokiarchaeia	Unassigned	Unassigned	Unassigned	Unassigned	Unassigned	0	0	0	0	0	0	0	0	0	0	0	0	0	0	8.51e-06
denovo5071264	D_0__Archaea	D_1__Asgardaeota	D_2__Lokiarchaeia	D_3__uncultured archaeon	D_4__uncultured archaeon	D_5__uncultured archaeon	D_6__uncultured archaeon	Unassigned	0	0	0	0	0	0	0	0	0	8.46e-06	0	0	0	0	0
denovo5185945	D_0__Archaea	D_1__Asgardaeota	D_2__Lokiarchaeia	D_3__uncultured archaeon	D_4__uncultured archaeon	D_5__uncultured archaeon	D_6__uncultured archaeon	Unassigned	0	0	0	0	0	0	0	0	0	0	0	0	0	0	0
denovo5231685	D_0__Archaea	D_1__Asgardaeota	D_2__Lokiarchaeia	D_3__uncultured archaeon	D_4__uncultured archaeon	D_5__uncultured archaeon	D_6__uncultured archaeon	Unassigned	0	0	0	0	0	0	0	0	0	0	0	0	0	0	0
denovo5549066	D_0__Archaea	D_1__Asgardaeota	D_2__Odinarchaeia	D_3__uncultured archaeon	D_4__uncultured archaeon	D_5__uncultured archaeon	D_6__uncultured archaeon	Unassigned	0	0	0	0	0	0	0	0	0	0	0	0	0	0	0
denovo5812062	D_0__Archaea	D_1__Asgardaeota	D_2__Lokiarchaeia	D_3__uncultured archaeon	D_4__uncultured archaeon	D_5__uncultured archaeon	D_6__uncultured archaeon	Unassigned	0	0	0	0	0	0	0	0	0	0	0	0	0	0	0
denovo5896995	D_0__Archaea	D_1__Asgardaeota	D_2__Lokiarchaeia	D_3__uncultured archaeon	D_4__uncultured archaeon	D_5__uncultured archaeon	D_6__uncultured archaeon	Unassigned	0	0	0	0	0	0	0	0	0	0	0	0	0	0	8.51e-06
denovo6291938	D_0__Archaea	D_1__Asgardaeota	D_2__Lokiarchaeia	D_3__uncultured archaeon	D_4__uncultured archaeon	D_5__uncultured archaeon	D_6__uncultured archaeon	Unassigned	0	0	0	0	0	0	0	0	0	0	0	0	0	0	0
denovo6353793	D_0__Archaea	D_1__Asgardaeota	D_2__Lokiarchaeia	D_3__uncultured archaeon	D_4__uncultured archaeon	D_5__uncultured archaeon	D_6__uncultured archaeon	Unassigned	0	0	0	0	0	0	0	0	0	0	0	0	0	0	0
denovo6583924	D_0__Archaea	D_1__Asgardaeota	D_2__Lokiarchaeia	D_3__uncultured archaeon	D_4__uncultured archaeon	D_5__uncultured archaeon	D_6__uncultured archaeon	Unassigned	0	0	0	0	0	0	0	0	0	0	0	0	0	0	0
denovo6607704	D_0__Archaea	D_1__Asgardaeota	D_2__Lokiarchaeia	D_3__uncultured archaeon	D_4__uncultured archaeon	D_5__uncultured archaeon	D_6__uncultured archaeon	Unassigned	0	0	0	0	0	0	0	0	0	0	0	0	0	0	8.51e-06
denovo679856	D_0__Archaea	D_1__Asgardaeota	D_2__Lokiarchaeia	D_3__uncultured archaeon	D_4__uncultured archaeon	D_5__uncultured archaeon	D_6__uncultured archaeon	Unassigned	0	0	0	0	0	0	0	0	0	0	0	0	0	0	0
denovo702295	D_0__Archaea	D_1__Asgardaeota	D_2__Lokiarchaeia	Unassigned	Unassigned	Unassigned	Unassigned	Unassigned	0	0	0	0	0	0	0	0	0	0	0	0	0	0	2.55e-05
denovo1000923	D_0__Archaea	D_1__Crenarchaeota	D_2__Bathyarchaeia	D_3__uncultured archaeon	D_4__uncultured archaeon	D_5__uncultured archaeon	D_6__uncultured archaeon	Unassigned	0	1.19e-05	0	0	0	0	0	1.24e-05	1.84e-05	8.46e-06	3.32e-05	0.00011976	8.56e-05	0.000164556	0.00021284
denovo1013406	D_0__Archaea	D_1__Crenarchaeota	D_2__Bathyarchaeia	D_3__uncultured archaeon	D_4__uncultured archaeon	D_5__uncultured archaeon	D_6__uncultured archaeon	Unassigned	0	0	0	0	0	1.06e-05	0	1.24e-05	9.2e-06	1.69e-05	1.11e-05	2.76e-05	4.89e-05	3.46e-05	5.11e-05
denovo1028160	D_0__Archaea	D_1__Crenarchaeota	D_2__Bathyarchaeia	D_3__uncultured archaeon	D_4__uncultured archaeon	D_5__uncultured archaeon	D_6__uncultured archaeon	Unassigned	0	0	0	0	0	0	0	0	0	8.46e-06	0	9.21e-06	0	0	0
denovo1029493	D_0__Archaea	D_1__Crenarchaeota	D_2__Bathyarchaeia	D_3__uncultured archaeon	D_4__uncultured archaeon	D_5__uncultured archaeon	D_6__uncultured archaeon	Unassigned	0	0	0	0	0	0	0	0	0	0	0	0	2.44e-05	8.66e-06	0
denovo1034637	D_0__Archaea	D_1__Crenarchaeota	D_2__Bathyarchaeia	D_3__uncultured crenarchaeote	D_4__uncultured crenarchaeote	D_5__uncultured crenarchaeote	D_6__uncultured crenarchaeote	Unassigned	0	0	0	0	0	0	0	0	0	0	0	0	0	0	0
denovo1048506	D_0__Archaea	D_1__Crenarchaeota	D_2__Bathyarchaeia	D_3__uncultured archaeon	D_4__uncultured archaeon	D_5__uncultured archaeon	D_6__uncultured archaeon	Unassigned	0	0	0	0	0	0	0	0	0	8.46e-06	0	0	0	0	0
denovo1081008	D_0__Archaea	D_1__Crenarchaeota	D_2__Bathyarchaeia	D_3__uncultured crenarchaeote	D_4__uncultured crenarchaeote	D_5__uncultured crenarchaeote	D_6__uncultured crenarchaeote	Unassigned	0	0	0	0	0	0	0	0	0	0	0	0	0	8.66e-06	3.41e-05
denovo1081842	D_0__Archaea	D_1__Crenarchaeota	D_2__Bathyarchaeia	D_3__uncultured archaeon	D_4__uncultured archaeon	D_5__uncultured archaeon	D_6__uncultured archaeon	Unassigned	0	0	0	0	0	0	0	0	0	0	0	0	0	0	0
denovo1084409	D_0__Archaea	D_1__Crenarchaeota	D_2__Bathyarchaeia	D_3__uncultured archaeon	D_4__uncultured archaeon	D_5__uncultured archaeon	D_6__uncultured archaeon	Unassigned	0	0	0	0	0	0	0	0	0	0	0	0	1.22e-05	0	0
denovo1087963	D_0__Archaea	D_1__Crenarchaeota	D_2__Bathyarchaeia	D_3__uncultured archaeon	D_4__uncultured archaeon	D_5__uncultured archaeon	D_6__uncultured archaeon	Unassigned	0	0	0	0	0	0	0	0	0	0	0	0	0	0	5.11e-05
denovo1129921	D_0__Archaea	D_1__Crenarchaeota	D_2__Bathyarchaeia	D_3__uncultured archaeon	D_4__uncultured archaeon	D_5__uncultured archaeon	D_6__uncultured archaeon	Unassigned	0	0	0	0	0	0	0	0	0	0	0	0	0	0	8.51e-06
denovo1132013	D_0__Archaea	D_1__Crenarchaeota	D_2__Bathyarchaeia	D_3__uncultured archaeon	D_4__uncultured archaeon	D_5__uncultured archaeon	D_6__uncultured archaeon	Unassigned	0	0	0	0	0	0	0	0	0	0	0	0	0	0	0
denovo1140878	D_0__Archaea	D_1__Crenarchaeota	D_2__Bathyarchaeia	D_3__uncultured archaeon	D_4__uncultured archaeon	D_5__uncultured archaeon	D_6__uncultured archaeon	Unassigned	0	0	0	0	0	0	0	0	0	0	0	0	0	0	0
denovo1150228	D_0__Archaea	D_1__Crenarchaeota	D_2__Bathyarchaeia	D_3__uncultured archaeon	D_4__uncultured archaeon	D_5__uncultured archaeon	D_6__uncultured archaeon	Unassigned	0	0	0	0	0	0	0	0	0	0	0	0	0	0	0
denovo1152037	D_0__Archaea	D_1__Crenarchaeota	D_2__Bathyarchaeia	D_3__uncultured archaeon	D_4__uncultured archaeon	D_5__uncultured archaeon	D_6__uncultured archaeon	Unassigned	0	0	0	0	0	0	0	0	0	0	0	0	0	0	0
denovo1162215	D_0__Archaea	D_1__Crenarchaeota	D_2__Bathyarchaeia	D_3__uncultured crenarchaeote	D_4__uncultured crenarchaeote	D_5__uncultured crenarchaeote	D_6__uncultured crenarchaeote	Unassigned	0	0	0	0	0	0	0	0	0	0	0	0	0	8.66e-06	0
denovo1178390	D_0__Archaea	D_1__Crenarchaeota	D_2__Bathyarchaeia	D_3__uncultured archaeon	D_4__uncultured archaeon	D_5__uncultured archaeon	D_6__uncultured archaeon	Unassigned	0	0	0	0	0	0	0	0	0	0	1.11e-05	0	0	1.73e-05	8.51e-06
denovo1192392	D_0__Archaea	D_1__Crenarchaeota	D_2__Bathyarchaeia	D_3__uncultured crenarchaeote	D_4__uncultured crenarchaeote	D_5__uncultured crenarchaeote	D_6__uncultured crenarchaeote	Unassigned	0	0	0	0	0	0	1.13e-05	0	0	0	0	0	0	0	0
denovo1195776	D_0__Archaea	D_1__Crenarchaeota	D_2__Bathyarchaeia	D_3__uncultured archaeon	D_4__uncultured archaeon	D_5__uncultured archaeon	D_6__uncultured archaeon	Unassigned	0	0	0	0	0	0	0	0	0	0	0	0	2.44e-05	0	8.51e-06
denovo1202887	D_0__Archaea	D_1__Crenarchaeota	D_2__Bathyarchaeia	D_3__uncultured archaeon	D_4__uncultured archaeon	D_5__uncultured archaeon	D_6__uncultured archaeon	Unassigned	0	0	0	0	0	0	0	0	0	0	1.11e-05	0	0	0	0
denovo1204141	D_0__Archaea	D_1__Crenarchaeota	D_2__Bathyarchaeia	D_3__uncultured archaeon	D_4__uncultured archaeon	D_5__uncultured archaeon	D_6__uncultured archaeon	Unassigned	0	0	0	0	0	0	0	0	0	0	0	0	0	0	0
denovo1204945	D_0__Archaea	D_1__Crenarchaeota	D_2__Bathyarchaeia	D_3__uncultured archaeon	D_4__uncultured archaeon	D_5__uncultured archaeon	D_6__uncultured archaeon	Unassigned	0	0	0	0	0	0	0	0	0	0	0	0	1.22e-05	7.79e-05	3.41e-05
denovo1205759	D_0__Archaea	D_1__Crenarchaeota	D_2__Bathyarchaeia	D_3__uncultured archaeon	D_4__uncultured archaeon	D_5__uncultured archaeon	D_6__uncultured archaeon	Unassigned	0	0	0	0	0	0	0	0	0	0	0	0	0	8.66e-06	0
denovo1207588	D_0__Archaea	D_1__Crenarchaeota	D_2__Bathyarchaeia	D_3__uncultured archaeon	D_4__uncultured archaeon	D_5__uncultured archaeon	D_6__uncultured archaeon	Unassigned	0	0	0	0	0	0	0	0	0	0	2.21e-05	0	0	0	0
denovo1211041	D_0__Archaea	D_1__Crenarchaeota	D_2__Bathyarchaeia	D_3__uncultured archaeon	D_4__uncultured archaeon	D_5__uncultured archaeon	D_6__uncultured archaeon	Unassigned	0	0	0	0	0	0	0	0	0	0	0	0	0	8.66e-06	8.51e-06
denovo1212750	D_0__Archaea	D_1__Crenarchaeota	D_2__Bathyarchaeia	D_3__uncultured crenarchaeote	D_4__uncultured crenarchaeote	D_5__uncultured crenarchaeote	D_6__uncultured crenarchaeote	Unassigned	0	0	0	0	0	0	0	0	0	0	0	0	0	0	0
denovo1213286	D_0__Archaea	D_1__Crenarchaeota	D_2__Bathyarchaeia	D_3__uncultured archaeon	D_4__uncultured archaeon	D_5__uncultured archaeon	D_6__uncultured archaeon	Unassigned	0	0	0	0	0	0	0	0	0	0	0	0	0	8.66e-06	0
denovo1214424	D_0__Archaea	D_1__Crenarchaeota	D_2__Bathyarchaeia	D_3__uncultured archaeon	D_4__uncultured archaeon	D_5__uncultured archaeon	D_6__uncultured archaeon	Unassigned	0	0	0	0	0	0	0	0	0	0	0	0	0	1.73e-05	8.51e-06
denovo1267893	D_0__Archaea	D_1__Crenarchaeota	D_2__Bathyarchaeia	D_3__uncultured archaeon	D_4__uncultured archaeon	D_5__uncultured archaeon	D_6__uncultured archaeon	Unassigned	0	0	0	0	0	0	0	0	0	0	0	0	0	0	8.51e-06
denovo1273374	D_0__Archaea	D_1__Crenarchaeota	D_2__Bathyarchaeia	D_3__uncultured archaeon	D_4__uncultured archaeon	D_5__uncultured archaeon	D_6__uncultured archaeon	Unassigned	0	0	0	0	0	0	0	0	0	0	0	0	0	0	0
denovo1274720	D_0__Archaea	D_1__Crenarchaeota	D_2__Bathyarchaeia	D_3__uncultured archaeon	D_4__uncultured archaeon	D_5__uncultured archaeon	D_6__uncultured archaeon	Unassigned	0	0	0	0	0	0	0	0	0	0	0	0	0	8.66e-06	0
denovo1281145	D_0__Archaea	D_1__Crenarchaeota	D_2__Bathyarchaeia	D_3__uncultured archaeon	D_4__uncultured archaeon	D_5__uncultured archaeon	D_6__uncultured archaeon	Unassigned	0	0	0	0	0	0	0	0	0	0	0	9.21e-06	0	0	0
denovo1289024	D_0__Archaea	D_1__Crenarchaeota	D_2__Bathyarchaeia	D_3__uncultured crenarchaeote	D_4__uncultured crenarchaeote	D_5__uncultured crenarchaeote	D_6__uncultured crenarchaeote	Unassigned	0	0	0	0	0	0	0	0	0	0	0	0	0	0	0
denovo1292955	D_0__Archaea	D_1__Crenarchaeota	D_2__Bathyarchaeia	D_3__uncultured archaeon	D_4__uncultured archaeon	D_5__uncultured archaeon	D_6__uncultured archaeon	Unassigned	0	0	0	0	0	0	0	0	0	0	1.11e-05	0	1.22e-05	0	0
denovo1293036	D_0__Archaea	D_1__Crenarchaeota	D_2__Bathyarchaeia	D_3__uncultured archaeon	D_4__uncultured archaeon	D_5__uncultured archaeon	D_6__uncultured archaeon	Unassigned	0	0	0	0	0	1.06e-05	0	0	0	2.54e-05	1.11e-05	0	0	0	0
denovo1293272	D_0__Archaea	D_1__Crenarchaeota	D_2__Bathyarchaeia	D_3__uncultured archaeon	D_4__uncultured archaeon	D_5__uncultured archaeon	D_6__uncultured archaeon	Unassigned	0	0	0	0	0	0	0	0	0	0	0	0	0	0	2.55e-05
denovo1302840	D_0__Archaea	D_1__Crenarchaeota	D_2__Bathyarchaeia	D_3__uncultured archaeon	D_4__uncultured archaeon	D_5__uncultured archaeon	D_6__uncultured archaeon	Unassigned	0	0	0	0	0	0	0	0	0	0	0	0	0	0	8.51e-06
denovo13070	D_0__Archaea	D_1__Crenarchaeota	D_2__Bathyarchaeia	D_3__uncultured archaeon	D_4__uncultured archaeon	D_5__uncultured archaeon	D_6__uncultured archaeon	Unassigned	0	0	0	0	0	0	0	0	0	0	0	0	0	0	0
denovo1311302	D_0__Archaea	D_1__Crenarchaeota	D_2__Bathyarchaeia	D_3__uncultured archaeon	D_4__uncultured archaeon	D_5__uncultured archaeon	D_6__uncultured archaeon	Unassigned	0	0	0	0	0	0	0	0	0	0	0	0	1.22e-05	1.73e-05	1.7e-05
denovo1312512	D_0__Archaea	D_1__Crenarchaeota	D_2__Bathyarchaeia	D_3__uncultured archaeon	D_4__uncultured archaeon	D_5__uncultured archaeon	D_6__uncultured archaeon	Unassigned	0	0	0	0	0	0	0	0	0	0	0	0	0	0	0
denovo1315995	D_0__Archaea	D_1__Crenarchaeota	D_2__Bathyarchaeia	D_3__uncultured archaeon	D_4__uncultured archaeon	D_5__uncultured archaeon	D_6__uncultured archaeon	Unassigned	0	0	0	0	0	0	0	0	0	0	0	0	0	0	8.51e-06
denovo1320238	D_0__Archaea	D_1__Crenarchaeota	D_2__Bathyarchaeia	D_3__uncultured archaeon	D_4__uncultured archaeon	D_5__uncultured archaeon	D_6__uncultured archaeon	Unassigned	0	0	0	0	0	0	0	0	0	0	0	0	0	0	8.51e-06
denovo1320879	D_0__Archaea	D_1__Crenarchaeota	D_2__Bathyarchaeia	D_3__uncultured archaeon	D_4__uncultured archaeon	D_5__uncultured archaeon	D_6__uncultured archaeon	Unassigned	0	0	0	0	0	0	0	0	0	0	0	0	0	0	0
denovo1321524	D_0__Archaea	D_1__Crenarchaeota	D_2__Bathyarchaeia	D_3__uncultured archaeon	D_4__uncultured archaeon	D_5__uncultured archaeon	D_6__uncultured archaeon	Unassigned	0	0	0	0	0	0	0	0	0	0	0	0	0	0	0
denovo1332529	D_0__Archaea	D_1__Crenarchaeota	D_2__Bathyarchaeia	D_3__uncultured archaeon	D_4__uncultured archaeon	D_5__uncultured archaeon	D_6__uncultured archaeon	Unassigned	0	0	0	0	0	0	0	0	0	0	0	1.84e-05	0	0	0
denovo1337039	D_0__Archaea	D_1__Crenarchaeota	D_2__Bathyarchaeia	D_3__uncultured archaeon	D_4__uncultured archaeon	D_5__uncultured archaeon	D_6__uncultured archaeon	Unassigned	0	0	0	0	0	0	0	1.24e-05	9.2e-06	1.69e-05	0	9.21e-06	0	0	0
denovo1337061	D_0__Archaea	D_1__Crenarchaeota	D_2__Bathyarchaeia	D_3__uncultured crenarchaeote	D_4__uncultured crenarchaeote	D_5__uncultured crenarchaeote	D_6__uncultured crenarchaeote	Unassigned	0	0	0	0	0	0	0	0	0	0	1.11e-05	9.21e-06	1.22e-05	3.46e-05	4.26e-05
denovo1341317	D_0__Archaea	D_1__Crenarchaeota	D_2__Bathyarchaeia	D_3__uncultured crenarchaeote	D_4__uncultured crenarchaeote	D_5__uncultured crenarchaeote	D_6__uncultured crenarchaeote	Unassigned	0	0	0	0	0	0	0	0	0	0	0	0	0	0	8.51e-06
denovo1343933	D_0__Archaea	D_1__Crenarchaeota	D_2__Bathyarchaeia	D_3__uncultured crenarchaeote	D_4__uncultured crenarchaeote	D_5__uncultured crenarchaeote	D_6__uncultured crenarchaeote	Unassigned	0	0	0	0	0	0	0	0	0	0	0	0	0	8.66e-06	3.41e-05
denovo1351305	D_0__Archaea	D_1__Crenarchaeota	D_2__Bathyarchaeia	D_3__uncultured archaeon	D_4__uncultured archaeon	D_5__uncultured archaeon	D_6__uncultured archaeon	Unassigned	0	0	0	0	0	0	0	0	0	0	0	0	0	0	8.51e-06
denovo1353554	D_0__Archaea	D_1__Crenarchaeota	D_2__Bathyarchaeia	D_3__uncultured archaeon	D_4__uncultured archaeon	D_5__uncultured archaeon	D_6__uncultured archaeon	Unassigned	0	0	0	0	0	0	0	0	0	0	0	0	0	0	0
denovo1371410	D_0__Archaea	D_1__Crenarchaeota	D_2__Bathyarchaeia	D_3__uncultured crenarchaeote	D_4__uncultured crenarchaeote	D_5__uncultured crenarchaeote	D_6__uncultured crenarchaeote	Unassigned	0	0	0	0	0	0	0	0	0	0	0	1.84e-05	2.44e-05	8.66e-05	0.000161759
denovo1374354	D_0__Archaea	D_1__Crenarchaeota	D_2__Bathyarchaeia	D_3__uncultured crenarchaeote	D_4__uncultured crenarchaeote	D_5__uncultured crenarchaeote	D_6__uncultured crenarchaeote	Unassigned	0	0	0	0	0	0	0	0	0	0	0	0	2.44e-05	3.46e-05	4.26e-05
denovo1375461	D_0__Archaea	D_1__Crenarchaeota	D_2__Bathyarchaeia	D_3__uncultured archaeon	D_4__uncultured archaeon	D_5__uncultured archaeon	D_6__uncultured archaeon	Unassigned	0	0	0	0	0	0	0	0	0	8.46e-06	1.11e-05	9.21e-06	0	0	0
denovo1419769	D_0__Archaea	D_1__Crenarchaeota	D_2__Bathyarchaeia	D_3__uncultured archaeon	D_4__uncultured archaeon	D_5__uncultured archaeon	D_6__uncultured archaeon	Unassigned	0	0	0	0	0	0	0	0	0	0	0	0	0	0	8.51e-06
denovo1434227	D_0__Archaea	D_1__Crenarchaeota	D_2__Bathyarchaeia	D_3__uncultured archaeon	D_4__uncultured archaeon	D_5__uncultured archaeon	D_6__uncultured archaeon	Unassigned	0	0	0	0	0	0	0	0	9.2e-06	8.46e-06	2.21e-05	9.21e-06	0	0	0
denovo1442385	D_0__Archaea	D_1__Crenarchaeota	D_2__Bathyarchaeia	D_3__uncultured archaeon	D_4__uncultured archaeon	D_5__uncultured archaeon	D_6__uncultured archaeon	Unassigned	0	0	0	0	0	0	0	0	0	0	0	0	0	0	0
denovo1443959	D_0__Archaea	D_1__Crenarchaeota	D_2__Bathyarchaeia	D_3__uncultured archaeon	D_4__uncultured archaeon	D_5__uncultured archaeon	D_6__uncultured archaeon	Unassigned	0	0	0	0	0	0	0	0	0	0	0	0	1.22e-05	1.73e-05	0
denovo1470479	D_0__Archaea	D_1__Crenarchaeota	D_2__Bathyarchaeia	D_3__uncultured crenarchaeote	D_4__uncultured crenarchaeote	D_5__uncultured crenarchaeote	D_6__uncultured crenarchaeote	Unassigned	0	0	0	0	0	0	0	0	0	0	0	0	0	0	8.51e-06
denovo1472584	D_0__Archaea	D_1__Crenarchaeota	D_2__Bathyarchaeia	D_3__uncultured archaeon	D_4__uncultured archaeon	D_5__uncultured archaeon	D_6__uncultured archaeon	Unassigned	0	0	0	0	0	0	0	0	0	0	0	0	0	0	0
denovo1478524	D_0__Archaea	D_1__Crenarchaeota	D_2__Bathyarchaeia	D_3__uncultured archaeon	D_4__uncultured archaeon	D_5__uncultured archaeon	D_6__uncultured archaeon	Unassigned	0	0	0	0	0	0	0	0	0	0	0	0	0	0	0
denovo1488408	D_0__Archaea	D_1__Crenarchaeota	D_2__Bathyarchaeia	D_3__uncultured archaeon	D_4__uncultured archaeon	D_5__uncultured archaeon	D_6__uncultured archaeon	Unassigned	0	0	0	0	0	0	0	0	0	0	0	0	0	0	8.51e-05
denovo1489925	D_0__Archaea	D_1__Crenarchaeota	D_2__Bathyarchaeia	D_3__uncultured archaeon	D_4__uncultured archaeon	D_5__uncultured archaeon	D_6__uncultured archaeon	Unassigned	0	0	0	0	0	0	0	0	0	8.46e-06	2.21e-05	0	1.22e-05	4.33e-05	6.81e-05
denovo1503930	D_0__Archaea	D_1__Crenarchaeota	D_2__Bathyarchaeia	D_3__uncultured archaeon	D_4__uncultured archaeon	D_5__uncultured archaeon	D_6__uncultured archaeon	Unassigned	0	0	0	0	0	0	0	0	0	0	0	0	1.22e-05	4.33e-05	0
denovo1540397	D_0__Archaea	D_1__Crenarchaeota	D_2__Bathyarchaeia	D_3__uncultured archaeon	D_4__uncultured archaeon	D_5__uncultured archaeon	D_6__uncultured archaeon	Unassigned	0	1.19e-05	0	0	0	0	0	0	0	0	0	0	0	0	0
denovo1546252	D_0__Archaea	D_1__Crenarchaeota	D_2__Bathyarchaeia	D_3__uncultured archaeon	D_4__uncultured archaeon	D_5__uncultured archaeon	D_6__uncultured archaeon	Unassigned	0	0	0	0	0	0	0	0	0	0	0	0	0	0	0
denovo1555422	D_0__Archaea	D_1__Crenarchaeota	D_2__Bathyarchaeia	D_3__uncultured archaeon	D_4__uncultured archaeon	D_5__uncultured archaeon	D_6__uncultured archaeon	Unassigned	0	0	0	0	0	0	0	0	0	0	0	0	0	0	0
denovo1562236	D_0__Archaea	D_1__Crenarchaeota	D_2__Bathyarchaeia	D_3__uncultured archaeon	D_4__uncultured archaeon	D_5__uncultured archaeon	D_6__uncultured archaeon	Unassigned	0	0	0	0	0	0	0	0	0	0	0	0	0	0	0
denovo157846	D_0__Archaea	D_1__Crenarchaeota	D_2__Bathyarchaeia	D_3__uncultured archaeon	D_4__uncultured archaeon	D_5__uncultured archaeon	D_6__uncultured archaeon	Unassigned	0	0	0	0	0	0	0	0	0	0	0	0	0	0	0
denovo160104	D_0__Archaea	D_1__Crenarchaeota	D_2__Bathyarchaeia	D_3__uncultured archaeon	D_4__uncultured archaeon	D_5__uncultured archaeon	D_6__uncultured archaeon	Unassigned	0	0	0	0	0	0	0	0	0	0	0	0	1.22e-05	0	0
denovo1605217	D_0__Archaea	D_1__Crenarchaeota	D_2__Bathyarchaeia	D_3__uncultured archaeon	D_4__uncultured archaeon	D_5__uncultured archaeon	D_6__uncultured archaeon	Unassigned	0	0	0	0	0	0	0	0	0	0	0	0	0	0	0
denovo1607928	D_0__Archaea	D_1__Crenarchaeota	D_2__Bathyarchaeia	D_3__uncultured archaeon	D_4__uncultured archaeon	D_5__uncultured archaeon	D_6__uncultured archaeon	Unassigned	0	0	0	0	0	0	0	0	0	0	0	0	0	8.66e-06	0
denovo1610212	D_0__Archaea	D_1__Crenarchaeota	D_2__Bathyarchaeia	D_3__uncultured archaeon	D_4__uncultured archaeon	D_5__uncultured archaeon	D_6__uncultured archaeon	Unassigned	0	0	0	0	0	0	0	0	0	0	0	0	0	0	0
denovo1614343	D_0__Archaea	D_1__Crenarchaeota	D_2__Bathyarchaeia	D_3__uncultured archaeon	D_4__uncultured archaeon	D_5__uncultured archaeon	D_6__uncultured archaeon	Unassigned	0	0	0	0	0	0	0	0	0	0	2.21e-05	0	0	0	3.41e-05
denovo1617385	D_0__Archaea	D_1__Crenarchaeota	D_2__Bathyarchaeia	D_3__uncultured archaeon	D_4__uncultured archaeon	D_5__uncultured archaeon	D_6__uncultured archaeon	Unassigned	0	0	0	0	0	0	0	0	0	0	1.11e-05	9.21e-06	0	0	0
denovo1636881	D_0__Archaea	D_1__Crenarchaeota	D_2__Bathyarchaeia	D_3__uncultured archaeon	D_4__uncultured archaeon	D_5__uncultured archaeon	D_6__uncultured archaeon	Unassigned	0	0	0	0	0	0	0	0	0	8.46e-06	0	9.21e-06	2.44e-05	0	0
denovo164307	D_0__Archaea	D_1__Crenarchaeota	D_2__Bathyarchaeia	D_3__uncultured archaeon	D_4__uncultured archaeon	D_5__uncultured archaeon	D_6__uncultured archaeon	Unassigned	0	0	0	0	0	0	0	0	0	0	0	0	0	0	0
denovo1650152	D_0__Archaea	D_1__Crenarchaeota	D_2__Bathyarchaeia	D_3__uncultured archaeon	D_4__uncultured archaeon	D_5__uncultured archaeon	D_6__uncultured archaeon	Unassigned	0	0	0	0	0	0	0	0	0	0	1.11e-05	9.21e-06	0	8.66e-06	8.51e-06
denovo1654467	D_0__Archaea	D_1__Crenarchaeota	D_2__Bathyarchaeia	D_3__uncultured crenarchaeote	D_4__uncultured crenarchaeote	D_5__uncultured crenarchaeote	D_6__uncultured crenarchaeote	Unassigned	0	0	0	0	0	0	0	0	0	0	0	0	0	0	0
denovo1690577	D_0__Archaea	D_1__Crenarchaeota	D_2__Bathyarchaeia	D_3__marine metagenome	D_4__marine metagenome	D_5__marine metagenome	D_6__marine metagenome	Unassigned	0	0	0	0	0	0	0	0	0	0	1.11e-05	0	0	8.66e-06	0
denovo169143	D_0__Archaea	D_1__Crenarchaeota	D_2__Bathyarchaeia	D_3__uncultured archaeon	D_4__uncultured archaeon	D_5__uncultured archaeon	D_6__uncultured archaeon	Unassigned	0	0	0	0	0	0	0	0	0	0	1.11e-05	0	0	0	0
denovo1699994	D_0__Archaea	D_1__Crenarchaeota	D_2__Bathyarchaeia	D_3__uncultured archaeon	D_4__uncultured archaeon	D_5__uncultured archaeon	D_6__uncultured archaeon	Unassigned	0	0	0	0	0	0	0	0	0	0	0	0	1.22e-05	8.66e-06	1.7e-05
denovo1721324	D_0__Archaea	D_1__Crenarchaeota	D_2__Bathyarchaeia	D_3__uncultured archaeon	D_4__uncultured archaeon	D_5__uncultured archaeon	D_6__uncultured archaeon	Unassigned	0	0	0	0	0	0	1.13e-05	1.24e-05	0	0	3.32e-05	2.76e-05	0	0	0
denovo1738649	D_0__Archaea	D_1__Crenarchaeota	D_2__Bathyarchaeia	D_3__uncultured archaeon	D_4__uncultured archaeon	D_5__uncultured archaeon	D_6__uncultured archaeon	Unassigned	0	0	0	0	1.27e-05	0	0	1.24e-05	0	1.69e-05	1.11e-05	2.76e-05	3.67e-05	0	0
denovo1751098	D_0__Archaea	D_1__Crenarchaeota	D_2__Bathyarchaeia	D_3__uncultured crenarchaeote	D_4__uncultured crenarchaeote	D_5__uncultured crenarchaeote	D_6__uncultured crenarchaeote	Unassigned	0	0	0	0	0	0	0	0	0	0	0	0	0	0	0
denovo1755296	D_0__Archaea	D_1__Crenarchaeota	D_2__Bathyarchaeia	D_3__uncultured archaeon	D_4__uncultured archaeon	D_5__uncultured archaeon	D_6__uncultured archaeon	Unassigned	0	0	0	0	0	0	0	1.24e-05	0	2.54e-05	1.11e-05	0	1.22e-05	8.66e-06	1.7e-05
denovo1762697	D_0__Archaea	D_1__Crenarchaeota	D_2__Bathyarchaeia	D_3__uncultured archaeon	D_4__uncultured archaeon	D_5__uncultured archaeon	D_6__uncultured archaeon	Unassigned	0	0	0	0	0	0	1.13e-05	1.24e-05	0	0	1.11e-05	3.68e-05	1.22e-05	0	0
denovo176902	D_0__Archaea	D_1__Crenarchaeota	D_2__Bathyarchaeia	D_3__uncultured archaeon	D_4__uncultured archaeon	D_5__uncultured archaeon	D_6__uncultured archaeon	Unassigned	0	0	0	0	0	0	0	0	0	0	0	0	0	0	0
denovo1771078	D_0__Archaea	D_1__Crenarchaeota	D_2__Bathyarchaeia	D_3__uncultured archaeon	D_4__uncultured archaeon	D_5__uncultured archaeon	D_6__uncultured archaeon	Unassigned	0	0	0	0	0	0	0	0	0	0	0	0	0	0	0
denovo1785768	D_0__Archaea	D_1__Crenarchaeota	D_2__Bathyarchaeia	D_3__uncultured crenarchaeote	D_4__uncultured crenarchaeote	D_5__uncultured crenarchaeote	D_6__uncultured crenarchaeote	Unassigned	0	0	0	0	0	0	0	0	0	0	0	9.21e-06	3.67e-05	1.73e-05	5.96e-05
denovo179916	D_0__Archaea	D_1__Crenarchaeota	D_2__Bathyarchaeia	D_3__uncultured crenarchaeote	D_4__uncultured crenarchaeote	D_5__uncultured crenarchaeote	D_6__uncultured crenarchaeote	Unassigned	0	0	0	0	0	0	0	0	0	0	0	0	0	0	0
denovo1823595	D_0__Archaea	D_1__Crenarchaeota	D_2__Bathyarchaeia	D_3__uncultured archaeon	D_4__uncultured archaeon	D_5__uncultured archaeon	D_6__uncultured archaeon	Unassigned	0	0	0	0	0	0	0	0	0	0	0	0	0	0	8.51e-06
denovo1825508	D_0__Archaea	D_1__Crenarchaeota	D_2__Bathyarchaeia	D_3__uncultured archaeon	D_4__uncultured archaeon	D_5__uncultured archaeon	D_6__uncultured archaeon	Unassigned	0	0	0	0	0	0	0	0	0	8.46e-06	0	3.68e-05	1.22e-05	0	0
denovo1827192	D_0__Archaea	D_1__Crenarchaeota	D_2__Bathyarchaeia	D_3__uncultured archaeon	D_4__uncultured archaeon	D_5__uncultured archaeon	D_6__uncultured archaeon	Unassigned	0	0	0	0	0	0	0	0	0	0	0	0	0	8.66e-06	8.51e-06
denovo1834703	D_0__Archaea	D_1__Crenarchaeota	D_2__Bathyarchaeia	D_3__uncultured archaeon	D_4__uncultured archaeon	D_5__uncultured archaeon	D_6__uncultured archaeon	Unassigned	0	0	0	0	0	0	0	0	0	0	0	0	1.22e-05	0	0
denovo1835419	D_0__Archaea	D_1__Crenarchaeota	D_2__Bathyarchaeia	D_3__uncultured crenarchaeote	D_4__uncultured crenarchaeote	D_5__uncultured crenarchaeote	D_6__uncultured crenarchaeote	Unassigned	0	0	0	0	0	0	0	0	0	0	0	0	0	1.73e-05	8.51e-06
denovo1837680	D_0__Archaea	D_1__Crenarchaeota	D_2__Bathyarchaeia	D_3__uncultured archaeon	D_4__uncultured archaeon	D_5__uncultured archaeon	D_6__uncultured archaeon	Unassigned	0	0	0	0	0	0	0	1.24e-05	0	0	0	0	0	0	0
denovo1840241	D_0__Archaea	D_1__Crenarchaeota	D_2__Bathyarchaeia	D_3__uncultured archaeon	D_4__uncultured archaeon	D_5__uncultured archaeon	D_6__uncultured archaeon	Unassigned	0	0	0	0	0	0	0	0	0	8.46e-06	0	0	0	0	0
denovo1849851	D_0__Archaea	D_1__Crenarchaeota	D_2__Bathyarchaeia	D_3__uncultured archaeon	D_4__uncultured archaeon	D_5__uncultured archaeon	D_6__uncultured archaeon	Unassigned	0	0	0	0	0	0	0	0	0	8.46e-06	0	0	0	0	0
denovo1854098	D_0__Archaea	D_1__Crenarchaeota	D_2__Bathyarchaeia	D_3__uncultured archaeon	D_4__uncultured archaeon	D_5__uncultured archaeon	D_6__uncultured archaeon	Unassigned	0	0	0	0	0	0	0	0	0	0	0	0	1.22e-05	0	0
denovo1854547	D_0__Archaea	D_1__Crenarchaeota	D_2__Bathyarchaeia	D_3__uncultured archaeon	D_4__uncultured archaeon	D_5__uncultured archaeon	D_6__uncultured archaeon	Unassigned	0	0	0	0	0	0	0	0	0	0	0	0	1.22e-05	2.6e-05	8.51e-06
denovo1857511	D_0__Archaea	D_1__Crenarchaeota	D_2__Bathyarchaeia	D_3__uncultured crenarchaeote	D_4__uncultured crenarchaeote	D_5__uncultured crenarchaeote	D_6__uncultured crenarchaeote	Unassigned	0	0	0	0	0	0	0	0	0	0	0	0	0	8.66e-06	1.7e-05
denovo1858608	D_0__Archaea	D_1__Crenarchaeota	D_2__Bathyarchaeia	D_3__uncultured archaeon	D_4__uncultured archaeon	D_5__uncultured archaeon	D_6__uncultured archaeon	Unassigned	0	0	0	0	0	0	0	0	0	0	0	0	0	0	0
denovo1866220	D_0__Archaea	D_1__Crenarchaeota	D_2__Bathyarchaeia	D_3__uncultured archaeon	D_4__uncultured archaeon	D_5__uncultured archaeon	D_6__uncultured archaeon	Unassigned	0	0	0	0	0	0	0	0	0	0	0	0	0	0	0
denovo188986	D_0__Archaea	D_1__Crenarchaeota	D_2__Bathyarchaeia	D_3__uncultured archaeon	D_4__uncultured archaeon	D_5__uncultured archaeon	D_6__uncultured archaeon	Unassigned	0	0	0	0	0	0	0	0	9.2e-06	8.46e-06	0	0	0	0	0
denovo1913488	D_0__Archaea	D_1__Crenarchaeota	D_2__Bathyarchaeia	D_3__uncultured archaeon	D_4__uncultured archaeon	D_5__uncultured archaeon	D_6__uncultured archaeon	Unassigned	0	0	0	0	0	0	0	0	0	0	0	0	0	0	8.51e-06
denovo1930173	D_0__Archaea	D_1__Crenarchaeota	D_2__Bathyarchaeia	D_3__uncultured archaeon	D_4__uncultured archaeon	D_5__uncultured archaeon	D_6__uncultured archaeon	Unassigned	0	0	0	0	0	0	0	0	0	0	0	0	1.22e-05	0	0
denovo1930472	D_0__Archaea	D_1__Crenarchaeota	D_2__Bathyarchaeia	D_3__uncultured crenarchaeote	D_4__uncultured crenarchaeote	D_5__uncultured crenarchaeote	D_6__uncultured crenarchaeote	Unassigned	0	0	0	0	0	0	0	0	0	0	0	3.68e-05	3.67e-05	0.000155895	0.000229867
denovo1932350	D_0__Archaea	D_1__Crenarchaeota	D_2__Bathyarchaeia	D_3__uncultured archaeon	D_4__uncultured archaeon	D_5__uncultured archaeon	D_6__uncultured archaeon	Unassigned	0	0	0	0	0	0	0	0	0	0	0	0	0	0	0
denovo1935867	D_0__Archaea	D_1__Crenarchaeota	D_2__Bathyarchaeia	D_3__uncultured archaeon	D_4__uncultured archaeon	D_5__uncultured archaeon	D_6__uncultured archaeon	Unassigned	0	0	0	0	0	0	0	0	0	0	0	1.84e-05	3.67e-05	2.6e-05	8.51e-06
denovo1936766	D_0__Archaea	D_1__Crenarchaeota	D_2__Bathyarchaeia	D_3__uncultured archaeon	D_4__uncultured archaeon	D_5__uncultured archaeon	D_6__uncultured archaeon	Unassigned	0	0	0	0	0	0	0	0	0	0	0	0	0	0	0
denovo1974802	D_0__Archaea	D_1__Crenarchaeota	D_2__Bathyarchaeia	D_3__uncultured archaeon	D_4__uncultured archaeon	D_5__uncultured archaeon	D_6__uncultured archaeon	Unassigned	0	0	0	0	0	0	0	0	0	0	0	0	0	0	0
denovo1977930	D_0__Archaea	D_1__Crenarchaeota	D_2__Bathyarchaeia	D_3__uncultured archaeon	D_4__uncultured archaeon	D_5__uncultured archaeon	D_6__uncultured archaeon	Unassigned	0	0	0	0	0	0	0	0	0	0	0	0	0	3.46e-05	5.11e-05
denovo1978669	D_0__Archaea	D_1__Crenarchaeota	D_2__Bathyarchaeia	D_3__uncultured crenarchaeote	D_4__uncultured crenarchaeote	D_5__uncultured crenarchaeote	D_6__uncultured crenarchaeote	Unassigned	0	0	0	0	0	0	0	0	0	0	0	0	4.89e-05	5.2e-05	5.96e-05
denovo1979640	D_0__Archaea	D_1__Crenarchaeota	D_2__Bathyarchaeia	D_3__uncultured archaeon	D_4__uncultured archaeon	D_5__uncultured archaeon	D_6__uncultured archaeon	Unassigned	0	0	0	0	0	0	0	0	0	0	0	0	1.22e-05	0	0
denovo1988430	D_0__Archaea	D_1__Crenarchaeota	D_2__Bathyarchaeia	D_3__uncultured archaeon	D_4__uncultured archaeon	D_5__uncultured archaeon	D_6__uncultured archaeon	Unassigned	0	0	0	0	0	0	0	0	0	0	0	0	0	0	0
denovo199391	D_0__Archaea	D_1__Crenarchaeota	D_2__Bathyarchaeia	D_3__uncultured crenarchaeote	D_4__uncultured crenarchaeote	D_5__uncultured crenarchaeote	D_6__uncultured crenarchaeote	Unassigned	0	0	0	0	0	0	0	0	0	0	0	0	2.44e-05	3.46e-05	5.96e-05
denovo1998248	D_0__Archaea	D_1__Crenarchaeota	D_2__Bathyarchaeia	D_3__uncultured archaeon	D_4__uncultured archaeon	D_5__uncultured archaeon	D_6__uncultured archaeon	Unassigned	0	0	0	0	0	0	0	0	0	0	0	0	0	0	0
denovo2001987	D_0__Archaea	D_1__Crenarchaeota	D_2__Bathyarchaeia	D_3__uncultured archaeon	D_4__uncultured archaeon	D_5__uncultured archaeon	D_6__uncultured archaeon	Unassigned	0	0	0	0	0	0	0	0	0	0	0	0	0	0	0
denovo2002816	D_0__Archaea	D_1__Crenarchaeota	D_2__Bathyarchaeia	D_3__uncultured crenarchaeote	D_4__uncultured crenarchaeote	D_5__uncultured crenarchaeote	D_6__uncultured crenarchaeote	Unassigned	0	0	0	0	0	0	0	0	0	0	0	0	0	0	8.51e-06
denovo2013953	D_0__Archaea	D_1__Crenarchaeota	D_2__Bathyarchaeia	D_3__uncultured crenarchaeote	D_4__uncultured crenarchaeote	D_5__uncultured crenarchaeote	D_6__uncultured crenarchaeote	Unassigned	0	0	0	0	0	0	0	0	0	0	0	0	0	1.73e-05	8.51e-06
denovo2017649	D_0__Archaea	D_1__Crenarchaeota	D_2__Bathyarchaeia	D_3__uncultured archaeon	D_4__uncultured archaeon	D_5__uncultured archaeon	D_6__uncultured archaeon	Unassigned	0	0	0	0	0	0	0	0	0	0	0	0	0	0	0
denovo202639	D_0__Archaea	D_1__Crenarchaeota	D_2__Bathyarchaeia	D_3__uncultured crenarchaeote	D_4__uncultured crenarchaeote	D_5__uncultured crenarchaeote	D_6__uncultured crenarchaeote	Unassigned	0	0	0	0	0	0	0	0	0	0	0	0	0	8.66e-06	0
denovo2038639	D_0__Archaea	D_1__Crenarchaeota	D_2__Bathyarchaeia	D_3__uncultured archaeon	D_4__uncultured archaeon	D_5__uncultured archaeon	D_6__uncultured archaeon	Unassigned	0	0	0	0	0	0	0	0	0	0	0	0	0	0	0
denovo2051427	D_0__Archaea	D_1__Crenarchaeota	D_2__Bathyarchaeia	D_3__uncultured archaeon	D_4__uncultured archaeon	D_5__uncultured archaeon	D_6__uncultured archaeon	Unassigned	0	0	0	0	0	0	0	0	0	0	0	0	0	1.73e-05	1.7e-05
denovo2053095	D_0__Archaea	D_1__Crenarchaeota	D_2__Bathyarchaeia	D_3__uncultured archaeon	D_4__uncultured archaeon	D_5__uncultured archaeon	D_6__uncultured archaeon	Unassigned	0	0	0	0	0	0	0	0	0	0	1.11e-05	9.21e-06	0	0	0
denovo2054884	D_0__Archaea	D_1__Crenarchaeota	D_2__Bathyarchaeia	Unassigned	Unassigned	Unassigned	Unassigned	Unassigned	0	0	0	0	0	0	0	0	0	0	0	0	0	0	2.55e-05
denovo2071462	D_0__Archaea	D_1__Crenarchaeota	D_2__Bathyarchaeia	D_3__uncultured archaeon	D_4__uncultured archaeon	D_5__uncultured archaeon	D_6__uncultured archaeon	Unassigned	0	0	0	0	0	0	0	0	0	0	0	0	2.44e-05	2.6e-05	4.26e-05
denovo2072449	D_0__Archaea	D_1__Crenarchaeota	D_2__Bathyarchaeia	D_3__uncultured archaeon	D_4__uncultured archaeon	D_5__uncultured archaeon	D_6__uncultured archaeon	Unassigned	0	0	0	0	0	0	0	0	0	0	0	0	0	0	0
denovo209008	D_0__Archaea	D_1__Crenarchaeota	D_2__Bathyarchaeia	D_3__uncultured archaeon	D_4__uncultured archaeon	D_5__uncultured archaeon	D_6__uncultured archaeon	Unassigned	0	0	0	0	0	0	0	0	0	0	0	0	1.22e-05	0	0
denovo2130072	D_0__Archaea	D_1__Crenarchaeota	D_2__Bathyarchaeia	D_3__uncultured crenarchaeote	D_4__uncultured crenarchaeote	D_5__uncultured crenarchaeote	D_6__uncultured crenarchaeote	Unassigned	0	0	0	0	0	0	0	0	0	0	0	0	1.22e-05	0	0
denovo2130495	D_0__Archaea	D_1__Crenarchaeota	D_2__Bathyarchaeia	D_3__uncultured crenarchaeote	D_4__uncultured crenarchaeote	D_5__uncultured crenarchaeote	D_6__uncultured crenarchaeote	Unassigned	0	0	0	0	0	0	0	0	0	0	0	0	0	8.66e-06	8.51e-06
denovo2130762	D_0__Archaea	D_1__Crenarchaeota	D_2__Bathyarchaeia	D_3__uncultured archaeon	D_4__uncultured archaeon	D_5__uncultured archaeon	D_6__uncultured archaeon	Unassigned	0	0	0	0	0	0	0	1.24e-05	9.2e-06	8.46e-06	0	9.21e-06	0	0	0
denovo2133106	D_0__Archaea	D_1__Crenarchaeota	D_2__Bathyarchaeia	D_3__uncultured archaeon	D_4__uncultured archaeon	D_5__uncultured archaeon	D_6__uncultured archaeon	Unassigned	0	0	0	0	0	0	0	0	0	8.46e-06	2.21e-05	0	1.22e-05	0	0
denovo2146781	D_0__Archaea	D_1__Crenarchaeota	D_2__Bathyarchaeia	D_3__uncultured archaeon	D_4__uncultured archaeon	D_5__uncultured archaeon	D_6__uncultured archaeon	Unassigned	0	0	0	0	0	0	0	0	0	0	0	9.21e-06	0	0	0
denovo2150820	D_0__Archaea	D_1__Crenarchaeota	D_2__Bathyarchaeia	D_3__uncultured archaeon	D_4__uncultured archaeon	D_5__uncultured archaeon	D_6__uncultured archaeon	Unassigned	0	0	0	0	0	0	1.13e-05	0	9.2e-06	1.69e-05	0	9.21e-06	1.22e-05	0	0
denovo2157295	D_0__Archaea	D_1__Crenarchaeota	D_2__Bathyarchaeia	D_3__uncultured archaeon	D_4__uncultured archaeon	D_5__uncultured archaeon	D_6__uncultured archaeon	Unassigned	0	0	0	0	0	0	0	0	0	0	0	9.21e-06	0	0	8.51e-06
denovo2162123	D_0__Archaea	D_1__Crenarchaeota	D_2__Bathyarchaeia	D_3__uncultured archaeon	D_4__uncultured archaeon	D_5__uncultured archaeon	D_6__uncultured archaeon	Unassigned	0	0	0	0	0	0	0	0	0	0	0	0	0	0	0
denovo21624	D_0__Archaea	D_1__Crenarchaeota	D_2__Bathyarchaeia	D_3__uncultured archaeon	D_4__uncultured archaeon	D_5__uncultured archaeon	D_6__uncultured archaeon	Unassigned	0	0	0	0	0	0	0	0	0	0	0	9.21e-06	0	8.66e-06	0
denovo2164018	D_0__Archaea	D_1__Crenarchaeota	D_2__Bathyarchaeia	D_3__uncultured archaeon	D_4__uncultured archaeon	D_5__uncultured archaeon	D_6__uncultured archaeon	Unassigned	0	0	0	0	0	0	1.13e-05	1.24e-05	1.84e-05	1.69e-05	0	9.21e-06	1.22e-05	0	0
denovo216702	D_0__Archaea	D_1__Crenarchaeota	D_2__Bathyarchaeia	D_3__uncultured crenarchaeote	D_4__uncultured crenarchaeote	D_5__uncultured crenarchaeote	D_6__uncultured crenarchaeote	Unassigned	0	0	0	0	0	0	0	0	0	0	0	0	0	0	0
denovo217201	D_0__Archaea	D_1__Crenarchaeota	D_2__Bathyarchaeia	D_3__uncultured crenarchaeote	D_4__uncultured crenarchaeote	D_5__uncultured crenarchaeote	D_6__uncultured crenarchaeote	Unassigned	0	0	0	0	0	0	0	0	0	0	0	0	0	8.66e-06	0
denovo2180192	D_0__Archaea	D_1__Crenarchaeota	D_2__Bathyarchaeia	D_3__uncultured archaeon	D_4__uncultured archaeon	D_5__uncultured archaeon	D_6__uncultured archaeon	Unassigned	0	0	0	0	0	1.06e-05	1.13e-05	1.24e-05	3.68e-05	4.23e-05	1.11e-05	0	0	8.66e-06	0
denovo2182660	D_0__Archaea	D_1__Crenarchaeota	D_2__Bathyarchaeia	D_3__uncultured archaeon	D_4__uncultured archaeon	D_5__uncultured archaeon	D_6__uncultured archaeon	Unassigned	0	0	0	0	0	0	0	0	0	0	0	0	0	8.66e-06	0
denovo2191288	D_0__Archaea	D_1__Crenarchaeota	D_2__Bathyarchaeia	D_3__uncultured archaeon	D_4__uncultured archaeon	D_5__uncultured archaeon	D_6__uncultured archaeon	Unassigned	0	0	0	0	0	0	0	0	0	0	0	0	0	0	0
denovo2196463	D_0__Archaea	D_1__Crenarchaeota	D_2__Bathyarchaeia	D_3__uncultured archaeon	D_4__uncultured archaeon	D_5__uncultured archaeon	D_6__uncultured archaeon	Unassigned	0	0	0	0	0	0	0	0	0	0	0	0	0	0	0
denovo21998	D_0__Archaea	D_1__Crenarchaeota	D_2__Bathyarchaeia	Unassigned	Unassigned	Unassigned	Unassigned	Unassigned	0	0	0	0	0	0	0	0	0	0	0	0	0	8.66e-06	8.51e-06
denovo2205321	D_0__Archaea	D_1__Crenarchaeota	D_2__Bathyarchaeia	D_3__uncultured archaeon	D_4__uncultured archaeon	D_5__uncultured archaeon	D_6__uncultured archaeon	Unassigned	0	0	0	0	0	0	0	0	0	0	0	0	0	0	0
denovo2210079	D_0__Archaea	D_1__Crenarchaeota	D_2__Bathyarchaeia	D_3__uncultured crenarchaeote	D_4__uncultured crenarchaeote	D_5__uncultured crenarchaeote	D_6__uncultured crenarchaeote	Unassigned	0	0	0	0	0	0	0	0	0	0	0	0	0	8.66e-06	8.51e-06
denovo2223411	D_0__Archaea	D_1__Crenarchaeota	D_2__Bathyarchaeia	D_3__uncultured archaeon	D_4__uncultured archaeon	D_5__uncultured archaeon	D_6__uncultured archaeon	Unassigned	0	0	0	0	0	0	0	0	0	0	0	0	0	0	8.51e-06
denovo2228738	D_0__Archaea	D_1__Crenarchaeota	D_2__Bathyarchaeia	D_3__uncultured archaeon	D_4__uncultured archaeon	D_5__uncultured archaeon	D_6__uncultured archaeon	Unassigned	0	0	0	0	0	0	0	0	0	0	0	0	0	8.66e-06	8.51e-06
denovo227499	D_0__Archaea	D_1__Crenarchaeota	D_2__Bathyarchaeia	D_3__uncultured crenarchaeote	D_4__uncultured crenarchaeote	D_5__uncultured crenarchaeote	D_6__uncultured crenarchaeote	Unassigned	0	0	0	0	0	0	0	0	0	0	0	0	1.22e-05	0	0
denovo2283123	D_0__Archaea	D_1__Crenarchaeota	D_2__Bathyarchaeia	Unassigned	Unassigned	Unassigned	Unassigned	Unassigned	0	0	0	0	0	0	0	0	0	0	0	0	0	5.2e-05	0.000127704
denovo2283297	D_0__Archaea	D_1__Crenarchaeota	D_2__Bathyarchaeia	D_3__uncultured archaeon	D_4__uncultured archaeon	D_5__uncultured archaeon	D_6__uncultured archaeon	Unassigned	0	0	0	0	0	0	0	0	0	0	0	0	0	0	0
denovo2287344	D_0__Archaea	D_1__Crenarchaeota	D_2__Bathyarchaeia	D_3__uncultured archaeon	D_4__uncultured archaeon	D_5__uncultured archaeon	D_6__uncultured archaeon	Unassigned	0	0	0	0	0	0	0	0	0	0	0	0	0	0	8.51e-06
denovo2293911	D_0__Archaea	D_1__Crenarchaeota	D_2__Bathyarchaeia	D_3__uncultured archaeon	D_4__uncultured archaeon	D_5__uncultured archaeon	D_6__uncultured archaeon	Unassigned	0	0	0	0	0	0	0	0	0	8.46e-06	0	0	3.67e-05	1.73e-05	8.51e-06
denovo2300929	D_0__Archaea	D_1__Crenarchaeota	D_2__Bathyarchaeia	D_3__uncultured archaeon	D_4__uncultured archaeon	D_5__uncultured archaeon	D_6__uncultured archaeon	Unassigned	0	0	0	0	0	0	0	0	0	0	1.11e-05	0	0	0	0
denovo2305632	D_0__Archaea	D_1__Crenarchaeota	D_2__Bathyarchaeia	D_3__uncultured archaeon	D_4__uncultured archaeon	D_5__uncultured archaeon	D_6__uncultured archaeon	Unassigned	0	0	0	0	0	0	0	0	0	0	1.11e-05	0	0	4.33e-05	8.51e-06
denovo2314505	D_0__Archaea	D_1__Crenarchaeota	D_2__Bathyarchaeia	D_3__uncultured archaeon	D_4__uncultured archaeon	D_5__uncultured archaeon	D_6__uncultured archaeon	Unassigned	0	0	0	0	0	0	0	0	9.2e-06	0	0	0	0	0	0
denovo2325525	D_0__Archaea	D_1__Crenarchaeota	D_2__Bathyarchaeia	D_3__uncultured archaeon	D_4__uncultured archaeon	D_5__uncultured archaeon	D_6__uncultured archaeon	Unassigned	0	0	0	0	0	0	0	0	0	0	0	0	0	2.6e-05	0
denovo2328853	D_0__Archaea	D_1__Crenarchaeota	D_2__Bathyarchaeia	D_3__uncultured archaeon	D_4__uncultured archaeon	D_5__uncultured archaeon	D_6__uncultured archaeon	Unassigned	0	0	0	0	0	0	0	0	0	0	1.11e-05	0	0	0	0
denovo233028	D_0__Archaea	D_1__Crenarchaeota	D_2__Bathyarchaeia	D_3__uncultured archaeon	D_4__uncultured archaeon	D_5__uncultured archaeon	D_6__uncultured archaeon	Unassigned	0	0	0	0	0	0	0	0	0	0	0	0	0	0	0
denovo2332002	D_0__Archaea	D_1__Crenarchaeota	D_2__Bathyarchaeia	D_3__uncultured archaeon	D_4__uncultured archaeon	D_5__uncultured archaeon	D_6__uncultured archaeon	Unassigned	0	0	0	0	0	0	0	0	0	0	0	0	0	0	8.51e-06
denovo2369416	D_0__Archaea	D_1__Crenarchaeota	D_2__Bathyarchaeia	D_3__uncultured crenarchaeote	D_4__uncultured crenarchaeote	D_5__uncultured crenarchaeote	D_6__uncultured crenarchaeote	Unassigned	0	0	0	0	0	0	0	0	0	0	0	0	0	8.66e-06	0
denovo2381195	D_0__Archaea	D_1__Crenarchaeota	D_2__Bathyarchaeia	D_3__uncultured archaeon	D_4__uncultured archaeon	D_5__uncultured archaeon	D_6__uncultured archaeon	Unassigned	0	0	0	0	0	0	0	0	0	0	0	0	0	0	0
denovo2385122	D_0__Archaea	D_1__Crenarchaeota	D_2__Bathyarchaeia	D_3__uncultured archaeon	D_4__uncultured archaeon	D_5__uncultured archaeon	D_6__uncultured archaeon	Unassigned	0	0	0	0	0	0	0	0	0	0	0	0	0	0	0
denovo2390990	D_0__Archaea	D_1__Crenarchaeota	D_2__Bathyarchaeia	D_3__uncultured crenarchaeote	D_4__uncultured crenarchaeote	D_5__uncultured crenarchaeote	D_6__uncultured crenarchaeote	Unassigned	0	0	0	0	0	0	0	0	0	0	1.11e-05	0	0	8.66e-06	8.51e-06
denovo2405398	D_0__Archaea	D_1__Crenarchaeota	D_2__Bathyarchaeia	D_3__uncultured archaeon	D_4__uncultured archaeon	D_5__uncultured archaeon	D_6__uncultured archaeon	Unassigned	0	0	0	0	0	0	0	0	0	0	0	0	0	8.66e-06	1.7e-05
denovo2405732	D_0__Archaea	D_1__Crenarchaeota	D_2__Bathyarchaeia	D_3__uncultured archaeon	D_4__uncultured archaeon	D_5__uncultured archaeon	D_6__uncultured archaeon	Unassigned	0	0	0	0	0	0	0	0	0	0	0	0	0	0	0
denovo2406366	D_0__Archaea	D_1__Crenarchaeota	D_2__Bathyarchaeia	D_3__uncultured archaeon	D_4__uncultured archaeon	D_5__uncultured archaeon	D_6__uncultured archaeon	Unassigned	0	0	0	0	0	0	0	0	0	0	0	0	0	0	0
denovo2418388	D_0__Archaea	D_1__Crenarchaeota	D_2__Bathyarchaeia	D_3__uncultured archaeon	D_4__uncultured archaeon	D_5__uncultured archaeon	D_6__uncultured archaeon	Unassigned	0	0	0	0	0	0	0	0	0	0	0	0	0	0	0
denovo2422001	D_0__Archaea	D_1__Crenarchaeota	D_2__Bathyarchaeia	D_3__uncultured archaeon	D_4__uncultured archaeon	D_5__uncultured archaeon	D_6__uncultured archaeon	Unassigned	0	0	0	0	0	0	0	0	0	0	0	0	0	0	0
denovo2431223	D_0__Archaea	D_1__Crenarchaeota	D_2__Bathyarchaeia	D_3__uncultured archaeon	D_4__uncultured archaeon	D_5__uncultured archaeon	D_6__uncultured archaeon	Unassigned	0	0	0	0	0	0	0	0	0	0	0	0	0	0	0
denovo2441275	D_0__Archaea	D_1__Crenarchaeota	D_2__Bathyarchaeia	D_3__uncultured crenarchaeote	D_4__uncultured crenarchaeote	D_5__uncultured crenarchaeote	D_6__uncultured crenarchaeote	Unassigned	9.68e-06	0	0	0	0	0	0	0	0	0	0	0	0	0	0
denovo2450048	D_0__Archaea	D_1__Crenarchaeota	D_2__Bathyarchaeia	D_3__uncultured archaeon	D_4__uncultured archaeon	D_5__uncultured archaeon	D_6__uncultured archaeon	Unassigned	0	0	0	0	0	0	0	0	0	0	0	0	0	0	0
denovo2453788	D_0__Archaea	D_1__Crenarchaeota	D_2__Bathyarchaeia	D_3__uncultured archaeon	D_4__uncultured archaeon	D_5__uncultured archaeon	D_6__uncultured archaeon	Unassigned	0	0	0	0	0	0	0	0	0	0	0	0	2.44e-05	0	8.51e-06
denovo2470656	D_0__Archaea	D_1__Crenarchaeota	D_2__Bathyarchaeia	D_3__uncultured archaeon	D_4__uncultured archaeon	D_5__uncultured archaeon	D_6__uncultured archaeon	Unassigned	0	0	0	0	0	0	0	0	0	0	0	9.21e-06	0	0	0
denovo2471993	D_0__Archaea	D_1__Crenarchaeota	D_2__Bathyarchaeia	D_3__uncultured archaeon	D_4__uncultured archaeon	D_5__uncultured archaeon	D_6__uncultured archaeon	Unassigned	0	0	0	0	0	0	0	0	0	0	1.11e-05	0	0	0	0
denovo247637	D_0__Archaea	D_1__Crenarchaeota	D_2__Bathyarchaeia	D_3__uncultured archaeon	D_4__uncultured archaeon	D_5__uncultured archaeon	D_6__uncultured archaeon	Unassigned	0	0	0	0	0	0	0	2.47e-05	0	8.46e-06	2.21e-05	9.21e-06	0	0	8.51e-06
denovo2483770	D_0__Archaea	D_1__Crenarchaeota	D_2__Bathyarchaeia	D_3__uncultured archaeon	D_4__uncultured archaeon	D_5__uncultured archaeon	D_6__uncultured archaeon	Unassigned	0	0	0	0	0	0	0	0	0	0	0	0	0	1.73e-05	0
denovo2487633	D_0__Archaea	D_1__Crenarchaeota	D_2__Bathyarchaeia	D_3__uncultured archaeon	D_4__uncultured archaeon	D_5__uncultured archaeon	D_6__uncultured archaeon	Unassigned	0	0	0	0	0	2.12e-05	1.13e-05	2.47e-05	0	4.23e-05	3.32e-05	3.68e-05	6.11e-05	1.73e-05	5.11e-05
denovo2490095	D_0__Archaea	D_1__Crenarchaeota	D_2__Bathyarchaeia	Unassigned	Unassigned	Unassigned	Unassigned	Unassigned	0	0	0	0	0	0	0	0	0	0	0	0	0	8.66e-06	8.51e-06
denovo2497734	D_0__Archaea	D_1__Crenarchaeota	D_2__Bathyarchaeia	D_3__uncultured archaeon	D_4__uncultured archaeon	D_5__uncultured archaeon	D_6__uncultured archaeon	Unassigned	0	0	0	0	0	0	0	0	0	0	0	0	0	8.66e-06	8.51e-06
denovo2499253	D_0__Archaea	D_1__Crenarchaeota	D_2__Bathyarchaeia	D_3__uncultured crenarchaeote	D_4__uncultured crenarchaeote	D_5__uncultured crenarchaeote	D_6__uncultured crenarchaeote	Unassigned	0	0	0	0	0	0	0	0	0	0	0	2.76e-05	2.44e-05	9.53e-05	8.51e-05
denovo2507094	D_0__Archaea	D_1__Crenarchaeota	D_2__Bathyarchaeia	D_3__uncultured archaeon	D_4__uncultured archaeon	D_5__uncultured archaeon	D_6__uncultured archaeon	Unassigned	0	0	0	0	0	0	0	0	0	0	0	0	0	0	0
denovo2507868	D_0__Archaea	D_1__Crenarchaeota	D_2__Bathyarchaeia	D_3__uncultured crenarchaeote	D_4__uncultured crenarchaeote	D_5__uncultured crenarchaeote	D_6__uncultured crenarchaeote	Unassigned	0	0	0	0	0	0	0	0	9.2e-06	0	1.11e-05	2.76e-05	0	0	0
denovo2511557	D_0__Archaea	D_1__Crenarchaeota	D_2__Bathyarchaeia	D_3__uncultured archaeon	D_4__uncultured archaeon	D_5__uncultured archaeon	D_6__uncultured archaeon	Unassigned	0	0	0	0	0	0	0	0	0	0	0	0	0	0	0
denovo2519988	D_0__Archaea	D_1__Crenarchaeota	D_2__Bathyarchaeia	D_3__uncultured archaeon	D_4__uncultured archaeon	D_5__uncultured archaeon	D_6__uncultured archaeon	Unassigned	0	0	0	0	0	0	1.13e-05	1.24e-05	1.84e-05	8.46e-06	1.11e-05	0	0	0	0
denovo2560732	D_0__Archaea	D_1__Crenarchaeota	D_2__Bathyarchaeia	D_3__uncultured archaeon	D_4__uncultured archaeon	D_5__uncultured archaeon	D_6__uncultured archaeon	Unassigned	0	0	0	0	1.27e-05	0	0	0	0	1.69e-05	4.43e-05	2.76e-05	3.67e-05	1.73e-05	0
denovo2565461	D_0__Archaea	D_1__Crenarchaeota	D_2__Bathyarchaeia	D_3__uncultured crenarchaeote	D_4__uncultured crenarchaeote	D_5__uncultured crenarchaeote	D_6__uncultured crenarchaeote	Unassigned	0	0	0	0	0	0	0	0	0	0	0	0	1.22e-05	1.73e-05	0
denovo2567004	D_0__Archaea	D_1__Crenarchaeota	D_2__Bathyarchaeia	D_3__uncultured archaeon	D_4__uncultured archaeon	D_5__uncultured archaeon	D_6__uncultured archaeon	Unassigned	0	0	0	0	0	0	0	0	0	0	0	0	2.44e-05	6.06e-05	5.11e-05
denovo2577869	D_0__Archaea	D_1__Crenarchaeota	D_2__Bathyarchaeia	D_3__uncultured archaeon	D_4__uncultured archaeon	D_5__uncultured archaeon	D_6__uncultured archaeon	Unassigned	0	0	1e-05	0	0	0	0	0	0	0	0	0	0	0	0
denovo2594876	D_0__Archaea	D_1__Crenarchaeota	D_2__Bathyarchaeia	D_3__uncultured crenarchaeote	D_4__uncultured crenarchaeote	D_5__uncultured crenarchaeote	D_6__uncultured crenarchaeote	Unassigned	0	0	0	0	0	0	0	0	0	0	0	0	0	2.6e-05	8.51e-06
denovo2594908	D_0__Archaea	D_1__Crenarchaeota	D_2__Bathyarchaeia	D_3__uncultured archaeon	D_4__uncultured archaeon	D_5__uncultured archaeon	D_6__uncultured archaeon	Unassigned	0	0	0	0	0	0	0	0	0	0	0	0	0	0	8.51e-06
denovo2602152	D_0__Archaea	D_1__Crenarchaeota	D_2__Bathyarchaeia	D_3__uncultured archaeon	D_4__uncultured archaeon	D_5__uncultured archaeon	D_6__uncultured archaeon	Unassigned	0	0	0	0	0	0	0	0	0	0	0	0	0	0	0
denovo2602350	D_0__Archaea	D_1__Crenarchaeota	D_2__Bathyarchaeia	D_3__uncultured archaeon	D_4__uncultured archaeon	D_5__uncultured archaeon	D_6__uncultured archaeon	Unassigned	0	0	0	0	0	0	0	0	0	0	0	0	0	0	0
denovo2611214	D_0__Archaea	D_1__Crenarchaeota	D_2__Bathyarchaeia	D_3__uncultured archaeon	D_4__uncultured archaeon	D_5__uncultured archaeon	D_6__uncultured archaeon	Unassigned	0	0	0	0	0	0	0	0	0	0	1.11e-05	0	0	0	0
denovo2614251	D_0__Archaea	D_1__Crenarchaeota	D_2__Bathyarchaeia	D_3__uncultured archaeon	D_4__uncultured archaeon	D_5__uncultured archaeon	D_6__uncultured archaeon	Unassigned	0	0	0	0	0	0	0	0	0	0	0	0	0	0	0
denovo2632586	D_0__Archaea	D_1__Crenarchaeota	D_2__Bathyarchaeia	D_3__uncultured archaeon	D_4__uncultured archaeon	D_5__uncultured archaeon	D_6__uncultured archaeon	Unassigned	0	0	0	0	0	0	0	0	0	0	0	0	0	8.66e-06	1.7e-05
denovo2639107	D_0__Archaea	D_1__Crenarchaeota	D_2__Bathyarchaeia	D_3__uncultured archaeon	D_4__uncultured archaeon	D_5__uncultured archaeon	D_6__uncultured archaeon	Unassigned	0	0	0	0	0	0	0	0	0	0	0	0	0	0	0
denovo2641882	D_0__Archaea	D_1__Crenarchaeota	D_2__Bathyarchaeia	Unassigned	Unassigned	Unassigned	Unassigned	Unassigned	0	0	0	0	0	0	0	0	0	0	0	0	0	0	8.51e-06
denovo2649984	D_0__Archaea	D_1__Crenarchaeota	D_2__Bathyarchaeia	D_3__uncultured archaeon	D_4__uncultured archaeon	D_5__uncultured archaeon	D_6__uncultured archaeon	Unassigned	0	0	0	0	0	0	0	0	0	0	0	0	1.22e-05	8.66e-06	0
denovo2666471	D_0__Archaea	D_1__Crenarchaeota	D_2__Bathyarchaeia	D_3__uncultured archaeon	D_4__uncultured archaeon	D_5__uncultured archaeon	D_6__uncultured archaeon	Unassigned	0	0	0	0	0	0	0	0	0	0	0	0	0	0	0
denovo2674278	D_0__Archaea	D_1__Crenarchaeota	D_2__Bathyarchaeia	D_3__uncultured archaeon	D_4__uncultured archaeon	D_5__uncultured archaeon	D_6__uncultured archaeon	Unassigned	0	0	0	0	0	0	0	0	0	0	0	0	0	0	0
denovo2701657	D_0__Archaea	D_1__Crenarchaeota	D_2__Bathyarchaeia	D_3__uncultured archaeon	D_4__uncultured archaeon	D_5__uncultured archaeon	D_6__uncultured archaeon	Unassigned	0	0	0	0	0	0	0	1.24e-05	1.84e-05	0	3.32e-05	0	1.22e-05	0	0
denovo2704864	D_0__Archaea	D_1__Crenarchaeota	D_2__Bathyarchaeia	D_3__uncultured crenarchaeote	D_4__uncultured crenarchaeote	D_5__uncultured crenarchaeote	D_6__uncultured crenarchaeote	Unassigned	0	0	0	0	0	0	0	0	0	0	0	0	0	1.73e-05	8.51e-06
denovo2705027	D_0__Archaea	D_1__Crenarchaeota	D_2__Bathyarchaeia	D_3__uncultured archaeon	D_4__uncultured archaeon	D_5__uncultured archaeon	D_6__uncultured archaeon	Unassigned	0	0	0	0	0	0	0	0	0	0	1.11e-05	0	0	0	0
denovo2705953	D_0__Archaea	D_1__Crenarchaeota	D_2__Bathyarchaeia	D_3__uncultured archaeon	D_4__uncultured archaeon	D_5__uncultured archaeon	D_6__uncultured archaeon	Unassigned	0	0	0	0	0	0	0	0	0	0	0	0	0	0	0
denovo2708020	D_0__Archaea	D_1__Crenarchaeota	D_2__Bathyarchaeia	D_3__uncultured archaeon	D_4__uncultured archaeon	D_5__uncultured archaeon	D_6__uncultured archaeon	Unassigned	0	0	0	0	0	0	0	0	0	8.46e-06	0	0	0	0	0
denovo2714472	D_0__Archaea	D_1__Crenarchaeota	D_2__Bathyarchaeia	D_3__uncultured archaeon	D_4__uncultured archaeon	D_5__uncultured archaeon	D_6__uncultured archaeon	Unassigned	0	0	0	0	0	0	0	0	0	0	0	0	0	8.66e-06	0
denovo2719985	D_0__Archaea	D_1__Crenarchaeota	D_2__Bathyarchaeia	D_3__uncultured archaeon	D_4__uncultured archaeon	D_5__uncultured archaeon	D_6__uncultured archaeon	Unassigned	0	0	0	0	0	0	0	0	0	0	0	0	0	0	0
denovo2723817	D_0__Archaea	D_1__Crenarchaeota	D_2__Bathyarchaeia	D_3__uncultured archaeon	D_4__uncultured archaeon	D_5__uncultured archaeon	D_6__uncultured archaeon	Unassigned	0	0	0	0	0	0	0	0	0	0	0	0	1.22e-05	1.73e-05	8.51e-06
denovo2726943	D_0__Archaea	D_1__Crenarchaeota	D_2__Bathyarchaeia	D_3__uncultured archaeon	D_4__uncultured archaeon	D_5__uncultured archaeon	D_6__uncultured archaeon	Unassigned	0	0	0	0	0	0	0	0	0	0	0	9.21e-06	0	0	0
denovo2728895	D_0__Archaea	D_1__Crenarchaeota	D_2__Bathyarchaeia	D_3__uncultured archaeon	D_4__uncultured archaeon	D_5__uncultured archaeon	D_6__uncultured archaeon	Unassigned	0	0	0	0	0	0	0	0	0	0	0	0	0	0	3.41e-05
denovo2728982	D_0__Archaea	D_1__Crenarchaeota	D_2__Bathyarchaeia	D_3__uncultured archaeon	D_4__uncultured archaeon	D_5__uncultured archaeon	D_6__uncultured archaeon	Unassigned	0	0	0	0	1.27e-05	1.06e-05	3.4e-05	3.71e-05	2.76e-05	0	0	0	0	0	0
denovo2737974	D_0__Archaea	D_1__Crenarchaeota	D_2__Bathyarchaeia	D_3__uncultured archaeon	D_4__uncultured archaeon	D_5__uncultured archaeon	D_6__uncultured archaeon	Unassigned	0	0	0	0	0	0	0	0	0	0	0	0	0	0	0
denovo2750157	D_0__Archaea	D_1__Crenarchaeota	D_2__Bathyarchaeia	D_3__uncultured archaeon	D_4__uncultured archaeon	D_5__uncultured archaeon	D_6__uncultured archaeon	Unassigned	0	0	0	0	0	0	0	0	0	0	0	0	0	0	1.7e-05
denovo2764702	D_0__Archaea	D_1__Crenarchaeota	D_2__Bathyarchaeia	D_3__uncultured archaeon	D_4__uncultured archaeon	D_5__uncultured archaeon	D_6__uncultured archaeon	Unassigned	0	0	0	0	0	0	0	0	0	0	0	0	0	0	0
denovo2767465	D_0__Archaea	D_1__Crenarchaeota	D_2__Bathyarchaeia	D_3__uncultured archaeon	D_4__uncultured archaeon	D_5__uncultured archaeon	D_6__uncultured archaeon	Unassigned	0	0	0	0	0	0	0	0	0	0	0	0	0	0	0
denovo2772262	D_0__Archaea	D_1__Crenarchaeota	D_2__Bathyarchaeia	D_3__uncultured archaeon	D_4__uncultured archaeon	D_5__uncultured archaeon	D_6__uncultured archaeon	Unassigned	0	0	0	0	0	0	0	0	0	8.46e-06	0	0	0	0	0
denovo2778446	D_0__Archaea	D_1__Crenarchaeota	D_2__Bathyarchaeia	D_3__uncultured archaeon	D_4__uncultured archaeon	D_5__uncultured archaeon	D_6__uncultured archaeon	Unassigned	0	0	0	0	0	0	0	0	0	1.69e-05	0	0	0	0	0
denovo2778849	D_0__Archaea	D_1__Crenarchaeota	D_2__Bathyarchaeia	D_3__uncultured archaeon	D_4__uncultured archaeon	D_5__uncultured archaeon	D_6__uncultured archaeon	Unassigned	0	0	0	0	0	0	0	0	0	8.46e-06	0	0	0	8.66e-06	0
denovo2782295	D_0__Archaea	D_1__Crenarchaeota	D_2__Bathyarchaeia	D_3__uncultured archaeon	D_4__uncultured archaeon	D_5__uncultured archaeon	D_6__uncultured archaeon	Unassigned	0	0	0	0	0	0	0	0	0	0	0	0	1.22e-05	0	8.51e-06
denovo2785062	D_0__Archaea	D_1__Crenarchaeota	D_2__Bathyarchaeia	D_3__uncultured archaeon	D_4__uncultured archaeon	D_5__uncultured archaeon	D_6__uncultured archaeon	Unassigned	0	0	0	0	0	0	0	0	0	0	0	9.21e-06	0	0	0
denovo2788959	D_0__Archaea	D_1__Crenarchaeota	D_2__Bathyarchaeia	D_3__uncultured archaeon	D_4__uncultured archaeon	D_5__uncultured archaeon	D_6__uncultured archaeon	Unassigned	0	0	0	0	0	0	0	0	0	8.46e-06	1.11e-05	0	0	0	0
denovo2797100	D_0__Archaea	D_1__Crenarchaeota	D_2__Bathyarchaeia	D_3__uncultured archaeon	D_4__uncultured archaeon	D_5__uncultured archaeon	D_6__uncultured archaeon	Unassigned	0	0	0	0	0	0	0	0	0	8.46e-06	0	0	1.22e-05	0	0
denovo2797200	D_0__Archaea	D_1__Crenarchaeota	D_2__Bathyarchaeia	D_3__uncultured archaeon	D_4__uncultured archaeon	D_5__uncultured archaeon	D_6__uncultured archaeon	Unassigned	0	0	0	0	0	0	0	0	0	0	0	0	0	0	0
denovo2849566	D_0__Archaea	D_1__Crenarchaeota	D_2__Bathyarchaeia	D_3__uncultured archaeon	D_4__uncultured archaeon	D_5__uncultured archaeon	D_6__uncultured archaeon	Unassigned	0	0	0	0	0	0	0	0	0	0	0	9.21e-06	1.22e-05	0	0
denovo2857619	D_0__Archaea	D_1__Crenarchaeota	D_2__Bathyarchaeia	D_3__uncultured archaeon	D_4__uncultured archaeon	D_5__uncultured archaeon	D_6__uncultured archaeon	Unassigned	0	0	0	0	0	0	0	0	0	0	0	0	0	8.66e-06	8.51e-06
denovo2858086	D_0__Archaea	D_1__Crenarchaeota	D_2__Bathyarchaeia	D_3__uncultured archaeon	D_4__uncultured archaeon	D_5__uncultured archaeon	D_6__uncultured archaeon	Unassigned	0	0	0	0	0	0	0	0	0	0	0	0	0	0	0
denovo2858762	D_0__Archaea	D_1__Crenarchaeota	D_2__Bathyarchaeia	D_3__uncultured archaeon	D_4__uncultured archaeon	D_5__uncultured archaeon	D_6__uncultured archaeon	Unassigned	0	0	0	0	0	0	0	0	0	0	0	0	0	0	8.51e-06
denovo2862280	D_0__Archaea	D_1__Crenarchaeota	D_2__Bathyarchaeia	D_3__uncultured archaeon	D_4__uncultured archaeon	D_5__uncultured archaeon	D_6__uncultured archaeon	Unassigned	0	0	0	0	0	0	0	0	9.2e-06	3.38e-05	0	9.21e-06	1.22e-05	0	0
denovo2865472	D_0__Archaea	D_1__Crenarchaeota	D_2__Bathyarchaeia	D_3__uncultured archaeon	D_4__uncultured archaeon	D_5__uncultured archaeon	D_6__uncultured archaeon	Unassigned	0	0	0	0	0	0	0	0	0	0	0	0	0	8.66e-06	8.51e-06
denovo2866893	D_0__Archaea	D_1__Crenarchaeota	D_2__Bathyarchaeia	D_3__uncultured archaeon	D_4__uncultured archaeon	D_5__uncultured archaeon	D_6__uncultured archaeon	Unassigned	0	0	0	0	0	0	0	0	0	0	0	0	0	8.66e-06	0
denovo2870624	D_0__Archaea	D_1__Crenarchaeota	D_2__Bathyarchaeia	D_3__uncultured archaeon	D_4__uncultured archaeon	D_5__uncultured archaeon	D_6__uncultured archaeon	Unassigned	0	0	0	0	0	0	0	0	0	0	0	0	0	0	0
denovo2874833	D_0__Archaea	D_1__Crenarchaeota	D_2__Bathyarchaeia	D_3__uncultured archaeon	D_4__uncultured archaeon	D_5__uncultured archaeon	D_6__uncultured archaeon	Unassigned	0	0	0	0	0	0	0	0	0	0	0	0	0	0	8.51e-06
denovo2877904	D_0__Archaea	D_1__Crenarchaeota	D_2__Bathyarchaeia	D_3__uncultured archaeon	D_4__uncultured archaeon	D_5__uncultured archaeon	D_6__uncultured archaeon	Unassigned	0	0	0	0	0	0	0	0	0	0	0	0	0	8.66e-06	0
denovo2880685	D_0__Archaea	D_1__Crenarchaeota	D_2__Bathyarchaeia	D_3__uncultured archaeon	D_4__uncultured archaeon	D_5__uncultured archaeon	D_6__uncultured archaeon	Unassigned	0	0	0	0	0	0	0	0	0	0	0	0	0	1.73e-05	0
denovo2889436	D_0__Archaea	D_1__Crenarchaeota	D_2__Bathyarchaeia	D_3__uncultured crenarchaeote	D_4__uncultured crenarchaeote	D_5__uncultured crenarchaeote	D_6__uncultured crenarchaeote	Unassigned	0	0	0	0	0	0	0	0	0	0	0	0	0	0	8.51e-06
denovo2897145	D_0__Archaea	D_1__Crenarchaeota	D_2__Bathyarchaeia	D_3__uncultured archaeon	D_4__uncultured archaeon	D_5__uncultured archaeon	D_6__uncultured archaeon	Unassigned	0	0	0	0	0	0	0	0	0	0	0	1.84e-05	2.44e-05	1.73e-05	0
denovo2906767	D_0__Archaea	D_1__Crenarchaeota	D_2__Bathyarchaeia	D_3__uncultured crenarchaeote	D_4__uncultured crenarchaeote	D_5__uncultured crenarchaeote	D_6__uncultured crenarchaeote	Unassigned	0	0	0	0	0	0	0	0	0	0	0	0	0	0	0
denovo2917340	D_0__Archaea	D_1__Crenarchaeota	D_2__Bathyarchaeia	D_3__uncultured archaeon	D_4__uncultured archaeon	D_5__uncultured archaeon	D_6__uncultured archaeon	Unassigned	0	0	0	0	0	0	0	0	0	0	0	0	0	0	0
denovo2931566	D_0__Archaea	D_1__Crenarchaeota	D_2__Bathyarchaeia	D_3__uncultured archaeon	D_4__uncultured archaeon	D_5__uncultured archaeon	D_6__uncultured archaeon	Unassigned	0	0	0	0	0	0	0	0	0	0	1.11e-05	0	0	2.6e-05	2.55e-05
denovo2931772	D_0__Archaea	D_1__Crenarchaeota	D_2__Bathyarchaeia	D_3__uncultured archaeon	D_4__uncultured archaeon	D_5__uncultured archaeon	D_6__uncultured archaeon	Unassigned	0	0	0	0	0	0	0	0	0	0	0	0	0	0	0
denovo2932805	D_0__Archaea	D_1__Crenarchaeota	D_2__Bathyarchaeia	D_3__uncultured archaeon	D_4__uncultured archaeon	D_5__uncultured archaeon	D_6__uncultured archaeon	Unassigned	0	0	0	0	0	0	0	0	0	0	0	0	0	0	0
denovo2937659	D_0__Archaea	D_1__Crenarchaeota	D_2__Bathyarchaeia	D_3__uncultured archaeon	D_4__uncultured archaeon	D_5__uncultured archaeon	D_6__uncultured archaeon	Unassigned	0	0	0	0	0	0	0	0	0	0	0	0	0	0	0
denovo2938737	D_0__Archaea	D_1__Crenarchaeota	D_2__Bathyarchaeia	D_3__uncultured archaeon	D_4__uncultured archaeon	D_5__uncultured archaeon	D_6__uncultured archaeon	Unassigned	0	0	0	0	0	0	0	0	0	0	0	0	0	8.66e-06	0
denovo2939204	D_0__Archaea	D_1__Crenarchaeota	D_2__Bathyarchaeia	D_3__uncultured archaeon	D_4__uncultured archaeon	D_5__uncultured archaeon	D_6__uncultured archaeon	Unassigned	0	0	0	0	0	0	0	0	0	0	0	0	0	0	0
denovo2939690	D_0__Archaea	D_1__Crenarchaeota	D_2__Bathyarchaeia	D_3__uncultured archaeon	D_4__uncultured archaeon	D_5__uncultured archaeon	D_6__uncultured archaeon	Unassigned	0	0	0	0	0	0	0	0	0	0	0	0	1.22e-05	0	0
denovo2951352	D_0__Archaea	D_1__Crenarchaeota	D_2__Bathyarchaeia	D_3__uncultured archaeon	D_4__uncultured archaeon	D_5__uncultured archaeon	D_6__uncultured archaeon	Unassigned	0	0	0	0	0	0	0	1.24e-05	0	0	0	9.21e-06	0	0	0
denovo2993620	D_0__Archaea	D_1__Crenarchaeota	D_2__Bathyarchaeia	D_3__uncultured archaeon	D_4__uncultured archaeon	D_5__uncultured archaeon	D_6__uncultured archaeon	Unassigned	0	0	0	0	0	0	1.13e-05	0	1.84e-05	1.69e-05	0	2.76e-05	0	0	0
denovo2994463	D_0__Archaea	D_1__Crenarchaeota	D_2__Bathyarchaeia	D_3__uncultured archaeon	D_4__uncultured archaeon	D_5__uncultured archaeon	D_6__uncultured archaeon	Unassigned	0	0	0	0	0	0	0	0	0	0	0	0	0	0	0
denovo2994730	D_0__Archaea	D_1__Crenarchaeota	D_2__Bathyarchaeia	D_3__uncultured archaeon	D_4__uncultured archaeon	D_5__uncultured archaeon	D_6__uncultured archaeon	Unassigned	0	0	0	0	0	0	0	0	0	0	0	0	0	8.66e-06	0
denovo2994956	D_0__Archaea	D_1__Crenarchaeota	D_2__Bathyarchaeia	D_3__uncultured archaeon	D_4__uncultured archaeon	D_5__uncultured archaeon	D_6__uncultured archaeon	Unassigned	0	0	0	0	0	0	0	0	0	0	0	0	0	8.66e-06	8.51e-06
denovo3002350	D_0__Archaea	D_1__Crenarchaeota	D_2__Bathyarchaeia	Unassigned	Unassigned	Unassigned	Unassigned	Unassigned	0	0	0	0	0	0	0	0	0	0	0	0	0	0	0
denovo3005209	D_0__Archaea	D_1__Crenarchaeota	D_2__Bathyarchaeia	D_3__uncultured archaeon	D_4__uncultured archaeon	D_5__uncultured archaeon	D_6__uncultured archaeon	Unassigned	0	0	0	0	0	0	0	1.24e-05	0	2.54e-05	1.11e-05	9.21e-06	0	0	0
denovo3010016	D_0__Archaea	D_1__Crenarchaeota	D_2__Bathyarchaeia	D_3__uncultured archaeon	D_4__uncultured archaeon	D_5__uncultured archaeon	D_6__uncultured archaeon	Unassigned	0	0	0	0	0	0	0	0	0	0	0	0	0	1.73e-05	8.51e-06
denovo3013996	D_0__Archaea	D_1__Crenarchaeota	D_2__Bathyarchaeia	D_3__uncultured archaeon	D_4__uncultured archaeon	D_5__uncultured archaeon	D_6__uncultured archaeon	Unassigned	0	0	0	0	0	0	0	0	0	0	0	0	1.22e-05	0	0
denovo3016067	D_0__Archaea	D_1__Crenarchaeota	D_2__Bathyarchaeia	D_3__uncultured crenarchaeote	D_4__uncultured crenarchaeote	D_5__uncultured crenarchaeote	D_6__uncultured crenarchaeote	Unassigned	0	0	0	0	0	0	0	0	0	0	1.11e-05	1.84e-05	1.22e-05	8.66e-06	4.26e-05
denovo3016181	D_0__Archaea	D_1__Crenarchaeota	D_2__Bathyarchaeia	D_3__uncultured archaeon	D_4__uncultured archaeon	D_5__uncultured archaeon	D_6__uncultured archaeon	Unassigned	0	0	0	0	0	0	0	0	0	0	0	0	0	8.66e-06	0
denovo3019912	D_0__Archaea	D_1__Crenarchaeota	D_2__Bathyarchaeia	D_3__uncultured archaeon	D_4__uncultured archaeon	D_5__uncultured archaeon	D_6__uncultured archaeon	Unassigned	0	0	0	0	0	0	0	0	0	0	0	9.21e-06	0	0	0
denovo3025341	D_0__Archaea	D_1__Crenarchaeota	D_2__Bathyarchaeia	D_3__uncultured crenarchaeote	D_4__uncultured crenarchaeote	D_5__uncultured crenarchaeote	D_6__uncultured crenarchaeote	Unassigned	0	0	0	0	0	0	0	0	0	0	0	0	1.22e-05	2.6e-05	6.81e-05
denovo3032790	D_0__Archaea	D_1__Crenarchaeota	D_2__Bathyarchaeia	D_3__uncultured crenarchaeote	D_4__uncultured crenarchaeote	D_5__uncultured crenarchaeote	D_6__uncultured crenarchaeote	Unassigned	0	0	0	0	0	0	0	0	0	0	0	0	0	0	0
denovo3048156	D_0__Archaea	D_1__Crenarchaeota	D_2__Bathyarchaeia	D_3__uncultured archaeon	D_4__uncultured archaeon	D_5__uncultured archaeon	D_6__uncultured archaeon	Unassigned	0	0	0	0	0	0	0	0	0	0	0	0	0	0	0
denovo3048925	D_0__Archaea	D_1__Crenarchaeota	D_2__Bathyarchaeia	D_3__uncultured archaeon	D_4__uncultured archaeon	D_5__uncultured archaeon	D_6__uncultured archaeon	Unassigned	0	0	0	0	0	0	0	1.24e-05	0	0	0	0	0	0	8.51e-06
denovo3051713	D_0__Archaea	D_1__Crenarchaeota	D_2__Bathyarchaeia	D_3__uncultured archaeon	D_4__uncultured archaeon	D_5__uncultured archaeon	D_6__uncultured archaeon	Unassigned	0	0	0	0	0	0	0	0	0	0	0	0	0	0	8.51e-06
denovo3067566	D_0__Archaea	D_1__Crenarchaeota	D_2__Bathyarchaeia	D_3__uncultured archaeon	D_4__uncultured archaeon	D_5__uncultured archaeon	D_6__uncultured archaeon	Unassigned	0	0	0	0	0	0	0	0	0	0	0	0	0	0	0
denovo3081045	D_0__Archaea	D_1__Crenarchaeota	D_2__Bathyarchaeia	D_3__uncultured crenarchaeote	D_4__uncultured crenarchaeote	D_5__uncultured crenarchaeote	D_6__uncultured crenarchaeote	Unassigned	0	0	0	0	0	0	0	0	0	0	0	0	0	0	0
denovo3081964	D_0__Archaea	D_1__Crenarchaeota	D_2__Bathyarchaeia	D_3__uncultured archaeon	D_4__uncultured archaeon	D_5__uncultured archaeon	D_6__uncultured archaeon	Unassigned	0	0	0	0	0	0	0	0	0	8.46e-06	1.11e-05	9.21e-06	0	0	0
denovo3088505	D_0__Archaea	D_1__Crenarchaeota	D_2__Bathyarchaeia	D_3__uncultured archaeon	D_4__uncultured archaeon	D_5__uncultured archaeon	D_6__uncultured archaeon	Unassigned	0	0	0	0	0	0	0	0	0	0	0	0	0	0	8.51e-06
denovo309206	D_0__Archaea	D_1__Crenarchaeota	D_2__Bathyarchaeia	D_3__uncultured archaeon	D_4__uncultured archaeon	D_5__uncultured archaeon	D_6__uncultured archaeon	Unassigned	0	0	0	0	0	0	0	0	0	0	0	0	0	0	0
denovo3097727	D_0__Archaea	D_1__Crenarchaeota	D_2__Bathyarchaeia	D_3__uncultured archaeon	D_4__uncultured archaeon	D_5__uncultured archaeon	D_6__uncultured archaeon	Unassigned	0	0	0	0	0	0	0	0	0	0	0	0	0	8.66e-06	8.51e-06
denovo3104122	D_0__Archaea	D_1__Crenarchaeota	D_2__Bathyarchaeia	D_3__uncultured archaeon	D_4__uncultured archaeon	D_5__uncultured archaeon	D_6__uncultured archaeon	Unassigned	0	0	0	0	0	0	0	0	0	0	0	0	0	0	8.51e-06
denovo310867	D_0__Archaea	D_1__Crenarchaeota	D_2__Bathyarchaeia	D_3__uncultured archaeon	D_4__uncultured archaeon	D_5__uncultured archaeon	D_6__uncultured archaeon	Unassigned	0	0	0	0	0	0	0	0	0	0	0	0	0	0	0
denovo314384	D_0__Archaea	D_1__Crenarchaeota	D_2__Bathyarchaeia	D_3__uncultured archaeon	D_4__uncultured archaeon	D_5__uncultured archaeon	D_6__uncultured archaeon	Unassigned	0	0	0	0	0	0	0	0	0	0	0	0	0	0	0
denovo3146618	D_0__Archaea	D_1__Crenarchaeota	D_2__Bathyarchaeia	D_3__uncultured archaeon	D_4__uncultured archaeon	D_5__uncultured archaeon	D_6__uncultured archaeon	Unassigned	0	0	0	0	0	0	0	0	0	0	0	0	0	0	0
denovo3160953	D_0__Archaea	D_1__Crenarchaeota	D_2__Bathyarchaeia	D_3__uncultured archaeon	D_4__uncultured archaeon	D_5__uncultured archaeon	D_6__uncultured archaeon	Unassigned	0	0	0	0	0	0	0	0	0	0	0	0	0	0	0
denovo3163181	D_0__Archaea	D_1__Crenarchaeota	D_2__Bathyarchaeia	D_3__uncultured archaeon	D_4__uncultured archaeon	D_5__uncultured archaeon	D_6__uncultured archaeon	Unassigned	0	0	0	0	0	0	0	0	0	8.46e-06	0	0	0	0	0
denovo3194361	D_0__Archaea	D_1__Crenarchaeota	D_2__Bathyarchaeia	D_3__uncultured archaeon	D_4__uncultured archaeon	D_5__uncultured archaeon	D_6__uncultured archaeon	Unassigned	0	0	0	0	0	0	0	0	0	0	0	0	0	0	0
denovo3200845	D_0__Archaea	D_1__Crenarchaeota	D_2__Bathyarchaeia	D_3__uncultured archaeon	D_4__uncultured archaeon	D_5__uncultured archaeon	D_6__uncultured archaeon	Unassigned	0	0	0	0	0	0	0	0	0	0	0	0	0	0	0
denovo3207028	D_0__Archaea	D_1__Crenarchaeota	D_2__Bathyarchaeia	D_3__uncultured archaeon	D_4__uncultured archaeon	D_5__uncultured archaeon	D_6__uncultured archaeon	Unassigned	0	0	0	0	0	0	0	0	0	0	0	0	0	0	8.51e-06
denovo3211187	D_0__Archaea	D_1__Crenarchaeota	D_2__Bathyarchaeia	D_3__uncultured archaeon	D_4__uncultured archaeon	D_5__uncultured archaeon	D_6__uncultured archaeon	Unassigned	0	0	0	0	0	0	0	0	0	8.46e-06	1.11e-05	1.84e-05	0	0	0
denovo3212166	D_0__Archaea	D_1__Crenarchaeota	D_2__Bathyarchaeia	D_3__uncultured archaeon	D_4__uncultured archaeon	D_5__uncultured archaeon	D_6__uncultured archaeon	Unassigned	0	0	0	0	0	0	0	0	0	0	0	0	0	0	0
denovo3213515	D_0__Archaea	D_1__Crenarchaeota	D_2__Bathyarchaeia	D_3__uncultured archaeon	D_4__uncultured archaeon	D_5__uncultured archaeon	D_6__uncultured archaeon	Unassigned	0	0	0	0	0	0	0	0	0	0	0	0	0	0	0
denovo3218997	D_0__Archaea	D_1__Crenarchaeota	D_2__Bathyarchaeia	D_3__uncultured archaeon	D_4__uncultured archaeon	D_5__uncultured archaeon	D_6__uncultured archaeon	Unassigned	0	0	0	0	0	0	0	0	0	0	0	0	1.22e-05	1.73e-05	8.51e-06
denovo3229163	D_0__Archaea	D_1__Crenarchaeota	D_2__Bathyarchaeia	D_3__uncultured archaeon	D_4__uncultured archaeon	D_5__uncultured archaeon	D_6__uncultured archaeon	Unassigned	0	0	0	0	0	0	0	0	0	0	1.11e-05	0	0	0	0
denovo3232356	D_0__Archaea	D_1__Crenarchaeota	D_2__Bathyarchaeia	D_3__uncultured archaeon	D_4__uncultured archaeon	D_5__uncultured archaeon	D_6__uncultured archaeon	Unassigned	0	0	0	0	0	0	0	2.47e-05	9.2e-06	0	0	9.21e-06	1.22e-05	0	0
denovo3235224	D_0__Archaea	D_1__Crenarchaeota	D_2__Bathyarchaeia	D_3__uncultured archaeon	D_4__uncultured archaeon	D_5__uncultured archaeon	D_6__uncultured archaeon	Unassigned	0	0	0	0	0	0	0	0	0	0	0	0	0	0	0
denovo3237866	D_0__Archaea	D_1__Crenarchaeota	D_2__Bathyarchaeia	D_3__uncultured archaeon	D_4__uncultured archaeon	D_5__uncultured archaeon	D_6__uncultured archaeon	Unassigned	0	0	0	0	0	0	0	0	0	0	0	0	0	0	0
denovo3243447	D_0__Archaea	D_1__Crenarchaeota	D_2__Bathyarchaeia	D_3__uncultured archaeon	D_4__uncultured archaeon	D_5__uncultured archaeon	D_6__uncultured archaeon	Unassigned	0	0	0	0	0	0	0	0	0	0	0	0	0	0	3.41e-05
denovo3252198	D_0__Archaea	D_1__Crenarchaeota	D_2__Bathyarchaeia	D_3__uncultured archaeon	D_4__uncultured archaeon	D_5__uncultured archaeon	D_6__uncultured archaeon	Unassigned	0	0	0	0	0	0	0	1.24e-05	0	0	0	0	1.22e-05	0	8.51e-06
denovo3253365	D_0__Archaea	D_1__Crenarchaeota	D_2__Bathyarchaeia	D_3__uncultured archaeon	D_4__uncultured archaeon	D_5__uncultured archaeon	D_6__uncultured archaeon	Unassigned	0	0	0	0	0	0	0	0	0	8.46e-06	0	1.84e-05	1.22e-05	0	2.55e-05
denovo3314839	D_0__Archaea	D_1__Crenarchaeota	D_2__Bathyarchaeia	D_3__uncultured archaeon	D_4__uncultured archaeon	D_5__uncultured archaeon	D_6__uncultured archaeon	Unassigned	0	0	0	0	0	0	0	0	0	0	0	0	0	0	2.55e-05
denovo3326957	D_0__Archaea	D_1__Crenarchaeota	D_2__Bathyarchaeia	D_3__uncultured archaeon	D_4__uncultured archaeon	D_5__uncultured archaeon	D_6__uncultured archaeon	Unassigned	0	0	0	0	0	0	0	0	0	0	0	0	0	3.46e-05	5.96e-05
denovo3341447	D_0__Archaea	D_1__Crenarchaeota	D_2__Bathyarchaeia	D_3__uncultured archaeon	D_4__uncultured archaeon	D_5__uncultured archaeon	D_6__uncultured archaeon	Unassigned	0	0	0	0	0	0	0	0	0	0	0	0	0	8.66e-06	0
denovo3344035	D_0__Archaea	D_1__Crenarchaeota	D_2__Bathyarchaeia	D_3__uncultured archaeon	D_4__uncultured archaeon	D_5__uncultured archaeon	D_6__uncultured archaeon	Unassigned	0	0	0	0	0	0	0	0	0	0	0	0	0	0	0
denovo3350251	D_0__Archaea	D_1__Crenarchaeota	D_2__Bathyarchaeia	D_3__uncultured archaeon	D_4__uncultured archaeon	D_5__uncultured archaeon	D_6__uncultured archaeon	Unassigned	0	0	0	0	0	0	0	0	0	0	0	0	0	0	1.7e-05
denovo3375833	D_0__Archaea	D_1__Crenarchaeota	D_2__Bathyarchaeia	D_3__uncultured archaeon	D_4__uncultured archaeon	D_5__uncultured archaeon	D_6__uncultured archaeon	Unassigned	0	0	0	0	0	0	0	0	0	0	0	9.21e-06	0	0	8.51e-06
denovo3381522	D_0__Archaea	D_1__Crenarchaeota	D_2__Bathyarchaeia	D_3__uncultured archaeon	D_4__uncultured archaeon	D_5__uncultured archaeon	D_6__uncultured archaeon	Unassigned	0	0	0	0	0	0	0	0	0	0	0	0	0	0	0
denovo3384386	D_0__Archaea	D_1__Crenarchaeota	D_2__Bathyarchaeia	D_3__uncultured archaeon	D_4__uncultured archaeon	D_5__uncultured archaeon	D_6__uncultured archaeon	Unassigned	0	0	0	0	0	0	0	0	0	0	0	0	0	0	0
denovo3389135	D_0__Archaea	D_1__Crenarchaeota	D_2__Bathyarchaeia	D_3__uncultured archaeon	D_4__uncultured archaeon	D_5__uncultured archaeon	D_6__uncultured archaeon	Unassigned	0	0	0	0	0	0	0	0	0	0	0	0	0	0	0
denovo3389224	D_0__Archaea	D_1__Crenarchaeota	D_2__Bathyarchaeia	D_3__uncultured archaeon	D_4__uncultured archaeon	D_5__uncultured archaeon	D_6__uncultured archaeon	Unassigned	0	0	0	0	0	0	0	0	0	0	0	0	0	8.66e-06	8.51e-06
denovo3390514	D_0__Archaea	D_1__Crenarchaeota	D_2__Bathyarchaeia	D_3__uncultured archaeon	D_4__uncultured archaeon	D_5__uncultured archaeon	D_6__uncultured archaeon	Unassigned	0	0	0	0	0	0	0	0	0	0	0	0	0	1.73e-05	3.41e-05
denovo3394297	D_0__Archaea	D_1__Crenarchaeota	D_2__Bathyarchaeia	D_3__uncultured crenarchaeote	D_4__uncultured crenarchaeote	D_5__uncultured crenarchaeote	D_6__uncultured crenarchaeote	Unassigned	0	0	0	0	0	0	0	0	0	0	0	0	0	8.66e-06	1.7e-05
denovo3422004	D_0__Archaea	D_1__Crenarchaeota	D_2__Bathyarchaeia	D_3__uncultured archaeon	D_4__uncultured archaeon	D_5__uncultured archaeon	D_6__uncultured archaeon	Unassigned	0	0	0	0	0	0	0	0	0	0	0	0	0	0	0
denovo343031	D_0__Archaea	D_1__Crenarchaeota	D_2__Bathyarchaeia	D_3__uncultured archaeon	D_4__uncultured archaeon	D_5__uncultured archaeon	D_6__uncultured archaeon	Unassigned	0	0	0	0	0	0	0	0	0	0	0	0	0	0	8.51e-06
denovo3433773	D_0__Archaea	D_1__Crenarchaeota	D_2__Bathyarchaeia	D_3__uncultured archaeon	D_4__uncultured archaeon	D_5__uncultured archaeon	D_6__uncultured archaeon	Unassigned	0	0	0	0	0	0	0	0	0	0	0	9.21e-06	0	0	0
denovo3439952	D_0__Archaea	D_1__Crenarchaeota	D_2__Bathyarchaeia	Unassigned	Unassigned	Unassigned	Unassigned	Unassigned	0	0	0	0	0	0	0	0	0	0	0	0	0	0	2.55e-05
denovo3455613	D_0__Archaea	D_1__Crenarchaeota	D_2__Bathyarchaeia	D_3__uncultured crenarchaeote	D_4__uncultured crenarchaeote	D_5__uncultured crenarchaeote	D_6__uncultured crenarchaeote	Unassigned	0	0	0	0	0	0	0	0	0	0	0	0	0	0	8.51e-06
denovo3462193	D_0__Archaea	D_1__Crenarchaeota	D_2__Bathyarchaeia	D_3__uncultured archaeon	D_4__uncultured archaeon	D_5__uncultured archaeon	D_6__uncultured archaeon	Unassigned	0	0	0	0	0	0	0	0	0	0	0	0	1.22e-05	8.66e-06	0
denovo3466076	D_0__Archaea	D_1__Crenarchaeota	D_2__Bathyarchaeia	D_3__uncultured crenarchaeote	D_4__uncultured crenarchaeote	D_5__uncultured crenarchaeote	D_6__uncultured crenarchaeote	Unassigned	0	0	0	0	0	0	0	0	0	0	0	0	1.22e-05	4.33e-05	8.51e-06
denovo3467265	D_0__Archaea	D_1__Crenarchaeota	D_2__Bathyarchaeia	D_3__uncultured archaeon	D_4__uncultured archaeon	D_5__uncultured archaeon	D_6__uncultured archaeon	Unassigned	0	0	0	0	0	0	0	0	0	0	0	0	0	0	0
denovo3475436	D_0__Archaea	D_1__Crenarchaeota	D_2__Bathyarchaeia	D_3__uncultured archaeon	D_4__uncultured archaeon	D_5__uncultured archaeon	D_6__uncultured archaeon	Unassigned	0	0	0	0	0	0	0	0	0	0	0	0	0	0	0
denovo3481576	D_0__Archaea	D_1__Crenarchaeota	D_2__Bathyarchaeia	D_3__uncultured archaeon	D_4__uncultured archaeon	D_5__uncultured archaeon	D_6__uncultured archaeon	Unassigned	0	0	0	0	0	0	0	0	0	0	0	0	0	0	0
denovo3490584	D_0__Archaea	D_1__Crenarchaeota	D_2__Bathyarchaeia	D_3__uncultured archaeon	D_4__uncultured archaeon	D_5__uncultured archaeon	D_6__uncultured archaeon	Unassigned	0	0	0	0	0	0	0	0	9.2e-06	1.69e-05	0	9.21e-06	0	0	0
denovo3502039	D_0__Archaea	D_1__Crenarchaeota	D_2__Bathyarchaeia	D_3__uncultured archaeon	D_4__uncultured archaeon	D_5__uncultured archaeon	D_6__uncultured archaeon	Unassigned	0	0	0	0	0	0	0	0	0	0	0	0	0	0	0
denovo3506945	D_0__Archaea	D_1__Crenarchaeota	D_2__Bathyarchaeia	D_3__uncultured crenarchaeote	D_4__uncultured crenarchaeote	D_5__uncultured crenarchaeote	D_6__uncultured crenarchaeote	Unassigned	0	0	0	0	0	0	0	0	0	0	0	0	0	0	0
denovo3507641	D_0__Archaea	D_1__Crenarchaeota	D_2__Bathyarchaeia	D_3__uncultured archaeon	D_4__uncultured archaeon	D_5__uncultured archaeon	D_6__uncultured archaeon	Unassigned	0	0	0	0	0	0	0	0	0	0	0	0	0	0	0
denovo351477	D_0__Archaea	D_1__Crenarchaeota	D_2__Bathyarchaeia	D_3__uncultured archaeon	D_4__uncultured archaeon	D_5__uncultured archaeon	D_6__uncultured archaeon	Unassigned	0	0	0	0	0	0	0	0	0	0	0	0	0	0	0
denovo3519331	D_0__Archaea	D_1__Crenarchaeota	D_2__Bathyarchaeia	D_3__uncultured archaeon	D_4__uncultured archaeon	D_5__uncultured archaeon	D_6__uncultured archaeon	Unassigned	0	0	0	0	0	0	0	1.24e-05	0	8.46e-06	0	0	0	8.66e-06	0
denovo3523100	D_0__Archaea	D_1__Crenarchaeota	D_2__Bathyarchaeia	D_3__uncultured archaeon	D_4__uncultured archaeon	D_5__uncultured archaeon	D_6__uncultured archaeon	Unassigned	0	0	0	0	0	0	0	0	0	0	0	0	0	0	0
denovo3529330	D_0__Archaea	D_1__Crenarchaeota	D_2__Bathyarchaeia	D_3__uncultured archaeon	D_4__uncultured archaeon	D_5__uncultured archaeon	D_6__uncultured archaeon	Unassigned	0	0	0	0	0	0	0	0	0	0	0	9.21e-06	0	0	0
denovo3530072	D_0__Archaea	D_1__Crenarchaeota	D_2__Bathyarchaeia	D_3__uncultured crenarchaeote	D_4__uncultured crenarchaeote	D_5__uncultured crenarchaeote	D_6__uncultured crenarchaeote	Unassigned	0	0	0	0	0	0	0	0	0	0	0	0	0	3.46e-05	5.11e-05
denovo3531419	D_0__Archaea	D_1__Crenarchaeota	D_2__Bathyarchaeia	D_3__uncultured archaeon	D_4__uncultured archaeon	D_5__uncultured archaeon	D_6__uncultured archaeon	Unassigned	0	0	0	0	0	0	0	0	0	0	0	0	0	1.73e-05	0
denovo355312	D_0__Archaea	D_1__Crenarchaeota	D_2__Bathyarchaeia	D_3__uncultured archaeon	D_4__uncultured archaeon	D_5__uncultured archaeon	D_6__uncultured archaeon	Unassigned	0	0	0	0	0	0	0	2.47e-05	0	0	0	0	0	0	0
denovo3584770	D_0__Archaea	D_1__Crenarchaeota	D_2__Bathyarchaeia	D_3__uncultured archaeon	D_4__uncultured archaeon	D_5__uncultured archaeon	D_6__uncultured archaeon	Unassigned	0	0	0	0	0	0	0	0	0	0	0	0	0	0	0
denovo3590037	D_0__Archaea	D_1__Crenarchaeota	D_2__Bathyarchaeia	D_3__uncultured archaeon	D_4__uncultured archaeon	D_5__uncultured archaeon	D_6__uncultured archaeon	Unassigned	0	0	0	0	0	0	0	0	0	0	0	0	0	0	0
denovo359071	D_0__Archaea	D_1__Crenarchaeota	D_2__Bathyarchaeia	D_3__uncultured archaeon	D_4__uncultured archaeon	D_5__uncultured archaeon	D_6__uncultured archaeon	Unassigned	0	0	0	0	0	0	0	0	0	0	0	0	0	0	0
denovo361023	D_0__Archaea	D_1__Crenarchaeota	D_2__Bathyarchaeia	D_3__uncultured archaeon	D_4__uncultured archaeon	D_5__uncultured archaeon	D_6__uncultured archaeon	Unassigned	0	0	0	0	0	0	0	0	0	0	0	0	0	0	8.51e-06
denovo363053	D_0__Archaea	D_1__Crenarchaeota	D_2__Bathyarchaeia	D_3__uncultured archaeon	D_4__uncultured archaeon	D_5__uncultured archaeon	D_6__uncultured archaeon	Unassigned	0	0	0	0	0	0	0	0	0	0	0	0	0	0	0
denovo365157	D_0__Archaea	D_1__Crenarchaeota	D_2__Bathyarchaeia	D_3__uncultured archaeon	D_4__uncultured archaeon	D_5__uncultured archaeon	D_6__uncultured archaeon	Unassigned	0	0	0	0	0	0	0	0	0	8.46e-06	1.11e-05	2.76e-05	1.22e-05	7.79e-05	8.51e-05
denovo3662099	D_0__Archaea	D_1__Crenarchaeota	D_2__Bathyarchaeia	D_3__uncultured archaeon	D_4__uncultured archaeon	D_5__uncultured archaeon	D_6__uncultured archaeon	Unassigned	0	0	0	0	0	0	0	0	0	8.46e-06	2.21e-05	0	0	0	0
denovo3673775	D_0__Archaea	D_1__Crenarchaeota	D_2__Bathyarchaeia	D_3__uncultured archaeon	D_4__uncultured archaeon	D_5__uncultured archaeon	D_6__uncultured archaeon	Unassigned	0	0	0	0	0	0	0	0	0	0	0	0	0	0	0
denovo3675360	D_0__Archaea	D_1__Crenarchaeota	D_2__Bathyarchaeia	D_3__uncultured archaeon	D_4__uncultured archaeon	D_5__uncultured archaeon	D_6__uncultured archaeon	Unassigned	0	0	0	0	0	0	0	0	0	8.46e-06	0	0	1.22e-05	8.66e-06	0
denovo3686790	D_0__Archaea	D_1__Crenarchaeota	D_2__Bathyarchaeia	D_3__uncultured archaeon	D_4__uncultured archaeon	D_5__uncultured archaeon	D_6__uncultured archaeon	Unassigned	0	0	0	0	0	0	0	0	0	0	0	0	0	0	1.7e-05
denovo3689973	D_0__Archaea	D_1__Crenarchaeota	D_2__Bathyarchaeia	D_3__uncultured archaeon	D_4__uncultured archaeon	D_5__uncultured archaeon	D_6__uncultured archaeon	Unassigned	0	0	0	0	0	0	0	0	0	0	0	0	0	0	0
denovo3723332	D_0__Archaea	D_1__Crenarchaeota	D_2__Bathyarchaeia	D_3__uncultured archaeon	D_4__uncultured archaeon	D_5__uncultured archaeon	D_6__uncultured archaeon	Unassigned	0	0	0	0	0	0	0	0	0	0	0	0	0	0	0
denovo3736591	D_0__Archaea	D_1__Crenarchaeota	D_2__Bathyarchaeia	D_3__uncultured archaeon	D_4__uncultured archaeon	D_5__uncultured archaeon	D_6__uncultured archaeon	Unassigned	0	0	0	0	0	0	0	0	0	0	0	0	0	0	0
denovo3744314	D_0__Archaea	D_1__Crenarchaeota	D_2__Bathyarchaeia	D_3__uncultured archaeon	D_4__uncultured archaeon	D_5__uncultured archaeon	D_6__uncultured archaeon	Unassigned	0	0	0	0	0	0	0	0	0	0	0	0	1.22e-05	8.66e-06	0
denovo3747614	D_0__Archaea	D_1__Crenarchaeota	D_2__Bathyarchaeia	D_3__uncultured crenarchaeote	D_4__uncultured crenarchaeote	D_5__uncultured crenarchaeote	D_6__uncultured crenarchaeote	Unassigned	0	0	0	0	0	0	0	0	0	0	0	9.21e-06	0	7.79e-05	7.66e-05
denovo376160	D_0__Archaea	D_1__Crenarchaeota	D_2__Bathyarchaeia	D_3__uncultured crenarchaeote	D_4__uncultured crenarchaeote	D_5__uncultured crenarchaeote	D_6__uncultured crenarchaeote	Unassigned	0	0	0	0	0	0	0	0	0	0	0	0	0	3.46e-05	4.26e-05
denovo3766784	D_0__Archaea	D_1__Crenarchaeota	D_2__Bathyarchaeia	D_3__uncultured archaeon	D_4__uncultured archaeon	D_5__uncultured archaeon	D_6__uncultured archaeon	Unassigned	0	0	0	0	0	0	0	0	0	0	0	0	0	0	0
denovo3776132	D_0__Archaea	D_1__Crenarchaeota	D_2__Bathyarchaeia	D_3__uncultured archaeon	D_4__uncultured archaeon	D_5__uncultured archaeon	D_6__uncultured archaeon	Unassigned	0	0	0	0	0	0	0	0	0	0	0	0	0	8.66e-06	0
denovo3776417	D_0__Archaea	D_1__Crenarchaeota	D_2__Bathyarchaeia	D_3__uncultured archaeon	D_4__uncultured archaeon	D_5__uncultured archaeon	D_6__uncultured archaeon	Unassigned	0	0	0	0	0	0	0	0	0	0	0	0	0	0	0
denovo3777800	D_0__Archaea	D_1__Crenarchaeota	D_2__Bathyarchaeia	D_3__uncultured archaeon	D_4__uncultured archaeon	D_5__uncultured archaeon	D_6__uncultured archaeon	Unassigned	0	0	0	0	0	0	0	0	0	0	0	0	0	0	0
denovo3781252	D_0__Archaea	D_1__Crenarchaeota	D_2__Bathyarchaeia	D_3__uncultured archaeon	D_4__uncultured archaeon	D_5__uncultured archaeon	D_6__uncultured archaeon	Unassigned	0	0	0	0	0	0	0	0	0	8.46e-06	0	1.84e-05	2.44e-05	0	0
denovo3788053	D_0__Archaea	D_1__Crenarchaeota	D_2__Bathyarchaeia	D_3__uncultured archaeon	D_4__uncultured archaeon	D_5__uncultured archaeon	D_6__uncultured archaeon	Unassigned	0	0	0	0	0	0	0	0	0	0	0	0	0	8.66e-06	8.51e-06
denovo3789111	D_0__Archaea	D_1__Crenarchaeota	D_2__Bathyarchaeia	D_3__uncultured archaeon	D_4__uncultured archaeon	D_5__uncultured archaeon	D_6__uncultured archaeon	Unassigned	0	0	0	0	0	0	0	0	0	0	0	0	0	0	8.51e-06
denovo3794295	D_0__Archaea	D_1__Crenarchaeota	D_2__Bathyarchaeia	D_3__uncultured archaeon	D_4__uncultured archaeon	D_5__uncultured archaeon	D_6__uncultured archaeon	Unassigned	0	0	0	0	0	0	0	0	0	8.46e-06	0	1.84e-05	1.22e-05	2.6e-05	4.26e-05
denovo3803191	D_0__Archaea	D_1__Crenarchaeota	D_2__Bathyarchaeia	D_3__uncultured crenarchaeote	D_4__uncultured crenarchaeote	D_5__uncultured crenarchaeote	D_6__uncultured crenarchaeote	Unassigned	0	0	0	0	1.27e-05	1.06e-05	4.54e-05	4.95e-05	0.000137948	0.000135337	0.000143843	0.000138185	2.44e-05	0	0
denovo3805816	D_0__Archaea	D_1__Crenarchaeota	D_2__Bathyarchaeia	D_3__uncultured archaeon	D_4__uncultured archaeon	D_5__uncultured archaeon	D_6__uncultured archaeon	Unassigned	0	0	0	0	0	0	0	0	0	0	0	0	1.22e-05	0	1.7e-05
denovo3810152	D_0__Archaea	D_1__Crenarchaeota	D_2__Bathyarchaeia	D_3__uncultured archaeon	D_4__uncultured archaeon	D_5__uncultured archaeon	D_6__uncultured archaeon	Unassigned	0	0	0	0	0	0	1.13e-05	0	0	0	0	0	0	0	0
denovo3815052	D_0__Archaea	D_1__Crenarchaeota	D_2__Bathyarchaeia	D_3__uncultured archaeon	D_4__uncultured archaeon	D_5__uncultured archaeon	D_6__uncultured archaeon	Unassigned	0	0	0	0	0	0	0	0	0	8.46e-06	1.11e-05	1.84e-05	0	0	0
denovo382903	D_0__Archaea	D_1__Crenarchaeota	D_2__Bathyarchaeia	D_3__uncultured archaeon	D_4__uncultured archaeon	D_5__uncultured archaeon	D_6__uncultured archaeon	Unassigned	9.68e-06	0	1e-05	0	0	1.06e-05	2.27e-05	8.66e-05	6.44e-05	0.000143796	0.000177038	0.000285583	0.000281098	0.000147235	4.26e-05
denovo383855	D_0__Archaea	D_1__Crenarchaeota	D_2__Bathyarchaeia	D_3__uncultured archaeon	D_4__uncultured archaeon	D_5__uncultured archaeon	D_6__uncultured archaeon	Unassigned	0	0	0	0	0	0	0	0	0	8.46e-06	0	9.21e-06	0	8.66e-06	1.7e-05
denovo3855738	D_0__Archaea	D_1__Crenarchaeota	D_2__Bathyarchaeia	D_3__uncultured archaeon	D_4__uncultured archaeon	D_5__uncultured archaeon	D_6__uncultured archaeon	Unassigned	0	0	0	0	1.27e-05	0	0	0	0	0	0	0	0	0	0
denovo3856578	D_0__Archaea	D_1__Crenarchaeota	D_2__Bathyarchaeia	D_3__uncultured archaeon	D_4__uncultured archaeon	D_5__uncultured archaeon	D_6__uncultured archaeon	Unassigned	0	0	0	0	0	0	0	0	0	0	0	0	0	2.6e-05	8.51e-06
denovo386801	D_0__Archaea	D_1__Crenarchaeota	D_2__Bathyarchaeia	D_3__uncultured archaeon	D_4__uncultured archaeon	D_5__uncultured archaeon	D_6__uncultured archaeon	Unassigned	0	0	0	0	0	0	0	0	0	0	0	0	0	0	0
denovo3868410	D_0__Archaea	D_1__Crenarchaeota	D_2__Bathyarchaeia	D_3__uncultured archaeon	D_4__uncultured archaeon	D_5__uncultured archaeon	D_6__uncultured archaeon	Unassigned	0	0	0	0	0	0	0	1.24e-05	9.2e-06	1.69e-05	2.21e-05	9.21e-06	1.22e-05	8.66e-06	0
denovo3871455	D_0__Archaea	D_1__Crenarchaeota	D_2__Bathyarchaeia	D_3__uncultured archaeon	D_4__uncultured archaeon	D_5__uncultured archaeon	D_6__uncultured archaeon	Unassigned	0	0	0	0	0	0	1.13e-05	1.24e-05	1.84e-05	4.23e-05	3.32e-05	2.76e-05	2.44e-05	0	0
denovo3878410	D_0__Archaea	D_1__Crenarchaeota	D_2__Bathyarchaeia	D_3__uncultured archaeon	D_4__uncultured archaeon	D_5__uncultured archaeon	D_6__uncultured archaeon	Unassigned	0	0	0	0	0	0	0	0	0	0	0	0	0	0	0
denovo3883184	D_0__Archaea	D_1__Crenarchaeota	D_2__Bathyarchaeia	D_3__uncultured archaeon	D_4__uncultured archaeon	D_5__uncultured archaeon	D_6__uncultured archaeon	Unassigned	0	0	0	0	0	0	0	0	0	0	0	0	0	8.66e-06	0
denovo3893301	D_0__Archaea	D_1__Crenarchaeota	D_2__Bathyarchaeia	D_3__uncultured archaeon	D_4__uncultured archaeon	D_5__uncultured archaeon	D_6__uncultured archaeon	Unassigned	0	0	0	0	0	2.12e-05	0	0	0	8.46e-06	0	2.76e-05	0	0	0
denovo3912952	D_0__Archaea	D_1__Crenarchaeota	D_2__Bathyarchaeia	D_3__uncultured archaeon	D_4__uncultured archaeon	D_5__uncultured archaeon	D_6__uncultured archaeon	Unassigned	0	0	0	0	0	0	0	0	0	0	0	0	0	0	0
denovo3916064	D_0__Archaea	D_1__Crenarchaeota	D_2__Bathyarchaeia	D_3__uncultured archaeon	D_4__uncultured archaeon	D_5__uncultured archaeon	D_6__uncultured archaeon	Unassigned	0	0	0	0	0	0	0	0	0	0	0	0	0	0	8.51e-06
denovo3917363	D_0__Archaea	D_1__Crenarchaeota	D_2__Bathyarchaeia	D_3__uncultured archaeon	D_4__uncultured archaeon	D_5__uncultured archaeon	D_6__uncultured archaeon	Unassigned	0	0	0	0	0	0	0	0	0	0	0	0	0	8.66e-06	0
denovo392958	D_0__Archaea	D_1__Crenarchaeota	D_2__Bathyarchaeia	D_3__uncultured archaeon	D_4__uncultured archaeon	D_5__uncultured archaeon	D_6__uncultured archaeon	Unassigned	0	0	0	0	0	0	0	0	0	0	0	0	0	1.73e-05	0
denovo3931205	D_0__Archaea	D_1__Crenarchaeota	D_2__Bathyarchaeia	D_3__uncultured archaeon	D_4__uncultured archaeon	D_5__uncultured archaeon	D_6__uncultured archaeon	Unassigned	0	0	0	0	0	0	0	0	0	8.46e-06	0	0	0	0	0
denovo3934886	D_0__Archaea	D_1__Crenarchaeota	D_2__Bathyarchaeia	D_3__uncultured archaeon	D_4__uncultured archaeon	D_5__uncultured archaeon	D_6__uncultured archaeon	Unassigned	0	0	0	0	0	0	0	0	0	0	0	0	0	1.73e-05	0
denovo395067	D_0__Archaea	D_1__Crenarchaeota	D_2__Bathyarchaeia	D_3__uncultured archaeon	D_4__uncultured archaeon	D_5__uncultured archaeon	D_6__uncultured archaeon	Unassigned	0	0	0	0	0	0	0	0	0	0	0	9.21e-06	0	0	0
denovo3954788	D_0__Archaea	D_1__Crenarchaeota	D_2__Bathyarchaeia	D_3__uncultured archaeon	D_4__uncultured archaeon	D_5__uncultured archaeon	D_6__uncultured archaeon	Unassigned	0	0	0	0	0	0	0	0	0	0	0	0	0	8.66e-06	0
denovo3963574	D_0__Archaea	D_1__Crenarchaeota	D_2__Bathyarchaeia	D_3__uncultured archaeon	D_4__uncultured archaeon	D_5__uncultured archaeon	D_6__uncultured archaeon	Unassigned	0	0	0	0	0	0	0	0	0	8.46e-06	0	0	0	0	0
denovo3966123	D_0__Archaea	D_1__Crenarchaeota	D_2__Bathyarchaeia	D_3__uncultured archaeon	D_4__uncultured archaeon	D_5__uncultured archaeon	D_6__uncultured archaeon	Unassigned	0	0	0	0	0	0	0	0	0	0	0	0	0	0	0
denovo4012528	D_0__Archaea	D_1__Crenarchaeota	D_2__Bathyarchaeia	D_3__uncultured archaeon	D_4__uncultured archaeon	D_5__uncultured archaeon	D_6__uncultured archaeon	Unassigned	0	0	0	0	0	1.06e-05	0	2.47e-05	4.6e-05	5.08e-05	0	9.21e-05	2.44e-05	0	0
denovo4022978	D_0__Archaea	D_1__Crenarchaeota	D_2__Bathyarchaeia	D_3__uncultured archaeon	D_4__uncultured archaeon	D_5__uncultured archaeon	D_6__uncultured archaeon	Unassigned	0	0	0	0	0	0	0	0	0	0	0	0	0	0	0
denovo4034262	D_0__Archaea	D_1__Crenarchaeota	D_2__Bathyarchaeia	D_3__uncultured archaeon	D_4__uncultured archaeon	D_5__uncultured archaeon	D_6__uncultured archaeon	Unassigned	0	0	0	0	0	0	1.13e-05	0	9.2e-06	0	0	9.21e-06	0	0	0
denovo4042796	D_0__Archaea	D_1__Crenarchaeota	D_2__Bathyarchaeia	D_3__uncultured archaeon	D_4__uncultured archaeon	D_5__uncultured archaeon	D_6__uncultured archaeon	Unassigned	0	0	0	0	0	0	0	1.24e-05	0	0	0	0	0	0	0
denovo4049842	D_0__Archaea	D_1__Crenarchaeota	D_2__Bathyarchaeia	D_3__uncultured archaeon	D_4__uncultured archaeon	D_5__uncultured archaeon	D_6__uncultured archaeon	Unassigned	0	0	0	0	0	0	0	0	0	0	0	0	0	8.66e-06	0
denovo4053612	D_0__Archaea	D_1__Crenarchaeota	D_2__Bathyarchaeia	D_3__uncultured archaeon	D_4__uncultured archaeon	D_5__uncultured archaeon	D_6__uncultured archaeon	Unassigned	0	0	0	0	0	0	0	0	1.84e-05	8.46e-06	0	9.21e-06	1.22e-05	1.73e-05	8.51e-06
denovo4055140	D_0__Archaea	D_1__Crenarchaeota	D_2__Bathyarchaeia	D_3__uncultured archaeon	D_4__uncultured archaeon	D_5__uncultured archaeon	D_6__uncultured archaeon	Unassigned	0	0	0	0	0	0	0	0	0	1.69e-05	1.11e-05	0	0	0	0
denovo4055659	D_0__Archaea	D_1__Crenarchaeota	D_2__Bathyarchaeia	D_3__uncultured archaeon	D_4__uncultured archaeon	D_5__uncultured archaeon	D_6__uncultured archaeon	Unassigned	0	0	0	0	0	0	0	0	0	0	0	0	0	0	0
denovo4067869	D_0__Archaea	D_1__Crenarchaeota	D_2__Bathyarchaeia	D_3__uncultured archaeon	D_4__uncultured archaeon	D_5__uncultured archaeon	D_6__uncultured archaeon	Unassigned	0	0	0	0	0	0	0	0	0	0	0	0	0	0	0
denovo4070141	D_0__Archaea	D_1__Crenarchaeota	D_2__Bathyarchaeia	D_3__uncultured archaeon	D_4__uncultured archaeon	D_5__uncultured archaeon	D_6__uncultured archaeon	Unassigned	0	0	0	0	0	0	1.13e-05	0	9.2e-06	0	1.11e-05	3.68e-05	1.22e-05	6.93e-05	9.36e-05
denovo4073897	D_0__Archaea	D_1__Crenarchaeota	D_2__Bathyarchaeia	D_3__uncultured archaeon	D_4__uncultured archaeon	D_5__uncultured archaeon	D_6__uncultured archaeon	Unassigned	0	0	0	0	0	0	0	0	0	0	1.11e-05	0	0	1.73e-05	8.51e-06
denovo4080385	D_0__Archaea	D_1__Crenarchaeota	D_2__Bathyarchaeia	D_3__uncultured archaeon	D_4__uncultured archaeon	D_5__uncultured archaeon	D_6__uncultured archaeon	Unassigned	0	0	0	0	0	0	0	0	0	0	0	0	0	8.66e-06	8.51e-06
denovo4080770	D_0__Archaea	D_1__Crenarchaeota	D_2__Bathyarchaeia	D_3__uncultured archaeon	D_4__uncultured archaeon	D_5__uncultured archaeon	D_6__uncultured archaeon	Unassigned	0	0	0	0	0	0	0	0	0	0	0	0	1.22e-05	8.66e-06	0
denovo4081580	D_0__Archaea	D_1__Crenarchaeota	D_2__Bathyarchaeia	D_3__uncultured archaeon	D_4__uncultured archaeon	D_5__uncultured archaeon	D_6__uncultured archaeon	Unassigned	0	0	0	0	0	0	0	0	0	0	0	0	0	0	0
denovo4107885	D_0__Archaea	D_1__Crenarchaeota	D_2__Bathyarchaeia	D_3__uncultured archaeon	D_4__uncultured archaeon	D_5__uncultured archaeon	D_6__uncultured archaeon	Unassigned	0	0	0	0	0	0	0	1.24e-05	0	4.23e-05	2.21e-05	1.84e-05	2.44e-05	1.73e-05	8.51e-06
denovo4110383	D_0__Archaea	D_1__Crenarchaeota	D_2__Bathyarchaeia	D_3__uncultured archaeon	D_4__uncultured archaeon	D_5__uncultured archaeon	D_6__uncultured archaeon	Unassigned	0	0	0	0	0	0	0	0	0	0	0	0	0	0	0
denovo4113280	D_0__Archaea	D_1__Crenarchaeota	D_2__Bathyarchaeia	D_3__uncultured archaeon	D_4__uncultured archaeon	D_5__uncultured archaeon	D_6__uncultured archaeon	Unassigned	0	0	0	0	0	0	0	0	0	8.46e-06	1.11e-05	1.84e-05	1.22e-05	8.66e-06	8.51e-06
denovo4126116	D_0__Archaea	D_1__Crenarchaeota	D_2__Bathyarchaeia	D_3__uncultured archaeon	D_4__uncultured archaeon	D_5__uncultured archaeon	D_6__uncultured archaeon	Unassigned	0	0	0	0	0	0	0	0	0	0	0	0	0	0	0
denovo4165073	D_0__Archaea	D_1__Crenarchaeota	D_2__Bathyarchaeia	D_3__uncultured archaeon	D_4__uncultured archaeon	D_5__uncultured archaeon	D_6__uncultured archaeon	Unassigned	0	0	0	0	0	0	0	0	0	0	0	0	0	0	0
denovo416663	D_0__Archaea	D_1__Crenarchaeota	D_2__Bathyarchaeia	D_3__uncultured archaeon	D_4__uncultured archaeon	D_5__uncultured archaeon	D_6__uncultured archaeon	Unassigned	0	0	0	0	0	0	0	0	0	0	0	0	0	0	8.51e-06
denovo4170258	D_0__Archaea	D_1__Crenarchaeota	D_2__Bathyarchaeia	D_3__uncultured archaeon	D_4__uncultured archaeon	D_5__uncultured archaeon	D_6__uncultured archaeon	Unassigned	0	0	0	0	0	1.06e-05	0	3.71e-05	3.68e-05	7.61e-05	5.53e-05	0.000138185	6.11e-05	8.66e-05	5.96e-05
denovo4171820	D_0__Archaea	D_1__Crenarchaeota	D_2__Bathyarchaeia	D_3__uncultured archaeon	D_4__uncultured archaeon	D_5__uncultured archaeon	D_6__uncultured archaeon	Unassigned	0	0	0	0	0	0	0	0	0	0	0	0	1.22e-05	0	0
denovo4180590	D_0__Archaea	D_1__Crenarchaeota	D_2__Bathyarchaeia	D_3__uncultured archaeon	D_4__uncultured archaeon	D_5__uncultured archaeon	D_6__uncultured archaeon	Unassigned	0	0	0	0	0	0	0	0	0	0	0	0	0	0	0
denovo4181708	D_0__Archaea	D_1__Crenarchaeota	D_2__Bathyarchaeia	D_3__uncultured archaeon	D_4__uncultured archaeon	D_5__uncultured archaeon	D_6__uncultured archaeon	Unassigned	0	0	0	0	0	0	0	0	0	0	0	0	0	0	0
denovo4194593	D_0__Archaea	D_1__Crenarchaeota	D_2__Bathyarchaeia	D_3__uncultured archaeon	D_4__uncultured archaeon	D_5__uncultured archaeon	D_6__uncultured archaeon	Unassigned	0	0	0	0	0	0	0	0	0	0	0	0	1.22e-05	8.66e-06	1.7e-05
denovo4198724	D_0__Archaea	D_1__Crenarchaeota	D_2__Bathyarchaeia	D_3__uncultured archaeon	D_4__uncultured archaeon	D_5__uncultured archaeon	D_6__uncultured archaeon	Unassigned	0	0	0	0	0	0	0	1.24e-05	0	1.69e-05	0	9.21e-06	0	0	8.51e-06
denovo4208336	D_0__Archaea	D_1__Crenarchaeota	D_2__Bathyarchaeia	D_3__uncultured archaeon	D_4__uncultured archaeon	D_5__uncultured archaeon	D_6__uncultured archaeon	Unassigned	0	0	0	0	0	0	0	0	0	0	0	0	0	0	0
denovo4211547	D_0__Archaea	D_1__Crenarchaeota	D_2__Bathyarchaeia	D_3__uncultured crenarchaeote	D_4__uncultured crenarchaeote	D_5__uncultured crenarchaeote	D_6__uncultured crenarchaeote	Unassigned	0	0	0	0	0	0	0	0	0	0	0	0	0	0	0
denovo4213458	D_0__Archaea	D_1__Crenarchaeota	D_2__Bathyarchaeia	D_3__uncultured archaeon	D_4__uncultured archaeon	D_5__uncultured archaeon	D_6__uncultured archaeon	Unassigned	0	0	0	0	0	0	0	0	0	8.46e-06	0	9.21e-06	0	0	0
denovo4214182	D_0__Archaea	D_1__Crenarchaeota	D_2__Bathyarchaeia	D_3__uncultured archaeon	D_4__uncultured archaeon	D_5__uncultured archaeon	D_6__uncultured archaeon	Unassigned	0	0	0	0	0	0	0	0	0	0	0	0	0	0	0
denovo4215338	D_0__Archaea	D_1__Crenarchaeota	D_2__Bathyarchaeia	D_3__uncultured archaeon	D_4__uncultured archaeon	D_5__uncultured archaeon	D_6__uncultured archaeon	Unassigned	0	0	0	0	0	0	0	0	0	0	0	2.76e-05	2.44e-05	8.66e-06	1.7e-05
denovo4223315	D_0__Archaea	D_1__Crenarchaeota	D_2__Bathyarchaeia	D_3__uncultured archaeon	D_4__uncultured archaeon	D_5__uncultured archaeon	D_6__uncultured archaeon	Unassigned	0	0	0	0	0	0	0	0	0	0	0	0	0	0	0
denovo4226550	D_0__Archaea	D_1__Crenarchaeota	D_2__Bathyarchaeia	D_3__uncultured archaeon	D_4__uncultured archaeon	D_5__uncultured archaeon	D_6__uncultured archaeon	Unassigned	0	0	0	0	0	1.06e-05	1.13e-05	2.47e-05	3.68e-05	1.69e-05	0	0	0	0	0
denovo4233480	D_0__Archaea	D_1__Crenarchaeota	D_2__Bathyarchaeia	D_3__uncultured archaeon	D_4__uncultured archaeon	D_5__uncultured archaeon	D_6__uncultured archaeon	Unassigned	0	0	0	0	1.27e-05	0	0	0	0	0	0	0	0	0	0
denovo4235342	D_0__Archaea	D_1__Crenarchaeota	D_2__Bathyarchaeia	D_3__uncultured archaeon	D_4__uncultured archaeon	D_5__uncultured archaeon	D_6__uncultured archaeon	Unassigned	0	0	0	0	0	0	0	0	0	0	0	0	0	8.66e-06	0
denovo4242195	D_0__Archaea	D_1__Crenarchaeota	D_2__Bathyarchaeia	D_3__uncultured archaeon	D_4__uncultured archaeon	D_5__uncultured archaeon	D_6__uncultured archaeon	Unassigned	0	0	0	0	0	0	0	0	0	1.69e-05	0	0	0	8.66e-06	0
denovo4242438	D_0__Archaea	D_1__Crenarchaeota	D_2__Bathyarchaeia	D_3__uncultured crenarchaeote	D_4__uncultured crenarchaeote	D_5__uncultured crenarchaeote	D_6__uncultured crenarchaeote	Unassigned	0	0	0	0	0	0	0	0	0	0	1.11e-05	0	3.67e-05	0.000181878	0.000102163
denovo424539	D_0__Archaea	D_1__Crenarchaeota	D_2__Bathyarchaeia	D_3__uncultured archaeon	D_4__uncultured archaeon	D_5__uncultured archaeon	D_6__uncultured archaeon	Unassigned	0	0	0	0	0	0	0	0	0	0	0	9.21e-06	0	1.73e-05	0
denovo4246686	D_0__Archaea	D_1__Crenarchaeota	D_2__Bathyarchaeia	D_3__uncultured archaeon	D_4__uncultured archaeon	D_5__uncultured archaeon	D_6__uncultured archaeon	Unassigned	0	0	0	0	0	0	0	0	0	0	0	0	0	0	8.51e-06
denovo4251691	D_0__Archaea	D_1__Crenarchaeota	D_2__Bathyarchaeia	D_3__uncultured archaeon	D_4__uncultured archaeon	D_5__uncultured archaeon	D_6__uncultured archaeon	Unassigned	0	0	0	0	0	0	0	0	0	0	0	0	0	8.66e-06	1.7e-05
denovo4255519	D_0__Archaea	D_1__Crenarchaeota	D_2__Bathyarchaeia	D_3__uncultured archaeon	D_4__uncultured archaeon	D_5__uncultured archaeon	D_6__uncultured archaeon	Unassigned	0	0	0	0	0	0	0	0	0	0	0	0	0	0	0
denovo4272625	D_0__Archaea	D_1__Crenarchaeota	D_2__Bathyarchaeia	D_3__uncultured archaeon	D_4__uncultured archaeon	D_5__uncultured archaeon	D_6__uncultured archaeon	Unassigned	0	0	0	0	0	0	0	0	0	0	0	0	1.22e-05	8.66e-06	1.7e-05
denovo4305106	D_0__Archaea	D_1__Crenarchaeota	D_2__Bathyarchaeia	D_3__uncultured archaeon	D_4__uncultured archaeon	D_5__uncultured archaeon	D_6__uncultured archaeon	Unassigned	0	0	0	0	0	0	0	0	0	0	0	0	0	0	0
denovo4307877	D_0__Archaea	D_1__Crenarchaeota	D_2__Bathyarchaeia	D_3__uncultured archaeon	D_4__uncultured archaeon	D_5__uncultured archaeon	D_6__uncultured archaeon	Unassigned	0	0	0	0	0	0	0	0	0	0	0	0	0	0	8.51e-06
denovo4310227	D_0__Archaea	D_1__Crenarchaeota	D_2__Bathyarchaeia	D_3__uncultured crenarchaeote	D_4__uncultured crenarchaeote	D_5__uncultured crenarchaeote	D_6__uncultured crenarchaeote	Unassigned	0	0	0	0	0	0	0	0	0	0	0	0	0	0	0
denovo4312379	D_0__Archaea	D_1__Crenarchaeota	D_2__Bathyarchaeia	D_3__uncultured archaeon	D_4__uncultured archaeon	D_5__uncultured archaeon	D_6__uncultured archaeon	Unassigned	0	0	0	0	0	0	0	0	0	0	0	0	0	5.2e-05	9.36e-05
denovo4312670	D_0__Archaea	D_1__Crenarchaeota	D_2__Bathyarchaeia	D_3__uncultured crenarchaeote	D_4__uncultured crenarchaeote	D_5__uncultured crenarchaeote	D_6__uncultured crenarchaeote	Unassigned	0	0	0	0	0	0	0	0	0	0	0	2.76e-05	0	0	0
denovo4321093	D_0__Archaea	D_1__Crenarchaeota	D_2__Bathyarchaeia	D_3__uncultured archaeon	D_4__uncultured archaeon	D_5__uncultured archaeon	D_6__uncultured archaeon	Unassigned	0	0	0	0	0	0	0	0	0	0	0	0	0	0	0
denovo4321620	D_0__Archaea	D_1__Crenarchaeota	D_2__Bathyarchaeia	D_3__uncultured archaeon	D_4__uncultured archaeon	D_5__uncultured archaeon	D_6__uncultured archaeon	Unassigned	0	0	0	0	0	0	0	0	0	0	0	0	0	0	0
denovo4331040	D_0__Archaea	D_1__Crenarchaeota	D_2__Bathyarchaeia	Unassigned	Unassigned	Unassigned	Unassigned	Unassigned	0	0	0	0	0	0	0	0	0	8.46e-06	0	0	0	0	3.41e-05
denovo4340230	D_0__Archaea	D_1__Crenarchaeota	D_2__Bathyarchaeia	D_3__uncultured crenarchaeote	D_4__uncultured crenarchaeote	D_5__uncultured crenarchaeote	D_6__uncultured crenarchaeote	Unassigned	0	0	0	0	0	1.06e-05	0	3.71e-05	2.76e-05	2.54e-05	3.32e-05	1.84e-05	1.22e-05	0	0
denovo4343102	D_0__Archaea	D_1__Crenarchaeota	D_2__Bathyarchaeia	D_3__uncultured archaeon	D_4__uncultured archaeon	D_5__uncultured archaeon	D_6__uncultured archaeon	Unassigned	0	0	0	0	0	0	0	0	0	0	0	0	0	0	0
denovo4345275	D_0__Archaea	D_1__Crenarchaeota	D_2__Bathyarchaeia	D_3__uncultured archaeon	D_4__uncultured archaeon	D_5__uncultured archaeon	D_6__uncultured archaeon	Unassigned	0	0	0	0	0	0	0	0	0	0	0	0	0	1.73e-05	8.51e-06
denovo4345296	D_0__Archaea	D_1__Crenarchaeota	D_2__Bathyarchaeia	D_3__uncultured crenarchaeote	D_4__uncultured crenarchaeote	D_5__uncultured crenarchaeote	D_6__uncultured crenarchaeote	Unassigned	0	0	0	0	0	0	0	0	9.2e-06	8.46e-06	0	0	0	0	0
denovo4349074	D_0__Archaea	D_1__Crenarchaeota	D_2__Bathyarchaeia	D_3__uncultured archaeon	D_4__uncultured archaeon	D_5__uncultured archaeon	D_6__uncultured archaeon	Unassigned	0	0	0	0	0	0	0	0	0	0	0	0	0	0	0
denovo4351384	D_0__Archaea	D_1__Crenarchaeota	D_2__Bathyarchaeia	D_3__uncultured archaeon	D_4__uncultured archaeon	D_5__uncultured archaeon	D_6__uncultured archaeon	Unassigned	0	0	0	0	0	0	0	0	9.2e-06	8.46e-06	0	0	0	0	0
denovo4363215	D_0__Archaea	D_1__Crenarchaeota	D_2__Bathyarchaeia	D_3__uncultured archaeon	D_4__uncultured archaeon	D_5__uncultured archaeon	D_6__uncultured archaeon	Unassigned	0	0	0	0	0	0	0	0	0	5.92e-05	5.53e-05	6.45e-05	0.000109995	3.46e-05	8.51e-06
denovo4373337	D_0__Archaea	D_1__Crenarchaeota	D_2__Bathyarchaeia	D_3__uncultured archaeon	D_4__uncultured archaeon	D_5__uncultured archaeon	D_6__uncultured archaeon	Unassigned	0	0	0	0	0	0	0	0	0	0	0	0	0	0	3.41e-05
denovo4378918	D_0__Archaea	D_1__Crenarchaeota	D_2__Bathyarchaeia	D_3__uncultured archaeon	D_4__uncultured archaeon	D_5__uncultured archaeon	D_6__uncultured archaeon	Unassigned	0	0	0	0	0	0	0	0	0	0	1.11e-05	9.21e-06	1.22e-05	0	0
denovo4390682	D_0__Archaea	D_1__Crenarchaeota	D_2__Bathyarchaeia	D_3__uncultured archaeon	D_4__uncultured archaeon	D_5__uncultured archaeon	D_6__uncultured archaeon	Unassigned	0	0	0	0	0	0	0	0	0	0	0	0	0	0	0
denovo4394132	D_0__Archaea	D_1__Crenarchaeota	D_2__Bathyarchaeia	D_3__uncultured archaeon	D_4__uncultured archaeon	D_5__uncultured archaeon	D_6__uncultured archaeon	Unassigned	0	0	0	0	0	0	0	0	0	0	0	0	0	8.66e-06	0
denovo4404683	D_0__Archaea	D_1__Crenarchaeota	D_2__Bathyarchaeia	D_3__uncultured crenarchaeote	D_4__uncultured crenarchaeote	D_5__uncultured crenarchaeote	D_6__uncultured crenarchaeote	Unassigned	0	0	0	0	0	0	0	0	0	0	0	0	0	2.6e-05	4.26e-05
denovo4404939	D_0__Archaea	D_1__Crenarchaeota	D_2__Bathyarchaeia	D_3__uncultured archaeon	D_4__uncultured archaeon	D_5__uncultured archaeon	D_6__uncultured archaeon	Unassigned	0	0	0	0	0	0	0	0	0	0	0	9.21e-06	0	0	0
denovo441443	D_0__Archaea	D_1__Crenarchaeota	D_2__Bathyarchaeia	D_3__uncultured archaeon	D_4__uncultured archaeon	D_5__uncultured archaeon	D_6__uncultured archaeon	Unassigned	0	0	0	0	0	0	0	0	0	0	0	0	0	0	0
denovo4442444	D_0__Archaea	D_1__Crenarchaeota	D_2__Bathyarchaeia	D_3__uncultured archaeon	D_4__uncultured archaeon	D_5__uncultured archaeon	D_6__uncultured archaeon	Unassigned	0	0	0	0	0	0	0	0	0	0	0	0	0	0	8.51e-06
denovo4454183	D_0__Archaea	D_1__Crenarchaeota	D_2__Bathyarchaeia	D_3__uncultured archaeon	D_4__uncultured archaeon	D_5__uncultured archaeon	D_6__uncultured archaeon	Unassigned	0	0	0	0	0	0	0	0	0	0	0	1.84e-05	0	0	0
denovo4458458	D_0__Archaea	D_1__Crenarchaeota	D_2__Bathyarchaeia	D_3__uncultured archaeon	D_4__uncultured archaeon	D_5__uncultured archaeon	D_6__uncultured archaeon	Unassigned	0	0	0	0	0	0	0	0	0	0	0	0	0	0	8.51e-06
denovo4466343	D_0__Archaea	D_1__Crenarchaeota	D_2__Bathyarchaeia	D_3__uncultured archaeon	D_4__uncultured archaeon	D_5__uncultured archaeon	D_6__uncultured archaeon	Unassigned	0	0	0	0	0	0	0	0	0	0	0	9.21e-06	0	0	0
denovo4472959	D_0__Archaea	D_1__Crenarchaeota	D_2__Bathyarchaeia	D_3__uncultured archaeon	D_4__uncultured archaeon	D_5__uncultured archaeon	D_6__uncultured archaeon	Unassigned	0	0	0	0	0	0	0	0	0	0	0	0	1.22e-05	8.66e-06	8.51e-06
denovo4487318	D_0__Archaea	D_1__Crenarchaeota	D_2__Bathyarchaeia	D_3__uncultured archaeon	D_4__uncultured archaeon	D_5__uncultured archaeon	D_6__uncultured archaeon	Unassigned	0	0	0	0	0	0	0	0	0	0	0	0	0	0	0
denovo4494232	D_0__Archaea	D_1__Crenarchaeota	D_2__Bathyarchaeia	D_3__uncultured crenarchaeote	D_4__uncultured crenarchaeote	D_5__uncultured crenarchaeote	D_6__uncultured crenarchaeote	Unassigned	0	0	0	0	0	0	0	0	0	0	1.11e-05	9.21e-06	3.67e-05	0.000121252	9.36e-05
denovo4494908	D_0__Archaea	D_1__Crenarchaeota	D_2__Bathyarchaeia	D_3__uncultured archaeon	D_4__uncultured archaeon	D_5__uncultured archaeon	D_6__uncultured archaeon	Unassigned	0	0	0	0	0	0	0	0	0	0	0	0	0	0	8.51e-06
denovo4497782	D_0__Archaea	D_1__Crenarchaeota	D_2__Bathyarchaeia	D_3__uncultured archaeon	D_4__uncultured archaeon	D_5__uncultured archaeon	D_6__uncultured archaeon	Unassigned	0	0	0	0	0	0	0	0	0	1.69e-05	1.11e-05	2.76e-05	0	0	0
denovo4521876	D_0__Archaea	D_1__Crenarchaeota	D_2__Bathyarchaeia	D_3__uncultured archaeon	D_4__uncultured archaeon	D_5__uncultured archaeon	D_6__uncultured archaeon	Unassigned	0	0	0	0	0	0	0	0	0	0	0	0	0	0	0
denovo4525731	D_0__Archaea	D_1__Crenarchaeota	D_2__Bathyarchaeia	D_3__uncultured archaeon	D_4__uncultured archaeon	D_5__uncultured archaeon	D_6__uncultured archaeon	Unassigned	0	0	0	0	0	0	0	0	9.2e-06	8.46e-06	2.21e-05	9.21e-06	1.22e-05	8.66e-06	1.7e-05
denovo4533027	D_0__Archaea	D_1__Crenarchaeota	D_2__Bathyarchaeia	D_3__uncultured archaeon	D_4__uncultured archaeon	D_5__uncultured archaeon	D_6__uncultured archaeon	Unassigned	0	0	0	0	0	0	0	0	0	0	0	0	0	0	0
denovo453387	D_0__Archaea	D_1__Crenarchaeota	D_2__Bathyarchaeia	D_3__uncultured archaeon	D_4__uncultured archaeon	D_5__uncultured archaeon	D_6__uncultured archaeon	Unassigned	0	0	0	0	0	0	0	0	0	0	0	0	0	8.66e-06	0
denovo4534145	D_0__Archaea	D_1__Crenarchaeota	D_2__Bathyarchaeia	D_3__uncultured archaeon	D_4__uncultured archaeon	D_5__uncultured archaeon	D_6__uncultured archaeon	Unassigned	0	0	0	0	0	0	0	0	0	0	0	0	0	0	3.41e-05
denovo4537382	D_0__Archaea	D_1__Crenarchaeota	D_2__Bathyarchaeia	D_3__uncultured crenarchaeote	D_4__uncultured crenarchaeote	D_5__uncultured crenarchaeote	D_6__uncultured crenarchaeote	Unassigned	0	0	0	0	0	0	0	0	0	8.46e-06	0	0	0	6.06e-05	0.000110677
denovo453819	D_0__Archaea	D_1__Crenarchaeota	D_2__Bathyarchaeia	D_3__uncultured archaeon	D_4__uncultured archaeon	D_5__uncultured archaeon	D_6__uncultured archaeon	Unassigned	0	0	0	0	0	1.06e-05	1.13e-05	0	9.2e-06	8.46e-06	0	2.76e-05	1.22e-05	2.6e-05	1.7e-05
denovo4543836	D_0__Archaea	D_1__Crenarchaeota	D_2__Bathyarchaeia	D_3__uncultured archaeon	D_4__uncultured archaeon	D_5__uncultured archaeon	D_6__uncultured archaeon	Unassigned	0	0	0	0	0	1.06e-05	1.13e-05	2.47e-05	0	0	0	0	0	0	0
denovo4548118	D_0__Archaea	D_1__Crenarchaeota	D_2__Bathyarchaeia	D_3__uncultured archaeon	D_4__uncultured archaeon	D_5__uncultured archaeon	D_6__uncultured archaeon	Unassigned	0	0	0	0	0	0	0	0	0	0	0	0	0	0	0
denovo4551789	D_0__Archaea	D_1__Crenarchaeota	D_2__Bathyarchaeia	D_3__uncultured archaeon	D_4__uncultured archaeon	D_5__uncultured archaeon	D_6__uncultured archaeon	Unassigned	0	0	0	0	0	0	0	0	0	0	0	0	0	0	0
denovo455518	D_0__Archaea	D_1__Crenarchaeota	D_2__Bathyarchaeia	D_3__uncultured archaeon	D_4__uncultured archaeon	D_5__uncultured archaeon	D_6__uncultured archaeon	Unassigned	0	0	0	0	0	0	0	0	0	0	1.11e-05	0	0	0	0
denovo4558760	D_0__Archaea	D_1__Crenarchaeota	D_2__Bathyarchaeia	D_3__uncultured archaeon	D_4__uncultured archaeon	D_5__uncultured archaeon	D_6__uncultured archaeon	Unassigned	0	0	0	0	0	0	0	0	0	0	0	0	0	0	0
denovo458043	D_0__Archaea	D_1__Crenarchaeota	D_2__Bathyarchaeia	D_3__uncultured archaeon	D_4__uncultured archaeon	D_5__uncultured archaeon	D_6__uncultured archaeon	Unassigned	0	0	0	0	0	0	0	0	0	0	0	9.21e-06	0	2.6e-05	0
denovo4599971	D_0__Archaea	D_1__Crenarchaeota	D_2__Bathyarchaeia	D_3__uncultured archaeon	D_4__uncultured archaeon	D_5__uncultured archaeon	D_6__uncultured archaeon	Unassigned	0	0	0	0	0	0	0	0	0	0	0	0	1.22e-05	3.46e-05	6.81e-05
denovo4607567	D_0__Archaea	D_1__Crenarchaeota	D_2__Bathyarchaeia	D_3__uncultured archaeon	D_4__uncultured archaeon	D_5__uncultured archaeon	D_6__uncultured archaeon	Unassigned	0	0	0	0	0	0	0	0	0	8.46e-06	0	0	1.22e-05	8.66e-06	8.51e-06
denovo4619508	D_0__Archaea	D_1__Crenarchaeota	D_2__Bathyarchaeia	D_3__uncultured archaeon	D_4__uncultured archaeon	D_5__uncultured archaeon	D_6__uncultured archaeon	Unassigned	0	0	0	0	0	0	0	0	0	0	0	0	0	0	0
denovo4621202	D_0__Archaea	D_1__Crenarchaeota	D_2__Bathyarchaeia	D_3__uncultured archaeon	D_4__uncultured archaeon	D_5__uncultured archaeon	D_6__uncultured archaeon	Unassigned	0	0	0	0	0	0	0	0	0	0	0	0	0	0	0
denovo4625724	D_0__Archaea	D_1__Crenarchaeota	D_2__Bathyarchaeia	D_3__uncultured archaeon	D_4__uncultured archaeon	D_5__uncultured archaeon	D_6__uncultured archaeon	Unassigned	0	0	0	0	0	1.06e-05	1.13e-05	3.71e-05	1.84e-05	9.3e-05	8.85e-05	0.000110548	7.33e-05	3.46e-05	6.81e-05
denovo4629009	D_0__Archaea	D_1__Crenarchaeota	D_2__Bathyarchaeia	Unassigned	Unassigned	Unassigned	Unassigned	Unassigned	0	0	0	0	0	0	0	0	0	0	0	0	0	1.73e-05	1.7e-05
denovo4638342	D_0__Archaea	D_1__Crenarchaeota	D_2__Bathyarchaeia	D_3__uncultured archaeon	D_4__uncultured archaeon	D_5__uncultured archaeon	D_6__uncultured archaeon	Unassigned	0	0	0	0	0	0	0	0	0	0	0	0	0	8.66e-06	0
denovo4640237	D_0__Archaea	D_1__Crenarchaeota	D_2__Bathyarchaeia	D_3__uncultured archaeon	D_4__uncultured archaeon	D_5__uncultured archaeon	D_6__uncultured archaeon	Unassigned	0	0	0	0	0	0	0	0	0	0	0	0	0	0	0
denovo4643310	D_0__Archaea	D_1__Crenarchaeota	D_2__Bathyarchaeia	D_3__uncultured crenarchaeote	D_4__uncultured crenarchaeote	D_5__uncultured crenarchaeote	D_6__uncultured crenarchaeote	Unassigned	0	0	0	0	0	0	0	0	0	0	0	0	0	0	0
denovo4658772	D_0__Archaea	D_1__Crenarchaeota	D_2__Bathyarchaeia	D_3__uncultured archaeon	D_4__uncultured archaeon	D_5__uncultured archaeon	D_6__uncultured archaeon	Unassigned	0	0	0	0	0	0	0	0	0	0	0	1.84e-05	0	0	0
denovo4662080	D_0__Archaea	D_1__Crenarchaeota	D_2__Bathyarchaeia	D_3__uncultured archaeon	D_4__uncultured archaeon	D_5__uncultured archaeon	D_6__uncultured archaeon	Unassigned	0	0	0	0	0	0	0	0	0	0	0	0	0	0	0
denovo4662204	D_0__Archaea	D_1__Crenarchaeota	D_2__Bathyarchaeia	D_3__uncultured archaeon	D_4__uncultured archaeon	D_5__uncultured archaeon	D_6__uncultured archaeon	Unassigned	0	0	0	0	0	0	0	0	0	0	0	0	1.22e-05	0	0
denovo4673581	D_0__Archaea	D_1__Crenarchaeota	D_2__Bathyarchaeia	D_3__uncultured archaeon	D_4__uncultured archaeon	D_5__uncultured archaeon	D_6__uncultured archaeon	Unassigned	0	0	0	0	0	0	0	0	0	0	0	0	0	0	0
denovo4675306	D_0__Archaea	D_1__Crenarchaeota	D_2__Bathyarchaeia	D_3__uncultured archaeon	D_4__uncultured archaeon	D_5__uncultured archaeon	D_6__uncultured archaeon	Unassigned	0	0	0	0	0	0	0	0	0	0	0	0	0	8.66e-06	8.51e-06
denovo4680021	D_0__Archaea	D_1__Crenarchaeota	D_2__Bathyarchaeia	D_3__uncultured archaeon	D_4__uncultured archaeon	D_5__uncultured archaeon	D_6__uncultured archaeon	Unassigned	0	0	0	0	0	0	0	0	0	0	0	0	0	0	0
denovo4684199	D_0__Archaea	D_1__Crenarchaeota	D_2__Bathyarchaeia	D_3__marine metagenome	D_4__marine metagenome	D_5__marine metagenome	D_6__marine metagenome	Unassigned	0	0	0	0	0	0	0	0	0	1.69e-05	0	9.21e-06	0	0	8.51e-06
denovo4699546	D_0__Archaea	D_1__Crenarchaeota	D_2__Bathyarchaeia	D_3__uncultured archaeon	D_4__uncultured archaeon	D_5__uncultured archaeon	D_6__uncultured archaeon	Unassigned	0	0	0	0	0	0	0	0	0	0	0	0	0	0	0
denovo4720144	D_0__Archaea	D_1__Crenarchaeota	D_2__Bathyarchaeia	D_3__uncultured crenarchaeote	D_4__uncultured crenarchaeote	D_5__uncultured crenarchaeote	D_6__uncultured crenarchaeote	Unassigned	0	0	0	0	0	0	0	0	0	0	0	9.21e-06	0	8.66e-06	8.51e-06
denovo4720450	D_0__Archaea	D_1__Crenarchaeota	D_2__Bathyarchaeia	D_3__uncultured archaeon	D_4__uncultured archaeon	D_5__uncultured archaeon	D_6__uncultured archaeon	Unassigned	0	0	0	0	0	0	0	0	0	0	0	0	0	0	0
denovo4723685	D_0__Archaea	D_1__Crenarchaeota	D_2__Bathyarchaeia	D_3__uncultured archaeon	D_4__uncultured archaeon	D_5__uncultured archaeon	D_6__uncultured archaeon	Unassigned	0	0	0	0	0	0	1.13e-05	0	0	0	0	0	0	0	0
denovo4728121	D_0__Archaea	D_1__Crenarchaeota	D_2__Bathyarchaeia	D_3__uncultured archaeon	D_4__uncultured archaeon	D_5__uncultured archaeon	D_6__uncultured archaeon	Unassigned	0	0	0	0	0	0	0	0	0	0	0	0	0	0	0
denovo4734551	D_0__Archaea	D_1__Crenarchaeota	D_2__Bathyarchaeia	D_3__uncultured archaeon	D_4__uncultured archaeon	D_5__uncultured archaeon	D_6__uncultured archaeon	Unassigned	0	0	0	0	0	0	0	0	0	0	0	0	0	0	0
denovo4739129	D_0__Archaea	D_1__Crenarchaeota	D_2__Bathyarchaeia	D_3__uncultured crenarchaeote	D_4__uncultured crenarchaeote	D_5__uncultured crenarchaeote	D_6__uncultured crenarchaeote	Unassigned	0	0	0	0	0	0	0	0	0	0	0	0	1.22e-05	2.6e-05	3.41e-05
denovo4739595	D_0__Archaea	D_1__Crenarchaeota	D_2__Bathyarchaeia	D_3__uncultured crenarchaeote	D_4__uncultured crenarchaeote	D_5__uncultured crenarchaeote	D_6__uncultured crenarchaeote	Unassigned	0	0	0	0	0	0	0	0	0	0	0	9.21e-06	0	8.66e-06	5.11e-05
denovo4743122	D_0__Archaea	D_1__Crenarchaeota	D_2__Bathyarchaeia	D_3__uncultured archaeon	D_4__uncultured archaeon	D_5__uncultured archaeon	D_6__uncultured archaeon	Unassigned	0	0	0	0	0	0	0	0	0	0	0	0	0	0	0
denovo4750725	D_0__Archaea	D_1__Crenarchaeota	D_2__Bathyarchaeia	D_3__uncultured archaeon	D_4__uncultured archaeon	D_5__uncultured archaeon	D_6__uncultured archaeon	Unassigned	0	0	0	0	0	0	0	0	0	0	0	0	0	1.73e-05	8.51e-06
denovo4770360	D_0__Archaea	D_1__Crenarchaeota	D_2__Bathyarchaeia	D_3__uncultured crenarchaeote	D_4__uncultured crenarchaeote	D_5__uncultured crenarchaeote	D_6__uncultured crenarchaeote	Unassigned	0	0	0	0	0	0	0	0	0	8.46e-06	1.11e-05	0	0	0	1.7e-05
denovo4783357	D_0__Archaea	D_1__Crenarchaeota	D_2__Bathyarchaeia	D_3__uncultured crenarchaeote	D_4__uncultured crenarchaeote	D_5__uncultured crenarchaeote	D_6__uncultured crenarchaeote	Unassigned	0	0	0	0	0	0	1.13e-05	0	0	2.54e-05	2.21e-05	3.68e-05	0	0	0
denovo4789437	D_0__Archaea	D_1__Crenarchaeota	D_2__Bathyarchaeia	D_3__uncultured archaeon	D_4__uncultured archaeon	D_5__uncultured archaeon	D_6__uncultured archaeon	Unassigned	0	0	0	0	0	0	0	0	0	0	0	0	0	0	0
denovo479135	D_0__Archaea	D_1__Crenarchaeota	D_2__Bathyarchaeia	D_3__uncultured archaeon	D_4__uncultured archaeon	D_5__uncultured archaeon	D_6__uncultured archaeon	Unassigned	0	0	0	0	0	0	0	0	0	0	0	0	0	1.73e-05	0
denovo4806627	D_0__Archaea	D_1__Crenarchaeota	D_2__Bathyarchaeia	D_3__uncultured archaeon	D_4__uncultured archaeon	D_5__uncultured archaeon	D_6__uncultured archaeon	Unassigned	0	0	0	0	0	0	0	0	0	0	0	0	0	0	0
denovo4823136	D_0__Archaea	D_1__Crenarchaeota	D_2__Bathyarchaeia	D_3__uncultured archaeon	D_4__uncultured archaeon	D_5__uncultured archaeon	D_6__uncultured archaeon	Unassigned	0	0	0	0	0	0	0	0	0	0	0	0	0	0	0
denovo4830580	D_0__Archaea	D_1__Crenarchaeota	D_2__Bathyarchaeia	D_3__uncultured archaeon	D_4__uncultured archaeon	D_5__uncultured archaeon	D_6__uncultured archaeon	Unassigned	0	0	0	0	0	0	0	0	0	0	0	9.21e-06	0	0	0
denovo4835415	D_0__Archaea	D_1__Crenarchaeota	D_2__Bathyarchaeia	D_3__uncultured archaeon	D_4__uncultured archaeon	D_5__uncultured archaeon	D_6__uncultured archaeon	Unassigned	0	0	0	0	0	0	0	0	0	0	0	0	0	0	0
denovo486612	D_0__Archaea	D_1__Crenarchaeota	D_2__Bathyarchaeia	D_3__uncultured archaeon	D_4__uncultured archaeon	D_5__uncultured archaeon	D_6__uncultured archaeon	Unassigned	0	0	0	0	0	0	0	0	0	0	0	0	0	1.73e-05	0
denovo487126	D_0__Archaea	D_1__Crenarchaeota	D_2__Bathyarchaeia	D_3__uncultured archaeon	D_4__uncultured archaeon	D_5__uncultured archaeon	D_6__uncultured archaeon	Unassigned	0	0	0	0	0	1.06e-05	0	1.24e-05	0	8.46e-05	8.85e-05	0.000138185	6.11e-05	3.46e-05	1.7e-05
denovo4880282	D_0__Archaea	D_1__Crenarchaeota	D_2__Bathyarchaeia	D_3__uncultured archaeon	D_4__uncultured archaeon	D_5__uncultured archaeon	D_6__uncultured archaeon	Unassigned	0	0	0	0	0	0	0	0	0	0	0	0	0	1.73e-05	0
denovo4882090	D_0__Archaea	D_1__Crenarchaeota	D_2__Bathyarchaeia	Unassigned	Unassigned	Unassigned	Unassigned	Unassigned	0	0	0	0	0	0	0	0	0	0	0	0	0	0	8.51e-06
denovo4897708	D_0__Archaea	D_1__Crenarchaeota	D_2__Bathyarchaeia	D_3__uncultured archaeon	D_4__uncultured archaeon	D_5__uncultured archaeon	D_6__uncultured archaeon	Unassigned	0	0	0	0	0	0	0	0	0	0	0	0	0	8.66e-06	0
denovo4899366	D_0__Archaea	D_1__Crenarchaeota	D_2__Bathyarchaeia	D_3__uncultured archaeon	D_4__uncultured archaeon	D_5__uncultured archaeon	D_6__uncultured archaeon	Unassigned	0	0	0	0	0	0	0	0	0	0	0	0	0	8.66e-06	8.51e-06
denovo4912867	D_0__Archaea	D_1__Crenarchaeota	D_2__Bathyarchaeia	D_3__uncultured crenarchaeote	D_4__uncultured crenarchaeote	D_5__uncultured crenarchaeote	D_6__uncultured crenarchaeote	Unassigned	0	0	0	0	0	0	0	0	9.2e-06	0	0	2.76e-05	0.000134438	0.000285808	0.000442708
denovo4916914	D_0__Archaea	D_1__Crenarchaeota	D_2__Bathyarchaeia	D_3__uncultured archaeon	D_4__uncultured archaeon	D_5__uncultured archaeon	D_6__uncultured archaeon	Unassigned	0	0	0	0	0	0	0	0	0	0	0	0	0	8.66e-06	8.51e-06
denovo4934156	D_0__Archaea	D_1__Crenarchaeota	D_2__Bathyarchaeia	D_3__uncultured archaeon	D_4__uncultured archaeon	D_5__uncultured archaeon	D_6__uncultured archaeon	Unassigned	0	0	0	0	0	0	0	0	0	0	0	0	0	0	0
denovo4936826	D_0__Archaea	D_1__Crenarchaeota	D_2__Bathyarchaeia	D_3__uncultured archaeon	D_4__uncultured archaeon	D_5__uncultured archaeon	D_6__uncultured archaeon	Unassigned	0	0	0	0	0	1.06e-05	3.4e-05	1.24e-05	9.2e-06	0	1.11e-05	9.21e-06	0	0	0
denovo494509	D_0__Archaea	D_1__Crenarchaeota	D_2__Bathyarchaeia	D_3__uncultured archaeon	D_4__uncultured archaeon	D_5__uncultured archaeon	D_6__uncultured archaeon	Unassigned	0	0	0	0	0	0	0	0	0	0	0	0	0	0	0
denovo4948701	D_0__Archaea	D_1__Crenarchaeota	D_2__Bathyarchaeia	D_3__uncultured archaeon	D_4__uncultured archaeon	D_5__uncultured archaeon	D_6__uncultured archaeon	Unassigned	0	0	0	0	0	0	0	0	0	0	1.11e-05	2.76e-05	4.89e-05	3.46e-05	5.11e-05
denovo4958115	D_0__Archaea	D_1__Crenarchaeota	D_2__Bathyarchaeia	D_3__uncultured archaeon	D_4__uncultured archaeon	D_5__uncultured archaeon	D_6__uncultured archaeon	Unassigned	0	0	0	0	0	0	0	0	0	0	0	9.21e-06	0	8.66e-06	0
denovo4975790	D_0__Archaea	D_1__Crenarchaeota	D_2__Bathyarchaeia	D_3__uncultured archaeon	D_4__uncultured archaeon	D_5__uncultured archaeon	D_6__uncultured archaeon	Unassigned	0	0	0	0	0	0	0	0	0	0	0	0	1.22e-05	0	0
denovo4981083	D_0__Archaea	D_1__Crenarchaeota	D_2__Bathyarchaeia	D_3__uncultured archaeon	D_4__uncultured archaeon	D_5__uncultured archaeon	D_6__uncultured archaeon	Unassigned	0	0	0	0	0	0	0	0	0	0	0	0	0	0	0
denovo499341	D_0__Archaea	D_1__Crenarchaeota	D_2__Bathyarchaeia	D_3__uncultured archaeon	D_4__uncultured archaeon	D_5__uncultured archaeon	D_6__uncultured archaeon	Unassigned	0	0	0	0	0	0	0	0	0	0	0	0	0	0	0
denovo5050375	D_0__Archaea	D_1__Crenarchaeota	D_2__Bathyarchaeia	D_3__uncultured archaeon	D_4__uncultured archaeon	D_5__uncultured archaeon	D_6__uncultured archaeon	Unassigned	0	0	0	0	0	0	0	0	0	0	0	0	0	0	8.51e-06
denovo5076387	D_0__Archaea	D_1__Crenarchaeota	D_2__Bathyarchaeia	D_3__uncultured archaeon	D_4__uncultured archaeon	D_5__uncultured archaeon	D_6__uncultured archaeon	Unassigned	0	0	0	0	0	0	0	0	0	0	0	0	0	0	0
denovo5081979	D_0__Archaea	D_1__Crenarchaeota	D_2__Bathyarchaeia	D_3__uncultured archaeon	D_4__uncultured archaeon	D_5__uncultured archaeon	D_6__uncultured archaeon	Unassigned	0	0	0	0	0	0	0	0	0	0	0	0	0	0	1.7e-05
denovo5084957	D_0__Archaea	D_1__Crenarchaeota	D_2__Bathyarchaeia	D_3__uncultured archaeon	D_4__uncultured archaeon	D_5__uncultured archaeon	D_6__uncultured archaeon	Unassigned	0	0	0	0	0	0	0	0	0	0	0	0	0	0	0
denovo5095293	D_0__Archaea	D_1__Crenarchaeota	D_2__Bathyarchaeia	D_3__uncultured crenarchaeote	D_4__uncultured crenarchaeote	D_5__uncultured crenarchaeote	D_6__uncultured crenarchaeote	Unassigned	0	0	0	0	0	0	0	0	0	0	0	0	0	0	0
denovo5108104	D_0__Archaea	D_1__Crenarchaeota	D_2__Bathyarchaeia	D_3__uncultured archaeon	D_4__uncultured archaeon	D_5__uncultured archaeon	D_6__uncultured archaeon	Unassigned	0	0	0	0	0	0	0	0	0	0	0	9.21e-06	0	0	0
denovo5112948	D_0__Archaea	D_1__Crenarchaeota	D_2__Bathyarchaeia	D_3__uncultured archaeon	D_4__uncultured archaeon	D_5__uncultured archaeon	D_6__uncultured archaeon	Unassigned	0	0	0	0	0	0	0	0	0	0	0	0	0	0	0
denovo5113664	D_0__Archaea	D_1__Crenarchaeota	D_2__Bathyarchaeia	D_3__uncultured archaeon	D_4__uncultured archaeon	D_5__uncultured archaeon	D_6__uncultured archaeon	Unassigned	0	0	0	0	0	0	0	0	0	0	0	9.21e-06	0	0	0
denovo5125482	D_0__Archaea	D_1__Crenarchaeota	D_2__Bathyarchaeia	D_3__uncultured archaeon	D_4__uncultured archaeon	D_5__uncultured archaeon	D_6__uncultured archaeon	Unassigned	0	0	0	0	0	0	0	0	0	0	0	0	0	0	0
denovo512855	D_0__Archaea	D_1__Crenarchaeota	D_2__Bathyarchaeia	D_3__uncultured archaeon	D_4__uncultured archaeon	D_5__uncultured archaeon	D_6__uncultured archaeon	Unassigned	0	0	0	0	0	0	0	0	0	8.46e-06	0	0	0	0	0
denovo513118	D_0__Archaea	D_1__Crenarchaeota	D_2__Bathyarchaeia	D_3__uncultured crenarchaeote	D_4__uncultured crenarchaeote	D_5__uncultured crenarchaeote	D_6__uncultured crenarchaeote	Unassigned	0	0	0	0	0	0	0	0	0	0	0	0	0	8.66e-06	0
denovo5142246	D_0__Archaea	D_1__Crenarchaeota	D_2__Bathyarchaeia	D_3__uncultured archaeon	D_4__uncultured archaeon	D_5__uncultured archaeon	D_6__uncultured archaeon	Unassigned	0	0	0	0	0	0	0	0	0	0	0	0	0	0	0
denovo515730	D_0__Archaea	D_1__Crenarchaeota	D_2__Bathyarchaeia	D_3__uncultured archaeon	D_4__uncultured archaeon	D_5__uncultured archaeon	D_6__uncultured archaeon	Unassigned	0	0	0	0	0	0	0	0	0	0	0	0	0	8.66e-06	0
denovo5181957	D_0__Archaea	D_1__Crenarchaeota	D_2__Bathyarchaeia	D_3__uncultured archaeon	D_4__uncultured archaeon	D_5__uncultured archaeon	D_6__uncultured archaeon	Unassigned	0	0	0	0	0	0	0	0	0	0	0	0	1.22e-05	0	0
denovo5183400	D_0__Archaea	D_1__Crenarchaeota	D_2__Bathyarchaeia	D_3__uncultured archaeon	D_4__uncultured archaeon	D_5__uncultured archaeon	D_6__uncultured archaeon	Unassigned	0	0	0	0	0	0	0	1.24e-05	0	0	0	9.21e-06	0	0	0
denovo5192739	D_0__Archaea	D_1__Crenarchaeota	D_2__Bathyarchaeia	D_3__uncultured archaeon	D_4__uncultured archaeon	D_5__uncultured archaeon	D_6__uncultured archaeon	Unassigned	0	0	0	0	0	0	0	0	9.2e-06	8.46e-06	1.11e-05	0	1.22e-05	0	8.51e-06
denovo5193534	D_0__Archaea	D_1__Crenarchaeota	D_2__Bathyarchaeia	D_3__uncultured archaeon	D_4__uncultured archaeon	D_5__uncultured archaeon	D_6__uncultured archaeon	Unassigned	0	0	0	0	0	0	0	0	0	0	1.11e-05	9.21e-06	0	0	0
denovo5193784	D_0__Archaea	D_1__Crenarchaeota	D_2__Bathyarchaeia	D_3__uncultured archaeon	D_4__uncultured archaeon	D_5__uncultured archaeon	D_6__uncultured archaeon	Unassigned	0	0	0	0	0	0	0	0	0	8.46e-06	1.11e-05	0	0	8.66e-06	0
denovo5200927	D_0__Archaea	D_1__Crenarchaeota	D_2__Bathyarchaeia	D_3__uncultured archaeon	D_4__uncultured archaeon	D_5__uncultured archaeon	D_6__uncultured archaeon	Unassigned	0	0	0	0	0	0	0	0	0	0	0	0	0	8.66e-06	8.51e-06
denovo5239840	D_0__Archaea	D_1__Crenarchaeota	D_2__Bathyarchaeia	D_3__uncultured archaeon	D_4__uncultured archaeon	D_5__uncultured archaeon	D_6__uncultured archaeon	Unassigned	0	0	0	0	0	0	0	0	0	0	0	0	0	0	0
denovo525309	D_0__Archaea	D_1__Crenarchaeota	D_2__Bathyarchaeia	D_3__uncultured archaeon	D_4__uncultured archaeon	D_5__uncultured archaeon	D_6__uncultured archaeon	Unassigned	0	0	0	0	0	0	0	0	0	0	0	0	0	0	0
denovo5259431	D_0__Archaea	D_1__Crenarchaeota	D_2__Bathyarchaeia	D_3__uncultured archaeon	D_4__uncultured archaeon	D_5__uncultured archaeon	D_6__uncultured archaeon	Unassigned	0	0	0	0	0	0	0	0	0	0	1.11e-05	2.76e-05	0	2.6e-05	2.55e-05
denovo5263628	D_0__Archaea	D_1__Crenarchaeota	D_2__Bathyarchaeia	D_3__uncultured archaeon	D_4__uncultured archaeon	D_5__uncultured archaeon	D_6__uncultured archaeon	Unassigned	0	0	0	0	0	0	0	0	0	0	0	0	0	0	1.7e-05
denovo526439	D_0__Archaea	D_1__Crenarchaeota	D_2__Bathyarchaeia	D_3__uncultured archaeon	D_4__uncultured archaeon	D_5__uncultured archaeon	D_6__uncultured archaeon	Unassigned	0	0	0	0	0	0	0	0	0	0	0	0	0	0	0
denovo5265921	D_0__Archaea	D_1__Crenarchaeota	D_2__Bathyarchaeia	D_3__uncultured archaeon	D_4__uncultured archaeon	D_5__uncultured archaeon	D_6__uncultured archaeon	Unassigned	0	0	0	0	0	0	0	1.24e-05	0	0	0	9.21e-06	0	0	0
denovo526936	D_0__Archaea	D_1__Crenarchaeota	D_2__Bathyarchaeia	D_3__uncultured archaeon	D_4__uncultured archaeon	D_5__uncultured archaeon	D_6__uncultured archaeon	Unassigned	0	0	0	0	0	0	0	0	0	0	0	0	0	0	8.51e-06
denovo5277405	D_0__Archaea	D_1__Crenarchaeota	D_2__Bathyarchaeia	D_3__uncultured archaeon	D_4__uncultured archaeon	D_5__uncultured archaeon	D_6__uncultured archaeon	Unassigned	0	0	0	0	0	0	0	0	0	0	0	0	0	0	0
denovo5286439	D_0__Archaea	D_1__Crenarchaeota	D_2__Bathyarchaeia	D_3__uncultured archaeon	D_4__uncultured archaeon	D_5__uncultured archaeon	D_6__uncultured archaeon	Unassigned	0	0	0	0	0	0	0	0	0	0	0	0	0	0	0
denovo5290633	D_0__Archaea	D_1__Crenarchaeota	D_2__Bathyarchaeia	D_3__uncultured archaeon	D_4__uncultured archaeon	D_5__uncultured archaeon	D_6__uncultured archaeon	Unassigned	0	0	0	0	0	1.06e-05	0	0	0	5.08e-05	3.32e-05	5.53e-05	6.11e-05	0	8.51e-06
denovo5312764	D_0__Archaea	D_1__Crenarchaeota	D_2__Bathyarchaeia	D_3__uncultured archaeon	D_4__uncultured archaeon	D_5__uncultured archaeon	D_6__uncultured archaeon	Unassigned	0	0	0	0	0	0	0	0	0	8.46e-06	0	1.84e-05	1.22e-05	8.66e-06	1.7e-05
denovo5321626	D_0__Archaea	D_1__Crenarchaeota	D_2__Bathyarchaeia	D_3__uncultured archaeon	D_4__uncultured archaeon	D_5__uncultured archaeon	D_6__uncultured archaeon	Unassigned	0	0	0	0	0	0	1.13e-05	0	0	8.46e-06	0	9.21e-06	1.22e-05	0	0
denovo5327588	D_0__Archaea	D_1__Crenarchaeota	D_2__Bathyarchaeia	D_3__uncultured archaeon	D_4__uncultured archaeon	D_5__uncultured archaeon	D_6__uncultured archaeon	Unassigned	0	0	0	0	0	0	0	2.47e-05	9.2e-06	1.69e-05	3.32e-05	4.61e-05	1.22e-05	8.66e-06	8.51e-06
denovo5328723	D_0__Archaea	D_1__Crenarchaeota	D_2__Bathyarchaeia	D_3__uncultured archaeon	D_4__uncultured archaeon	D_5__uncultured archaeon	D_6__uncultured archaeon	Unassigned	0	0	0	0	0	0	0	0	0	0	0	0	0	8.66e-06	0
denovo5330240	D_0__Archaea	D_1__Crenarchaeota	D_2__Bathyarchaeia	D_3__uncultured archaeon	D_4__uncultured archaeon	D_5__uncultured archaeon	D_6__uncultured archaeon	Unassigned	0	0	0	0	0	0	0	0	0	0	0	0	0	8.66e-06	8.51e-06
denovo5340063	D_0__Archaea	D_1__Crenarchaeota	D_2__Bathyarchaeia	D_3__uncultured archaeon	D_4__uncultured archaeon	D_5__uncultured archaeon	D_6__uncultured archaeon	Unassigned	0	0	0	0	0	0	0	0	0	0	0	0	0	0	0
denovo5342801	D_0__Archaea	D_1__Crenarchaeota	D_2__Bathyarchaeia	D_3__uncultured archaeon	D_4__uncultured archaeon	D_5__uncultured archaeon	D_6__uncultured archaeon	Unassigned	0	0	0	0	0	0	0	0	0	0	0	0	0	0	0
denovo5353234	D_0__Archaea	D_1__Crenarchaeota	D_2__Bathyarchaeia	D_3__uncultured archaeon	D_4__uncultured archaeon	D_5__uncultured archaeon	D_6__uncultured archaeon	Unassigned	0	0	0	0	0	0	0	0	0	0	0	0	0	0	0
denovo5354430	D_0__Archaea	D_1__Crenarchaeota	D_2__Bathyarchaeia	D_3__uncultured archaeon	D_4__uncultured archaeon	D_5__uncultured archaeon	D_6__uncultured archaeon	Unassigned	0	0	0	0	0	0	0	0	0	0	0	0	0	8.66e-06	8.51e-06
denovo5357849	D_0__Archaea	D_1__Crenarchaeota	D_2__Bathyarchaeia	D_3__uncultured archaeon	D_4__uncultured archaeon	D_5__uncultured archaeon	D_6__uncultured archaeon	Unassigned	0	0	0	0	0	0	0	0	0	0	0	0	0	0	0
denovo5362118	D_0__Archaea	D_1__Crenarchaeota	D_2__Bathyarchaeia	D_3__uncultured archaeon	D_4__uncultured archaeon	D_5__uncultured archaeon	D_6__uncultured archaeon	Unassigned	0	0	0	0	0	0	0	0	9.2e-06	0	0	0	0	0	0
denovo5363157	D_0__Archaea	D_1__Crenarchaeota	D_2__Bathyarchaeia	D_3__uncultured archaeon	D_4__uncultured archaeon	D_5__uncultured archaeon	D_6__uncultured archaeon	Unassigned	0	0	0	0	0	0	0	0	0	0	0	1.84e-05	0	0	0
denovo5369945	D_0__Archaea	D_1__Crenarchaeota	D_2__Bathyarchaeia	D_3__uncultured archaeon	D_4__uncultured archaeon	D_5__uncultured archaeon	D_6__uncultured archaeon	Unassigned	0	0	0	0	0	0	0	0	0	0	0	0	0	2.6e-05	8.51e-06
denovo5371706	D_0__Archaea	D_1__Crenarchaeota	D_2__Bathyarchaeia	D_3__uncultured archaeon	D_4__uncultured archaeon	D_5__uncultured archaeon	D_6__uncultured archaeon	Unassigned	0	0	0	0	0	0	0	0	9.2e-06	0	0	0	0	0	8.51e-06
denovo5379843	D_0__Archaea	D_1__Crenarchaeota	D_2__Bathyarchaeia	D_3__uncultured archaeon	D_4__uncultured archaeon	D_5__uncultured archaeon	D_6__uncultured archaeon	Unassigned	0	0	0	0	0	0	1.13e-05	0	0	0	0	0	0	0	0
denovo5387633	D_0__Archaea	D_1__Crenarchaeota	D_2__Bathyarchaeia	D_3__uncultured archaeon	D_4__uncultured archaeon	D_5__uncultured archaeon	D_6__uncultured archaeon	Unassigned	0	0	0	0	0	0	2.27e-05	0	0	8.46e-06	1.11e-05	3.68e-05	0	0	0
denovo5387903	D_0__Archaea	D_1__Crenarchaeota	D_2__Bathyarchaeia	D_3__uncultured archaeon	D_4__uncultured archaeon	D_5__uncultured archaeon	D_6__uncultured archaeon	Unassigned	0	0	0	0	0	0	0	0	0	0	0	0	0	2.6e-05	2.55e-05
denovo5397332	D_0__Archaea	D_1__Crenarchaeota	D_2__Bathyarchaeia	D_3__uncultured archaeon	D_4__uncultured archaeon	D_5__uncultured archaeon	D_6__uncultured archaeon	Unassigned	0	0	0	0	0	0	0	0	0	0	0	0	0	0	0
denovo5398021	D_0__Archaea	D_1__Crenarchaeota	D_2__Bathyarchaeia	D_3__uncultured archaeon	D_4__uncultured archaeon	D_5__uncultured archaeon	D_6__uncultured archaeon	Unassigned	0	0	0	0	0	0	0	1.24e-05	0	8.46e-06	0	1.84e-05	0	0	8.51e-06
denovo5413638	D_0__Archaea	D_1__Crenarchaeota	D_2__Bathyarchaeia	D_3__uncultured archaeon	D_4__uncultured archaeon	D_5__uncultured archaeon	D_6__uncultured archaeon	Unassigned	0	0	0	0	0	0	0	0	0	0	0	0	0	0	0
denovo5415295	D_0__Archaea	D_1__Crenarchaeota	D_2__Bathyarchaeia	D_3__uncultured archaeon	D_4__uncultured archaeon	D_5__uncultured archaeon	D_6__uncultured archaeon	Unassigned	0	0	0	0	0	0	0	0	0	1.69e-05	2.21e-05	1.84e-05	0	0	0
denovo5420026	D_0__Archaea	D_1__Crenarchaeota	D_2__Bathyarchaeia	D_3__uncultured archaeon	D_4__uncultured archaeon	D_5__uncultured archaeon	D_6__uncultured archaeon	Unassigned	0	0	0	0	0	0	0	0	0	0	0	9.21e-06	0	0	0
denovo5465356	D_0__Archaea	D_1__Crenarchaeota	D_2__Bathyarchaeia	D_3__uncultured archaeon	D_4__uncultured archaeon	D_5__uncultured archaeon	D_6__uncultured archaeon	Unassigned	0	0	0	0	0	3.18e-05	3.4e-05	7.42e-05	0	8.46e-06	1.11e-05	0	0	0	0
denovo5475437	D_0__Archaea	D_1__Crenarchaeota	D_2__Bathyarchaeia	D_3__uncultured archaeon	D_4__uncultured archaeon	D_5__uncultured archaeon	D_6__uncultured archaeon	Unassigned	0	0	0	0	0	0	0	0	0	0	0	9.21e-06	1.22e-05	8.66e-06	8.51e-06
denovo5475969	D_0__Archaea	D_1__Crenarchaeota	D_2__Bathyarchaeia	D_3__uncultured archaeon	D_4__uncultured archaeon	D_5__uncultured archaeon	D_6__uncultured archaeon	Unassigned	0	0	0	0	0	0	0	0	0	0	0	0	0	0	0
denovo5478206	D_0__Archaea	D_1__Crenarchaeota	D_2__Bathyarchaeia	D_3__uncultured archaeon	D_4__uncultured archaeon	D_5__uncultured archaeon	D_6__uncultured archaeon	Unassigned	0	0	0	0	0	0	0	0	0	0	0	0	0	0	0
denovo5483653	D_0__Archaea	D_1__Crenarchaeota	D_2__Bathyarchaeia	D_3__uncultured archaeon	D_4__uncultured archaeon	D_5__uncultured archaeon	D_6__uncultured archaeon	Unassigned	0	0	0	0	0	0	0	0	0	0	0	0	0	0	0
denovo5484395	D_0__Archaea	D_1__Crenarchaeota	D_2__Bathyarchaeia	D_3__uncultured crenarchaeote	D_4__uncultured crenarchaeote	D_5__uncultured crenarchaeote	D_6__uncultured crenarchaeote	Unassigned	0	0	0	0	0	0	0	1.24e-05	0	0	0	0	0	0	1.7e-05
denovo5497687	D_0__Archaea	D_1__Crenarchaeota	D_2__Bathyarchaeia	D_3__uncultured archaeon	D_4__uncultured archaeon	D_5__uncultured archaeon	D_6__uncultured archaeon	Unassigned	0	0	0	0	0	0	0	0	0	0	0	0	0	0	8.51e-06
denovo5510455	D_0__Archaea	D_1__Crenarchaeota	D_2__Bathyarchaeia	D_3__uncultured archaeon	D_4__uncultured archaeon	D_5__uncultured archaeon	D_6__uncultured archaeon	Unassigned	0	0	0	0	0	0	0	0	0	0	0	0	0	0	0
denovo5518975	D_0__Archaea	D_1__Crenarchaeota	D_2__Bathyarchaeia	D_3__uncultured archaeon	D_4__uncultured archaeon	D_5__uncultured archaeon	D_6__uncultured archaeon	Unassigned	0	0	0	0	0	0	0	0	0	8.46e-06	0	2.76e-05	2.44e-05	5.2e-05	9.36e-05
denovo5523534	D_0__Archaea	D_1__Crenarchaeota	D_2__Bathyarchaeia	D_3__uncultured archaeon	D_4__uncultured archaeon	D_5__uncultured archaeon	D_6__uncultured archaeon	Unassigned	0	0	0	0	0	0	0	0	0	0	0	0	0	0	0
denovo5547664	D_0__Archaea	D_1__Crenarchaeota	D_2__Bathyarchaeia	D_3__uncultured archaeon	D_4__uncultured archaeon	D_5__uncultured archaeon	D_6__uncultured archaeon	Unassigned	0	0	0	0	0	0	0	0	0	0	0	0	0	0	0
denovo5559728	D_0__Archaea	D_1__Crenarchaeota	D_2__Bathyarchaeia	D_3__uncultured archaeon	D_4__uncultured archaeon	D_5__uncultured archaeon	D_6__uncultured archaeon	Unassigned	0	0	0	0	0	0	0	0	0	0	0	0	0	1.73e-05	8.51e-06
denovo5577837	D_0__Archaea	D_1__Crenarchaeota	D_2__Bathyarchaeia	D_3__uncultured archaeon	D_4__uncultured archaeon	D_5__uncultured archaeon	D_6__uncultured archaeon	Unassigned	0	0	0	0	0	0	0	0	0	0	0	0	0	0	0
denovo5579981	D_0__Archaea	D_1__Crenarchaeota	D_2__Bathyarchaeia	D_3__uncultured archaeon	D_4__uncultured archaeon	D_5__uncultured archaeon	D_6__uncultured archaeon	Unassigned	0	0	0	0	0	0	0	0	0	0	0	0	0	0	0
denovo5615596	D_0__Archaea	D_1__Crenarchaeota	D_2__Bathyarchaeia	D_3__uncultured archaeon	D_4__uncultured archaeon	D_5__uncultured archaeon	D_6__uncultured archaeon	Unassigned	0	0	0	0	0	0	0	0	0	0	3.32e-05	0	1.22e-05	8.66e-06	8.51e-06
denovo5618105	D_0__Archaea	D_1__Crenarchaeota	D_2__Bathyarchaeia	D_3__uncultured archaeon	D_4__uncultured archaeon	D_5__uncultured archaeon	D_6__uncultured archaeon	Unassigned	0	0	0	0	0	0	0	0	0	0	0	0	1.22e-05	8.66e-06	1.7e-05
denovo5620201	D_0__Archaea	D_1__Crenarchaeota	D_2__Bathyarchaeia	D_3__uncultured archaeon	D_4__uncultured archaeon	D_5__uncultured archaeon	D_6__uncultured archaeon	Unassigned	0	0	0	0	0	0	1.13e-05	0	0	1.69e-05	0	9.21e-06	0	0	0
denovo5644296	D_0__Archaea	D_1__Crenarchaeota	D_2__Bathyarchaeia	D_3__uncultured archaeon	D_4__uncultured archaeon	D_5__uncultured archaeon	D_6__uncultured archaeon	Unassigned	0	0	0	0	0	0	0	0	0	0	0	0	0	8.66e-06	2.55e-05
denovo5647521	D_0__Archaea	D_1__Crenarchaeota	D_2__Bathyarchaeia	D_3__uncultured crenarchaeote	D_4__uncultured crenarchaeote	D_5__uncultured crenarchaeote	D_6__uncultured crenarchaeote	Unassigned	0	0	0	0	0	0	0	0	0	0	0	0	0	0	1.7e-05
denovo5657592	D_0__Archaea	D_1__Crenarchaeota	D_2__Bathyarchaeia	D_3__uncultured archaeon	D_4__uncultured archaeon	D_5__uncultured archaeon	D_6__uncultured archaeon	Unassigned	0	0	0	0	0	0	0	0	0	0	0	0	0	0	0
denovo5668435	D_0__Archaea	D_1__Crenarchaeota	D_2__Bathyarchaeia	D_3__uncultured archaeon	D_4__uncultured archaeon	D_5__uncultured archaeon	D_6__uncultured archaeon	Unassigned	0	0	0	0	0	0	0	0	0	0	0	0	0	0	0
denovo5672191	D_0__Archaea	D_1__Crenarchaeota	D_2__Bathyarchaeia	D_3__uncultured archaeon	D_4__uncultured archaeon	D_5__uncultured archaeon	D_6__uncultured archaeon	Unassigned	0	0	0	0	0	0	0	0	0	0	0	0	0	0	0
denovo5672796	D_0__Archaea	D_1__Crenarchaeota	D_2__Bathyarchaeia	D_3__uncultured archaeon	D_4__uncultured archaeon	D_5__uncultured archaeon	D_6__uncultured archaeon	Unassigned	0	0	0	0	1.27e-05	2.12e-05	4.54e-05	7.42e-05	5.52e-05	7.61e-05	0.000110649	6.45e-05	2.44e-05	0	0
denovo5672890	D_0__Archaea	D_1__Crenarchaeota	D_2__Bathyarchaeia	D_3__uncultured archaeon	D_4__uncultured archaeon	D_5__uncultured archaeon	D_6__uncultured archaeon	Unassigned	0	0	0	0	0	0	0	0	0	0	0	0	0	0	0
denovo5678143	D_0__Archaea	D_1__Crenarchaeota	D_2__Bathyarchaeia	D_3__uncultured crenarchaeote	D_4__uncultured crenarchaeote	D_5__uncultured crenarchaeote	D_6__uncultured crenarchaeote	Unassigned	0	0	0	0	0	0	0	0	0	0	0	0	1.22e-05	5.2e-05	4.26e-05
denovo5679403	D_0__Archaea	D_1__Crenarchaeota	D_2__Bathyarchaeia	D_3__uncultured archaeon	D_4__uncultured archaeon	D_5__uncultured archaeon	D_6__uncultured archaeon	Unassigned	0	0	0	0	0	0	0	0	0	0	0	0	0	0	0
denovo5743057	D_0__Archaea	D_1__Crenarchaeota	D_2__Bathyarchaeia	D_3__uncultured archaeon	D_4__uncultured archaeon	D_5__uncultured archaeon	D_6__uncultured archaeon	Unassigned	0	0	0	0	0	0	0	0	0	0	0	0	0	0	0
denovo5746416	D_0__Archaea	D_1__Crenarchaeota	D_2__Bathyarchaeia	D_3__uncultured archaeon	D_4__uncultured archaeon	D_5__uncultured archaeon	D_6__uncultured archaeon	Unassigned	0	0	0	0	0	0	0	0	0	0	0	0	0	0	0
denovo5756607	D_0__Archaea	D_1__Crenarchaeota	D_2__Bathyarchaeia	D_3__uncultured archaeon	D_4__uncultured archaeon	D_5__uncultured archaeon	D_6__uncultured archaeon	Unassigned	0	0	0	0	0	2.12e-05	1.13e-05	0	9.2e-06	1.69e-05	4.43e-05	1.84e-05	0	0	0
denovo5770866	D_0__Archaea	D_1__Crenarchaeota	D_2__Bathyarchaeia	D_3__uncultured archaeon	D_4__uncultured archaeon	D_5__uncultured archaeon	D_6__uncultured archaeon	Unassigned	0	0	0	0	0	0	0	0	0	0	1.11e-05	0	3.67e-05	8.66e-06	0
denovo577498	D_0__Archaea	D_1__Crenarchaeota	D_2__Bathyarchaeia	D_3__uncultured archaeon	D_4__uncultured archaeon	D_5__uncultured archaeon	D_6__uncultured archaeon	Unassigned	0	0	0	0	0	0	0	0	0	0	0	9.21e-06	0	8.66e-06	8.51e-06
denovo5777815	D_0__Archaea	D_1__Crenarchaeota	D_2__Bathyarchaeia	D_3__uncultured archaeon	D_4__uncultured archaeon	D_5__uncultured archaeon	D_6__uncultured archaeon	Unassigned	0	0	0	0	0	0	0	0	0	0	0	0	0	0	0
denovo5778471	D_0__Archaea	D_1__Crenarchaeota	D_2__Bathyarchaeia	D_3__uncultured archaeon	D_4__uncultured archaeon	D_5__uncultured archaeon	D_6__uncultured archaeon	Unassigned	0	0	0	0	0	0	0	0	0	0	0	9.21e-06	0	0	2.55e-05
denovo5781476	D_0__Archaea	D_1__Crenarchaeota	D_2__Bathyarchaeia	D_3__uncultured archaeon	D_4__uncultured archaeon	D_5__uncultured archaeon	D_6__uncultured archaeon	Unassigned	0	0	0	0	0	0	2.27e-05	2.47e-05	1.84e-05	0	0	0	0	0	0
denovo5789689	D_0__Archaea	D_1__Crenarchaeota	D_2__Bathyarchaeia	D_3__uncultured crenarchaeote	D_4__uncultured crenarchaeote	D_5__uncultured crenarchaeote	D_6__uncultured crenarchaeote	Unassigned	0	0	0	0	0	0	0	0	0	0	0	0	0	8.66e-06	8.51e-06
denovo5798053	D_0__Archaea	D_1__Crenarchaeota	D_2__Bathyarchaeia	D_3__uncultured archaeon	D_4__uncultured archaeon	D_5__uncultured archaeon	D_6__uncultured archaeon	Unassigned	0	0	0	0	0	0	0	0	0	0	0	0	0	2.6e-05	8.51e-06
denovo580044	D_0__Archaea	D_1__Crenarchaeota	D_2__Bathyarchaeia	D_3__uncultured archaeon	D_4__uncultured archaeon	D_5__uncultured archaeon	D_6__uncultured archaeon	Unassigned	0	0	0	0	0	0	0	0	0	0	0	0	0	0	0
denovo5802698	D_0__Archaea	D_1__Crenarchaeota	D_2__Bathyarchaeia	D_3__uncultured archaeon	D_4__uncultured archaeon	D_5__uncultured archaeon	D_6__uncultured archaeon	Unassigned	0	0	0	0	0	0	0	0	0	0	0	0	0	0	0
denovo5806709	D_0__Archaea	D_1__Crenarchaeota	D_2__Bathyarchaeia	D_3__uncultured archaeon	D_4__uncultured archaeon	D_5__uncultured archaeon	D_6__uncultured archaeon	Unassigned	0	0	0	0	0	0	0	0	0	0	0	0	0	8.66e-06	1.7e-05
denovo581316	D_0__Archaea	D_1__Crenarchaeota	D_2__Bathyarchaeia	D_3__uncultured archaeon	D_4__uncultured archaeon	D_5__uncultured archaeon	D_6__uncultured archaeon	Unassigned	0	0	0	0	0	0	0	0	0	0	0	0	0	0	1.7e-05
denovo5823547	D_0__Archaea	D_1__Crenarchaeota	D_2__Bathyarchaeia	D_3__uncultured archaeon	D_4__uncultured archaeon	D_5__uncultured archaeon	D_6__uncultured archaeon	Unassigned	0	0	0	0	0	0	0	0	0	0	0	0	0	8.66e-06	0
denovo5834218	D_0__Archaea	D_1__Crenarchaeota	D_2__Bathyarchaeia	D_3__uncultured crenarchaeote	D_4__uncultured crenarchaeote	D_5__uncultured crenarchaeote	D_6__uncultured crenarchaeote	Unassigned	0	0	0	0	0	0	0	0	0	0	2.21e-05	9.21e-06	7.33e-05	0.000129913	0.000272435
denovo5857845	D_0__Archaea	D_1__Crenarchaeota	D_2__Bathyarchaeia	D_3__uncultured archaeon	D_4__uncultured archaeon	D_5__uncultured archaeon	D_6__uncultured archaeon	Unassigned	0	0	0	0	0	0	0	0	0	0	0	0	0	0	8.51e-06
denovo5900911	D_0__Archaea	D_1__Crenarchaeota	D_2__Bathyarchaeia	D_3__uncultured archaeon	D_4__uncultured archaeon	D_5__uncultured archaeon	D_6__uncultured archaeon	Unassigned	0	0	0	0	0	0	0	0	9.2e-06	8.46e-06	1.11e-05	7.37e-05	9.78e-05	9.53e-05	0.00021284
denovo5904380	D_0__Archaea	D_1__Crenarchaeota	D_2__Bathyarchaeia	D_3__uncultured archaeon	D_4__uncultured archaeon	D_5__uncultured archaeon	D_6__uncultured archaeon	Unassigned	0	0	0	0	0	0	0	0	9.2e-06	0	0	0	1.22e-05	0	0
denovo5907084	D_0__Archaea	D_1__Crenarchaeota	D_2__Bathyarchaeia	D_3__uncultured archaeon	D_4__uncultured archaeon	D_5__uncultured archaeon	D_6__uncultured archaeon	Unassigned	0	0	0	0	0	0	0	0	0	0	0	0	0	0	8.51e-06
denovo5915466	D_0__Archaea	D_1__Crenarchaeota	D_2__Bathyarchaeia	D_3__uncultured archaeon	D_4__uncultured archaeon	D_5__uncultured archaeon	D_6__uncultured archaeon	Unassigned	0	0	0	0	1.27e-05	2.12e-05	2.27e-05	4.95e-05	4.6e-05	5.92e-05	7.75e-05	4.61e-05	1.22e-05	0	0
denovo5915970	D_0__Archaea	D_1__Crenarchaeota	D_2__Bathyarchaeia	D_3__uncultured crenarchaeote	D_4__uncultured crenarchaeote	D_5__uncultured crenarchaeote	D_6__uncultured crenarchaeote	Unassigned	0	0	0	0	0	0	0	0	0	1.69e-05	0	0	0	0	0
denovo5921580	D_0__Archaea	D_1__Crenarchaeota	D_2__Bathyarchaeia	D_3__uncultured archaeon	D_4__uncultured archaeon	D_5__uncultured archaeon	D_6__uncultured archaeon	Unassigned	0	0	0	0	0	0	0	0	0	0	0	0	0	0	0
denovo593396	D_0__Archaea	D_1__Crenarchaeota	D_2__Bathyarchaeia	D_3__uncultured archaeon	D_4__uncultured archaeon	D_5__uncultured archaeon	D_6__uncultured archaeon	Unassigned	0	0	0	0	0	0	0	0	0	0	0	0	0	0	0
denovo5945308	D_0__Archaea	D_1__Crenarchaeota	D_2__Bathyarchaeia	D_3__uncultured archaeon	D_4__uncultured archaeon	D_5__uncultured archaeon	D_6__uncultured archaeon	Unassigned	0	0	0	0	0	0	0	0	0	8.46e-06	0	9.21e-06	4.89e-05	4.33e-05	6.81e-05
denovo5963192	D_0__Archaea	D_1__Crenarchaeota	D_2__Bathyarchaeia	D_3__uncultured archaeon	D_4__uncultured archaeon	D_5__uncultured archaeon	D_6__uncultured archaeon	Unassigned	0	0	0	0	0	0	0	0	0	0	0	0	0	0	0
denovo5966888	D_0__Archaea	D_1__Crenarchaeota	D_2__Bathyarchaeia	D_3__uncultured archaeon	D_4__uncultured archaeon	D_5__uncultured archaeon	D_6__uncultured archaeon	Unassigned	0	0	0	0	0	0	0	0	0	0	1.11e-05	9.21e-06	0	0	0
denovo5975187	D_0__Archaea	D_1__Crenarchaeota	D_2__Bathyarchaeia	D_3__uncultured archaeon	D_4__uncultured archaeon	D_5__uncultured archaeon	D_6__uncultured archaeon	Unassigned	0	0	0	0	0	0	0	0	0	0	0	0	0	0	0
denovo5975468	D_0__Archaea	D_1__Crenarchaeota	D_2__Bathyarchaeia	D_3__uncultured archaeon	D_4__uncultured archaeon	D_5__uncultured archaeon	D_6__uncultured archaeon	Unassigned	0	0	0	0	0	0	0	0	0	8.46e-06	0	9.21e-06	0	0	0
denovo5986890	D_0__Archaea	D_1__Crenarchaeota	D_2__Bathyarchaeia	D_3__uncultured crenarchaeote	D_4__uncultured crenarchaeote	D_5__uncultured crenarchaeote	D_6__uncultured crenarchaeote	Unassigned	0	0	0	0	0	0	0	0	0	0	0	0	0	0	0
denovo5994847	D_0__Archaea	D_1__Crenarchaeota	D_2__Bathyarchaeia	D_3__uncultured archaeon	D_4__uncultured archaeon	D_5__uncultured archaeon	D_6__uncultured archaeon	Unassigned	0	0	0	0	0	0	0	0	0	0	0	0	0	0	0
denovo6000214	D_0__Archaea	D_1__Crenarchaeota	D_2__Bathyarchaeia	D_3__uncultured archaeon	D_4__uncultured archaeon	D_5__uncultured archaeon	D_6__uncultured archaeon	Unassigned	0	0	0	0	0	0	0	0	0	0	0	0	0	0	0
denovo604766	D_0__Archaea	D_1__Crenarchaeota	D_2__Bathyarchaeia	D_3__uncultured archaeon	D_4__uncultured archaeon	D_5__uncultured archaeon	D_6__uncultured archaeon	Unassigned	0	0	0	0	1.27e-05	1.06e-05	1.13e-05	3.71e-05	2.76e-05	8.46e-05	4.43e-05	7.37e-05	0	0	0
denovo6051951	D_0__Archaea	D_1__Crenarchaeota	D_2__Bathyarchaeia	D_3__uncultured archaeon	D_4__uncultured archaeon	D_5__uncultured archaeon	D_6__uncultured archaeon	Unassigned	0	0	0	0	0	0	0	0	0	0	0	9.21e-06	0	0	0
denovo6059401	D_0__Archaea	D_1__Crenarchaeota	D_2__Bathyarchaeia	D_3__uncultured crenarchaeote	D_4__uncultured crenarchaeote	D_5__uncultured crenarchaeote	D_6__uncultured crenarchaeote	Unassigned	0	0	0	0	0	0	0	0	0	0	0	0	0	1.73e-05	0
denovo6059502	D_0__Archaea	D_1__Crenarchaeota	D_2__Bathyarchaeia	D_3__uncultured archaeon	D_4__uncultured archaeon	D_5__uncultured archaeon	D_6__uncultured archaeon	Unassigned	0	0	0	0	0	0	0	0	0	0	0	0	1.22e-05	8.66e-06	0
denovo6063477	D_0__Archaea	D_1__Crenarchaeota	D_2__Bathyarchaeia	D_3__uncultured archaeon	D_4__uncultured archaeon	D_5__uncultured archaeon	D_6__uncultured archaeon	Unassigned	0	0	0	0	0	0	0	0	0	0	0	0	0	0	0
denovo606400	D_0__Archaea	D_1__Crenarchaeota	D_2__Bathyarchaeia	D_3__uncultured crenarchaeote	D_4__uncultured crenarchaeote	D_5__uncultured crenarchaeote	D_6__uncultured crenarchaeote	Unassigned	0	0	0	0	0	0	0	0	0	0	0	0	0	0	8.51e-06
denovo6074245	D_0__Archaea	D_1__Crenarchaeota	D_2__Bathyarchaeia	D_3__uncultured archaeon	D_4__uncultured archaeon	D_5__uncultured archaeon	D_6__uncultured archaeon	Unassigned	0	0	0	0	0	0	0	0	0	0	0	0	0	0	0
denovo6075216	D_0__Archaea	D_1__Crenarchaeota	D_2__Bathyarchaeia	D_3__uncultured archaeon	D_4__uncultured archaeon	D_5__uncultured archaeon	D_6__uncultured archaeon	Unassigned	0	0	0	0	0	0	1.13e-05	1.24e-05	0	0	0	0	0	0	0
denovo6092965	D_0__Archaea	D_1__Crenarchaeota	D_2__Bathyarchaeia	D_3__uncultured archaeon	D_4__uncultured archaeon	D_5__uncultured archaeon	D_6__uncultured archaeon	Unassigned	0	0	0	0	1.27e-05	0	0	0	0	0	0	0	0	0	0
denovo6105249	D_0__Archaea	D_1__Crenarchaeota	D_2__Bathyarchaeia	Unassigned	Unassigned	Unassigned	Unassigned	Unassigned	0	0	0	0	0	0	0	0	0	0	0	0	0	8.66e-06	3.41e-05
denovo6110542	D_0__Archaea	D_1__Crenarchaeota	D_2__Bathyarchaeia	D_3__uncultured archaeon	D_4__uncultured archaeon	D_5__uncultured archaeon	D_6__uncultured archaeon	Unassigned	0	0	0	0	0	0	0	0	0	1.69e-05	1.11e-05	9.21e-06	0	0	0
denovo6111494	D_0__Archaea	D_1__Crenarchaeota	D_2__Bathyarchaeia	D_3__uncultured archaeon	D_4__uncultured archaeon	D_5__uncultured archaeon	D_6__uncultured archaeon	Unassigned	0	0	0	0	0	0	0	2.47e-05	0	0	0	0	0	0	0
denovo6114450	D_0__Archaea	D_1__Crenarchaeota	D_2__Bathyarchaeia	D_3__uncultured archaeon	D_4__uncultured archaeon	D_5__uncultured archaeon	D_6__uncultured archaeon	Unassigned	0	0	0	0	0	0	0	0	0	0	0	0	3.67e-05	4.33e-05	0.000119191
denovo6119692	D_0__Archaea	D_1__Crenarchaeota	D_2__Bathyarchaeia	D_3__uncultured archaeon	D_4__uncultured archaeon	D_5__uncultured archaeon	D_6__uncultured archaeon	Unassigned	0	0	0	0	0	0	0	0	0	0	0	0	0	0	0
denovo6127240	D_0__Archaea	D_1__Crenarchaeota	D_2__Bathyarchaeia	D_3__uncultured crenarchaeote	D_4__uncultured crenarchaeote	D_5__uncultured crenarchaeote	D_6__uncultured crenarchaeote	Unassigned	0	0	0	0	0	0	0	0	0	0	1.11e-05	0	1.22e-05	4.33e-05	0.000110677
denovo6136361	D_0__Archaea	D_1__Crenarchaeota	D_2__Bathyarchaeia	D_3__uncultured archaeon	D_4__uncultured archaeon	D_5__uncultured archaeon	D_6__uncultured archaeon	Unassigned	0	0	0	0	0	0	0	0	0	0	0	0	0	0	4.26e-05
denovo615300	D_0__Archaea	D_1__Crenarchaeota	D_2__Bathyarchaeia	D_3__uncultured archaeon	D_4__uncultured archaeon	D_5__uncultured archaeon	D_6__uncultured archaeon	Unassigned	0	0	0	0	0	0	0	0	0	0	0	0	0	0	0
denovo6156465	D_0__Archaea	D_1__Crenarchaeota	D_2__Bathyarchaeia	D_3__uncultured archaeon	D_4__uncultured archaeon	D_5__uncultured archaeon	D_6__uncultured archaeon	Unassigned	0	0	0	0	0	0	0	0	0	0	0	0	0	8.66e-06	0
denovo6202474	D_0__Archaea	D_1__Crenarchaeota	D_2__Bathyarchaeia	D_3__uncultured archaeon	D_4__uncultured archaeon	D_5__uncultured archaeon	D_6__uncultured archaeon	Unassigned	0	0	0	0	0	1.06e-05	1.13e-05	0	0	0	0	0	0	0	0
denovo6203926	D_0__Archaea	D_1__Crenarchaeota	D_2__Bathyarchaeia	D_3__uncultured archaeon	D_4__uncultured archaeon	D_5__uncultured archaeon	D_6__uncultured archaeon	Unassigned	0	0	0	0	0	0	0	0	0	0	0	0	0	0	0
denovo6238079	D_0__Archaea	D_1__Crenarchaeota	D_2__Bathyarchaeia	D_3__uncultured archaeon	D_4__uncultured archaeon	D_5__uncultured archaeon	D_6__uncultured archaeon	Unassigned	0	0	0	0	0	0	0	0	0	0	1.11e-05	0	0	0	0
denovo6238162	D_0__Archaea	D_1__Crenarchaeota	D_2__Bathyarchaeia	D_3__uncultured archaeon	D_4__uncultured archaeon	D_5__uncultured archaeon	D_6__uncultured archaeon	Unassigned	0	0	0	0	1.27e-05	2.12e-05	5.67e-05	8.66e-05	5.52e-05	8.46e-05	8.85e-05	7.37e-05	1.22e-05	8.66e-06	0
denovo6239716	D_0__Archaea	D_1__Crenarchaeota	D_2__Bathyarchaeia	D_3__uncultured archaeon	D_4__uncultured archaeon	D_5__uncultured archaeon	D_6__uncultured archaeon	Unassigned	0	0	0	0	0	0	0	0	0	0	0	9.21e-06	0	8.66e-06	0
denovo6251222	D_0__Archaea	D_1__Crenarchaeota	D_2__Bathyarchaeia	D_3__uncultured archaeon	D_4__uncultured archaeon	D_5__uncultured archaeon	D_6__uncultured archaeon	Unassigned	0	0	0	0	0	0	0	0	0	0	1.11e-05	4.61e-05	8.56e-05	5.2e-05	8.51e-05
denovo6252078	D_0__Archaea	D_1__Crenarchaeota	D_2__Bathyarchaeia	D_3__uncultured archaeon	D_4__uncultured archaeon	D_5__uncultured archaeon	D_6__uncultured archaeon	Unassigned	0	0	0	0	0	1.06e-05	1.13e-05	1.24e-05	1.84e-05	6.77e-05	1.11e-05	0	2.44e-05	8.66e-06	0
denovo6259144	D_0__Archaea	D_1__Crenarchaeota	D_2__Bathyarchaeia	D_3__uncultured archaeon	D_4__uncultured archaeon	D_5__uncultured archaeon	D_6__uncultured archaeon	Unassigned	0	0	0	0	0	0	0	0	0	0	0	0	0	0	0
denovo627850	D_0__Archaea	D_1__Crenarchaeota	D_2__Bathyarchaeia	D_3__uncultured archaeon	D_4__uncultured archaeon	D_5__uncultured archaeon	D_6__uncultured archaeon	Unassigned	0	0	0	0	0	0	0	0	0	0	0	0	1.22e-05	0	0
denovo6281383	D_0__Archaea	D_1__Crenarchaeota	D_2__Bathyarchaeia	D_3__uncultured archaeon	D_4__uncultured archaeon	D_5__uncultured archaeon	D_6__uncultured archaeon	Unassigned	0	0	0	0	0	0	2.27e-05	2.47e-05	2.76e-05	8.46e-06	1.11e-05	0	1.22e-05	0	0
denovo6285344	D_0__Archaea	D_1__Crenarchaeota	D_2__Bathyarchaeia	D_3__uncultured archaeon	D_4__uncultured archaeon	D_5__uncultured archaeon	D_6__uncultured archaeon	Unassigned	0	0	0	0	0	0	0	0	0	0	0	0	0	0	0
denovo6295026	D_0__Archaea	D_1__Crenarchaeota	D_2__Bathyarchaeia	D_3__uncultured crenarchaeote	D_4__uncultured crenarchaeote	D_5__uncultured crenarchaeote	D_6__uncultured crenarchaeote	Unassigned	0	0	0	0	0	0	0	0	0	0	0	0	0	8.66e-06	0
denovo6340802	D_0__Archaea	D_1__Crenarchaeota	D_2__Bathyarchaeia	D_3__uncultured archaeon	D_4__uncultured archaeon	D_5__uncultured archaeon	D_6__uncultured archaeon	Unassigned	0	0	0	0	0	0	0	0	9.2e-06	0	0	9.21e-06	0	0	0
denovo6366778	D_0__Archaea	D_1__Crenarchaeota	D_2__Bathyarchaeia	D_3__uncultured archaeon	D_4__uncultured archaeon	D_5__uncultured archaeon	D_6__uncultured archaeon	Unassigned	0	0	0	0	0	0	0	0	0	0	0	0	1.22e-05	1.73e-05	3.41e-05
denovo6384705	D_0__Archaea	D_1__Crenarchaeota	D_2__Bathyarchaeia	D_3__uncultured archaeon	D_4__uncultured archaeon	D_5__uncultured archaeon	D_6__uncultured archaeon	Unassigned	0	0	0	0	0	0	0	0	0	0	0	0	0	0	0
denovo6385818	D_0__Archaea	D_1__Crenarchaeota	D_2__Bathyarchaeia	D_3__uncultured archaeon	D_4__uncultured archaeon	D_5__uncultured archaeon	D_6__uncultured archaeon	Unassigned	0	0	0	0	0	0	0	0	0	0	0	0	0	0	0
denovo6387630	D_0__Archaea	D_1__Crenarchaeota	D_2__Bathyarchaeia	D_3__uncultured archaeon	D_4__uncultured archaeon	D_5__uncultured archaeon	D_6__uncultured archaeon	Unassigned	0	0	0	0	0	0	0	1.24e-05	0	8.46e-06	1.11e-05	9.21e-06	0	0	0
denovo6397086	D_0__Archaea	D_1__Crenarchaeota	D_2__Bathyarchaeia	D_3__uncultured archaeon	D_4__uncultured archaeon	D_5__uncultured archaeon	D_6__uncultured archaeon	Unassigned	0	0	0	0	0	0	0	0	0	0	0	0	0	8.66e-06	0
denovo6399156	D_0__Archaea	D_1__Crenarchaeota	D_2__Bathyarchaeia	D_3__uncultured crenarchaeote	D_4__uncultured crenarchaeote	D_5__uncultured crenarchaeote	D_6__uncultured crenarchaeote	Unassigned	0	0	0	0	0	0	0	0	0	0	1.11e-05	0	0	0	0
denovo6411753	D_0__Archaea	D_1__Crenarchaeota	D_2__Bathyarchaeia	D_3__uncultured archaeon	D_4__uncultured archaeon	D_5__uncultured archaeon	D_6__uncultured archaeon	Unassigned	0	0	0	0	0	0	0	0	0	0	0	0	2.44e-05	1.73e-05	0
denovo6419226	D_0__Archaea	D_1__Crenarchaeota	D_2__Bathyarchaeia	D_3__uncultured archaeon	D_4__uncultured archaeon	D_5__uncultured archaeon	D_6__uncultured archaeon	Unassigned	0	0	0	0	0	0	0	0	0	8.46e-06	1.11e-05	0	0	0	0
denovo6419809	D_0__Archaea	D_1__Crenarchaeota	D_2__Bathyarchaeia	D_3__uncultured archaeon	D_4__uncultured archaeon	D_5__uncultured archaeon	D_6__uncultured archaeon	Unassigned	0	0	0	0	0	0	0	0	0	0	0	9.21e-06	0	0	0
denovo6424008	D_0__Archaea	D_1__Crenarchaeota	D_2__Bathyarchaeia	D_3__uncultured archaeon	D_4__uncultured archaeon	D_5__uncultured archaeon	D_6__uncultured archaeon	Unassigned	0	0	0	0	0	0	0	0	0	0	0	0	0	8.66e-06	0
denovo6427634	D_0__Archaea	D_1__Crenarchaeota	D_2__Bathyarchaeia	D_3__uncultured archaeon	D_4__uncultured archaeon	D_5__uncultured archaeon	D_6__uncultured archaeon	Unassigned	0	0	0	0	0	0	0	0	0	0	0	0	0	0	0
denovo6430902	D_0__Archaea	D_1__Crenarchaeota	D_2__Bathyarchaeia	D_3__uncultured crenarchaeote	D_4__uncultured crenarchaeote	D_5__uncultured crenarchaeote	D_6__uncultured crenarchaeote	Unassigned	0	0	0	0	0	0	0	0	1.84e-05	8.46e-06	0	0	0	0	0
denovo644883	D_0__Archaea	D_1__Crenarchaeota	D_2__Bathyarchaeia	D_3__uncultured archaeon	D_4__uncultured archaeon	D_5__uncultured archaeon	D_6__uncultured archaeon	Unassigned	0	0	0	0	0	0	0	0	0	0	1.11e-05	0	1.22e-05	8.66e-06	0
denovo647691	D_0__Archaea	D_1__Crenarchaeota	D_2__Bathyarchaeia	D_3__uncultured archaeon	D_4__uncultured archaeon	D_5__uncultured archaeon	D_6__uncultured archaeon	Unassigned	0	0	0	0	0	0	0	0	9.2e-06	0	0	2.76e-05	0.000183325	8.66e-06	8.51e-06
denovo6488702	D_0__Archaea	D_1__Crenarchaeota	D_2__Bathyarchaeia	D_3__uncultured crenarchaeote	D_4__uncultured crenarchaeote	D_5__uncultured crenarchaeote	D_6__uncultured crenarchaeote	Unassigned	0	0	0	0	0	0	0	0	0	0	0	9.21e-06	0	0	0
denovo6491288	D_0__Archaea	D_1__Crenarchaeota	D_2__Bathyarchaeia	D_3__uncultured archaeon	D_4__uncultured archaeon	D_5__uncultured archaeon	D_6__uncultured archaeon	Unassigned	0	0	0	0	0	0	0	0	0	8.46e-06	1.11e-05	9.21e-06	0	0	0
denovo6501132	D_0__Archaea	D_1__Crenarchaeota	D_2__Bathyarchaeia	Unassigned	Unassigned	Unassigned	Unassigned	Unassigned	0	0	0	0	0	0	0	0	0	0	0	0	0	0	1.7e-05
denovo6503541	D_0__Archaea	D_1__Crenarchaeota	D_2__Bathyarchaeia	D_3__uncultured archaeon	D_4__uncultured archaeon	D_5__uncultured archaeon	D_6__uncultured archaeon	Unassigned	0	0	0	0	0	0	0	0	0	0	0	0	1.22e-05	0	0
denovo6508039	D_0__Archaea	D_1__Crenarchaeota	D_2__Bathyarchaeia	D_3__uncultured archaeon	D_4__uncultured archaeon	D_5__uncultured archaeon	D_6__uncultured archaeon	Unassigned	0	0	0	0	0	0	0	0	0	0	0	0	0	0	0
denovo6528362	D_0__Archaea	D_1__Crenarchaeota	D_2__Bathyarchaeia	D_3__uncultured archaeon	D_4__uncultured archaeon	D_5__uncultured archaeon	D_6__uncultured archaeon	Unassigned	0	0	0	0	0	0	0	0	0	0	0	0	0	0	0
denovo654153	D_0__Archaea	D_1__Crenarchaeota	D_2__Bathyarchaeia	D_3__uncultured archaeon	D_4__uncultured archaeon	D_5__uncultured archaeon	D_6__uncultured archaeon	Unassigned	0	0	0	0	0	0	0	0	0	0	0	0	1.22e-05	8.66e-06	2.55e-05
denovo655558	D_0__Archaea	D_1__Crenarchaeota	D_2__Bathyarchaeia	D_3__uncultured archaeon	D_4__uncultured archaeon	D_5__uncultured archaeon	D_6__uncultured archaeon	Unassigned	0	0	0	0	0	0	0	0	0	0	0	0	0	0	0
denovo6566750	D_0__Archaea	D_1__Crenarchaeota	D_2__Bathyarchaeia	D_3__uncultured archaeon	D_4__uncultured archaeon	D_5__uncultured archaeon	D_6__uncultured archaeon	Unassigned	0	0	0	0	0	0	0	0	0	0	0	0	0	1.73e-05	0
denovo657274	D_0__Archaea	D_1__Crenarchaeota	D_2__Bathyarchaeia	D_3__uncultured archaeon	D_4__uncultured archaeon	D_5__uncultured archaeon	D_6__uncultured archaeon	Unassigned	0	0	0	0	0	0	0	0	0	0	0	0	0	0	0
denovo6573077	D_0__Archaea	D_1__Crenarchaeota	D_2__Bathyarchaeia	D_3__uncultured archaeon	D_4__uncultured archaeon	D_5__uncultured archaeon	D_6__uncultured archaeon	Unassigned	0	0	0	0	0	0	0	0	0	0	0	0	1.22e-05	0	0
denovo6580465	D_0__Archaea	D_1__Crenarchaeota	D_2__Bathyarchaeia	D_3__uncultured archaeon	D_4__uncultured archaeon	D_5__uncultured archaeon	D_6__uncultured archaeon	Unassigned	0	0	0	0	0	0	0	0	0	8.46e-06	0	9.21e-06	0	8.66e-06	0
denovo6580624	D_0__Archaea	D_1__Crenarchaeota	D_2__Bathyarchaeia	D_3__uncultured archaeon	D_4__uncultured archaeon	D_5__uncultured archaeon	D_6__uncultured archaeon	Unassigned	0	0	0	0	0	0	0	0	0	0	0	0	0	0	0
denovo6584987	D_0__Archaea	D_1__Crenarchaeota	D_2__Bathyarchaeia	D_3__uncultured archaeon	D_4__uncultured archaeon	D_5__uncultured archaeon	D_6__uncultured archaeon	Unassigned	0	0	0	0	0	0	0	0	0	0	0	0	1.22e-05	0	0
denovo6586043	D_0__Archaea	D_1__Crenarchaeota	D_2__Bathyarchaeia	D_3__uncultured archaeon	D_4__uncultured archaeon	D_5__uncultured archaeon	D_6__uncultured archaeon	Unassigned	0	0	0	0	0	0	0	0	0	0	0	0	0	0	0
denovo6590593	D_0__Archaea	D_1__Crenarchaeota	D_2__Bathyarchaeia	D_3__uncultured archaeon	D_4__uncultured archaeon	D_5__uncultured archaeon	D_6__uncultured archaeon	Unassigned	0	0	0	0	0	0	0	0	0	0	0	0	1.22e-05	0	0
denovo6590697	D_0__Archaea	D_1__Crenarchaeota	D_2__Bathyarchaeia	D_3__uncultured crenarchaeote	D_4__uncultured crenarchaeote	D_5__uncultured crenarchaeote	D_6__uncultured crenarchaeote	Unassigned	0	0	0	0	0	0	0	0	0	0	0	0	0	8.66e-06	0
denovo6600809	D_0__Archaea	D_1__Crenarchaeota	D_2__Bathyarchaeia	D_3__uncultured archaeon	D_4__uncultured archaeon	D_5__uncultured archaeon	D_6__uncultured archaeon	Unassigned	0	0	0	0	0	0	0	0	0	0	0	0	0	0	8.51e-06
denovo6618222	D_0__Archaea	D_1__Crenarchaeota	D_2__Bathyarchaeia	D_3__uncultured archaeon	D_4__uncultured archaeon	D_5__uncultured archaeon	D_6__uncultured archaeon	Unassigned	0	0	1e-05	0	0	0	0	1.24e-05	0	2.54e-05	3.32e-05	0	2.44e-05	1.73e-05	2.55e-05
denovo6622261	D_0__Archaea	D_1__Crenarchaeota	D_2__Bathyarchaeia	D_3__uncultured archaeon	D_4__uncultured archaeon	D_5__uncultured archaeon	D_6__uncultured archaeon	Unassigned	0	0	0	0	0	0	0	0	0	0	0	0	0	0	0
denovo6622818	D_0__Archaea	D_1__Crenarchaeota	D_2__Bathyarchaeia	D_3__uncultured archaeon	D_4__uncultured archaeon	D_5__uncultured archaeon	D_6__uncultured archaeon	Unassigned	0	0	0	0	0	0	0	0	0	0	0	0	0	8.66e-06	0
denovo6622907	D_0__Archaea	D_1__Crenarchaeota	D_2__Bathyarchaeia	D_3__uncultured archaeon	D_4__uncultured archaeon	D_5__uncultured archaeon	D_6__uncultured archaeon	Unassigned	0	0	0	0	0	0	0	0	0	8.46e-06	0	0	1.22e-05	4.33e-05	8.51e-06
denovo6629098	D_0__Archaea	D_1__Crenarchaeota	D_2__Bathyarchaeia	D_3__uncultured archaeon	D_4__uncultured archaeon	D_5__uncultured archaeon	D_6__uncultured archaeon	Unassigned	0	0	0	0	1.27e-05	0	3.4e-05	8.66e-05	4.6e-05	4.23e-05	7.75e-05	2.76e-05	0	0	0
denovo668842	D_0__Archaea	D_1__Crenarchaeota	D_2__Bathyarchaeia	D_3__uncultured archaeon	D_4__uncultured archaeon	D_5__uncultured archaeon	D_6__uncultured archaeon	Unassigned	0	0	0	0	0	0	0	0	0	0	0	0	0	8.66e-06	0
denovo670899	D_0__Archaea	D_1__Crenarchaeota	D_2__Bathyarchaeia	D_3__uncultured archaeon	D_4__uncultured archaeon	D_5__uncultured archaeon	D_6__uncultured archaeon	Unassigned	0	0	0	0	0	0	0	0	0	0	0	0	1.22e-05	0	0
denovo677983	D_0__Archaea	D_1__Crenarchaeota	D_2__Bathyarchaeia	D_3__uncultured archaeon	D_4__uncultured archaeon	D_5__uncultured archaeon	D_6__uncultured archaeon	Unassigned	0	0	0	0	0	0	0	0	9.2e-06	1.69e-05	1.11e-05	9.21e-06	3.67e-05	8.66e-06	0
denovo679997	D_0__Archaea	D_1__Crenarchaeota	D_2__Bathyarchaeia	D_3__uncultured archaeon	D_4__uncultured archaeon	D_5__uncultured archaeon	D_6__uncultured archaeon	Unassigned	0	0	0	0	0	0	0	0	0	0	0	0	0	8.66e-06	0
denovo683771	D_0__Archaea	D_1__Crenarchaeota	D_2__Bathyarchaeia	D_3__uncultured archaeon	D_4__uncultured archaeon	D_5__uncultured archaeon	D_6__uncultured archaeon	Unassigned	0	0	0	0	0	0	0	0	0	0	0	0	0	8.66e-06	0
denovo703180	D_0__Archaea	D_1__Crenarchaeota	D_2__Bathyarchaeia	D_3__uncultured archaeon	D_4__uncultured archaeon	D_5__uncultured archaeon	D_6__uncultured archaeon	Unassigned	0	0	0	0	0	0	0	0	0	0	0	9.21e-06	0	0	2.55e-05
denovo70746	D_0__Archaea	D_1__Crenarchaeota	D_2__Bathyarchaeia	D_3__uncultured archaeon	D_4__uncultured archaeon	D_5__uncultured archaeon	D_6__uncultured archaeon	Unassigned	0	0	0	0	0	0	0	0	0	0	0	0	0	0	8.51e-06
denovo708424	D_0__Archaea	D_1__Crenarchaeota	D_2__Bathyarchaeia	D_3__uncultured archaeon	D_4__uncultured archaeon	D_5__uncultured archaeon	D_6__uncultured archaeon	Unassigned	0	0	0	0	0	0	0	0	0	0	0	0	0	0	0
denovo712962	D_0__Archaea	D_1__Crenarchaeota	D_2__Bathyarchaeia	D_3__uncultured archaeon	D_4__uncultured archaeon	D_5__uncultured archaeon	D_6__uncultured archaeon	Unassigned	0	0	0	0	0	1.06e-05	1.13e-05	1.24e-05	9.2e-06	8.46e-06	1.11e-05	0	1.22e-05	0	8.51e-06
denovo713496	D_0__Archaea	D_1__Crenarchaeota	D_2__Bathyarchaeia	D_3__uncultured archaeon	D_4__uncultured archaeon	D_5__uncultured archaeon	D_6__uncultured archaeon	Unassigned	0	0	0	0	0	0	0	0	9.2e-06	1.69e-05	0	0	0	2.6e-05	0
denovo736747	D_0__Archaea	D_1__Crenarchaeota	D_2__Bathyarchaeia	Unassigned	Unassigned	Unassigned	Unassigned	Unassigned	0	0	0	0	0	0	0	0	0	0	0	0	0	2.6e-05	1.7e-05
denovo752401	D_0__Archaea	D_1__Crenarchaeota	D_2__Bathyarchaeia	D_3__uncultured archaeon	D_4__uncultured archaeon	D_5__uncultured archaeon	D_6__uncultured archaeon	Unassigned	0	0	0	0	0	0	0	0	0	0	0	0	0	0	0
denovo756183	D_0__Archaea	D_1__Crenarchaeota	D_2__Bathyarchaeia	D_3__uncultured archaeon	D_4__uncultured archaeon	D_5__uncultured archaeon	D_6__uncultured archaeon	Unassigned	0	0	0	0	0	0	0	0	0	0	0	0	0	0	0
denovo767092	D_0__Archaea	D_1__Crenarchaeota	D_2__Bathyarchaeia	D_3__uncultured crenarchaeote	D_4__uncultured crenarchaeote	D_5__uncultured crenarchaeote	D_6__uncultured crenarchaeote	Unassigned	0	0	0	0	0	0	0	0	0	0	0	0	1.22e-05	5.2e-05	8.51e-06
denovo767252	D_0__Archaea	D_1__Crenarchaeota	D_2__Bathyarchaeia	D_3__uncultured archaeon	D_4__uncultured archaeon	D_5__uncultured archaeon	D_6__uncultured archaeon	Unassigned	0	0	0	0	0	0	0	0	0	0	0	0	0	0	0
denovo770458	D_0__Archaea	D_1__Crenarchaeota	D_2__Bathyarchaeia	D_3__uncultured archaeon	D_4__uncultured archaeon	D_5__uncultured archaeon	D_6__uncultured archaeon	Unassigned	0	0	0	0	0	0	0	0	0	0	0	0	0	8.66e-06	0
denovo781411	D_0__Archaea	D_1__Crenarchaeota	D_2__Bathyarchaeia	D_3__uncultured archaeon	D_4__uncultured archaeon	D_5__uncultured archaeon	D_6__uncultured archaeon	Unassigned	0	0	0	0	0	0	0	0	0	0	0	0	0	0	3.41e-05
denovo781917	D_0__Archaea	D_1__Crenarchaeota	D_2__Bathyarchaeia	D_3__uncultured archaeon	D_4__uncultured archaeon	D_5__uncultured archaeon	D_6__uncultured archaeon	Unassigned	0	0	0	0	0	0	0	0	0	0	0	0	0	0	0
denovo80286	D_0__Archaea	D_1__Crenarchaeota	D_2__Bathyarchaeia	D_3__uncultured crenarchaeote	D_4__uncultured crenarchaeote	D_5__uncultured crenarchaeote	D_6__uncultured crenarchaeote	Unassigned	0	0	0	0	0	0	0	0	0	0	0	0	0	8.66e-06	0
denovo857906	D_0__Archaea	D_1__Crenarchaeota	D_2__Bathyarchaeia	D_3__uncultured archaeon	D_4__uncultured archaeon	D_5__uncultured archaeon	D_6__uncultured archaeon	Unassigned	0	0	0	0	0	0	0	0	0	0	0	0	0	0	8.51e-06
denovo884642	D_0__Archaea	D_1__Crenarchaeota	D_2__Bathyarchaeia	D_3__uncultured archaeon	D_4__uncultured archaeon	D_5__uncultured archaeon	D_6__uncultured archaeon	Unassigned	0	0	0	0	0	0	0	0	0	0	0	0	0	0	0
denovo892434	D_0__Archaea	D_1__Crenarchaeota	D_2__Bathyarchaeia	D_3__uncultured archaeon	D_4__uncultured archaeon	D_5__uncultured archaeon	D_6__uncultured archaeon	Unassigned	0	0	0	0	0	0	0	0	0	0	0	1.84e-05	0	0	0
denovo895020	D_0__Archaea	D_1__Crenarchaeota	D_2__Bathyarchaeia	D_3__uncultured archaeon	D_4__uncultured archaeon	D_5__uncultured archaeon	D_6__uncultured archaeon	Unassigned	0	0	0	0	0	0	0	0	0	0	0	0	0	0	0
denovo896362	D_0__Archaea	D_1__Crenarchaeota	D_2__Bathyarchaeia	D_3__uncultured archaeon	D_4__uncultured archaeon	D_5__uncultured archaeon	D_6__uncultured archaeon	Unassigned	0	0	0	0	0	0	0	0	0	0	0	0	0	0	8.51e-06
denovo905779	D_0__Archaea	D_1__Crenarchaeota	D_2__Bathyarchaeia	D_3__uncultured archaeon	D_4__uncultured archaeon	D_5__uncultured archaeon	D_6__uncultured archaeon	Unassigned	0	0	0	0	0	0	0	0	0	0	0	0	0	0	8.51e-06
denovo906241	D_0__Archaea	D_1__Crenarchaeota	D_2__Bathyarchaeia	D_3__uncultured archaeon	D_4__uncultured archaeon	D_5__uncultured archaeon	D_6__uncultured archaeon	Unassigned	0	0	0	0	0	0	0	0	0	0	1.11e-05	0	1.22e-05	0	8.51e-06
denovo916342	D_0__Archaea	D_1__Crenarchaeota	D_2__Bathyarchaeia	D_3__uncultured archaeon	D_4__uncultured archaeon	D_5__uncultured archaeon	D_6__uncultured archaeon	Unassigned	0	0	0	0	0	0	0	0	0	0	0	0	0	1.73e-05	8.51e-06
denovo917725	D_0__Archaea	D_1__Crenarchaeota	D_2__Bathyarchaeia	D_3__uncultured archaeon	D_4__uncultured archaeon	D_5__uncultured archaeon	D_6__uncultured archaeon	Unassigned	0	0	0	0	0	0	0	0	0	0	0	0	0	0	0
denovo919019	D_0__Archaea	D_1__Crenarchaeota	D_2__Bathyarchaeia	D_3__uncultured archaeon	D_4__uncultured archaeon	D_5__uncultured archaeon	D_6__uncultured archaeon	Unassigned	0	0	0	0	0	0	1.13e-05	0	9.2e-06	1.69e-05	2.21e-05	3.68e-05	2.44e-05	0	8.51e-06
denovo923574	D_0__Archaea	D_1__Crenarchaeota	D_2__Bathyarchaeia	D_3__uncultured archaeon	D_4__uncultured archaeon	D_5__uncultured archaeon	D_6__uncultured archaeon	Unassigned	0	0	0	0	0	0	0	0	0	0	0	0	0	0	0
denovo926763	D_0__Archaea	D_1__Crenarchaeota	D_2__Bathyarchaeia	D_3__uncultured archaeon	D_4__uncultured archaeon	D_5__uncultured archaeon	D_6__uncultured archaeon	Unassigned	0	0	0	0	0	0	0	0	0	0	0	0	1.22e-05	4.33e-05	1.7e-05
denovo933000	D_0__Archaea	D_1__Crenarchaeota	D_2__Bathyarchaeia	D_3__uncultured archaeon	D_4__uncultured archaeon	D_5__uncultured archaeon	D_6__uncultured archaeon	Unassigned	0	0	0	0	0	0	0	0	0	0	1.11e-05	0	0	0	0
denovo934007	D_0__Archaea	D_1__Crenarchaeota	D_2__Bathyarchaeia	D_3__uncultured archaeon	D_4__uncultured archaeon	D_5__uncultured archaeon	D_6__uncultured archaeon	Unassigned	0	0	0	0	0	0	0	0	0	0	0	0	0	0	0
denovo945509	D_0__Archaea	D_1__Crenarchaeota	D_2__Bathyarchaeia	D_3__uncultured archaeon	D_4__uncultured archaeon	D_5__uncultured archaeon	D_6__uncultured archaeon	Unassigned	0	0	0	1.48e-05	0	2.12e-05	4.54e-05	3.71e-05	3.68e-05	6.77e-05	5.53e-05	2.76e-05	2.44e-05	0	0
denovo950557	D_0__Archaea	D_1__Crenarchaeota	D_2__Bathyarchaeia	D_3__uncultured archaeon	D_4__uncultured archaeon	D_5__uncultured archaeon	D_6__uncultured archaeon	Unassigned	0	0	0	0	0	0	0	0	0	0	0	0	0	0	0
denovo955825	D_0__Archaea	D_1__Crenarchaeota	D_2__Bathyarchaeia	D_3__uncultured archaeon	D_4__uncultured archaeon	D_5__uncultured archaeon	D_6__uncultured archaeon	Unassigned	0	0	0	0	0	0	0	0	0	0	0	0	0	0	8.51e-06
denovo957579	D_0__Archaea	D_1__Crenarchaeota	D_2__Bathyarchaeia	D_3__uncultured archaeon	D_4__uncultured archaeon	D_5__uncultured archaeon	D_6__uncultured archaeon	Unassigned	0	0	0	0	0	0	0	0	0	0	0	0	0	6.06e-05	2.55e-05
denovo98090	D_0__Archaea	D_1__Crenarchaeota	D_2__Bathyarchaeia	D_3__uncultured archaeon	D_4__uncultured archaeon	D_5__uncultured archaeon	D_6__uncultured archaeon	Unassigned	0	0	0	0	0	0	0	0	0	0	0	0	0	0	1.7e-05
denovo2637482	D_0__Archaea	D_1__Diapherotrites	D_2__Micrarchaeia	D_3__uncultured archaeon	D_4__uncultured archaeon	D_5__uncultured archaeon	D_6__uncultured archaeon	Unassigned	0	0	0	0	0	0	0	0	0	0	0	0	0	0	0
denovo5683644	D_0__Archaea	D_1__Diapherotrites	D_2__Micrarchaeia	D_3__uncultured euryarchaeote	D_4__uncultured euryarchaeote	D_5__uncultured euryarchaeote	D_6__uncultured euryarchaeote	Unassigned	0	0	0	0	0	0	0	0	0	0	0	0	0	0	0
denovo1007663	D_0__Archaea	D_1__Euryarchaeota	D_2__Thermoplasmata	D_3__uncultured	D_4__uncultured archaeon	D_5__uncultured archaeon	D_6__uncultured archaeon	Unassigned	0	0	0	0	0	0	0	0	0	0	0	0	1.22e-05	0	0
denovo1014474	D_0__Archaea	D_1__Euryarchaeota	D_2__Thermoplasmata	D_3__Marine Benthic Group D and DHVEG-1	D_4__uncultured archaeon	D_5__uncultured archaeon	D_6__uncultured archaeon	Unassigned	0	0	0	0	0	0	0	0	0	0	0	0	0	0	8.51e-06
denovo1022446	D_0__Archaea	D_1__Euryarchaeota	D_2__Methanomicrobia	D_3__ANME-1	D_4__ANME-1b	D_5__uncultured archaeon	D_6__uncultured archaeon	Unassigned	0	0	0	0	0	0	0	0	0	0	0	0	0	0	0
denovo10255	D_0__Archaea	D_1__Euryarchaeota	D_2__Thermoplasmata	D_3__Marine Group II	Unassigned	Unassigned	Unassigned	Unassigned	0	0	0	0	0	0	0	0	0	0	0	0	0	0	0
denovo1025510	D_0__Archaea	D_1__Euryarchaeota	D_2__Thermoplasmata	D_3__Marine Group II	Unassigned	Unassigned	Unassigned	Unassigned	0	0	0	0	0	0	0	0	0	0	0	0	0	0	0
denovo1032440	D_0__Archaea	D_1__Euryarchaeota	D_2__Thermoplasmata	D_3__Marine Benthic Group D and DHVEG-1	D_4__uncultured archaeon	D_5__uncultured archaeon	D_6__uncultured archaeon	Unassigned	0	0	0	0	0	0	0	0	0	0	0	0	0	0	0
denovo1032961	D_0__Archaea	D_1__Euryarchaeota	D_2__Thermoplasmata	D_3__uncultured	Unassigned	Unassigned	Unassigned	Unassigned	0	0	0	0	0	0	0	1.24e-05	0	8.46e-06	0	9.21e-06	2.44e-05	2.6e-05	3.41e-05
denovo1036455	D_0__Archaea	D_1__Euryarchaeota	D_2__Thermoplasmata	D_3__uncultured	D_4__uncultured archaeon	D_5__uncultured archaeon	D_6__uncultured archaeon	Unassigned	0	0	0	0	0	1.06e-05	0	0	9.2e-06	3.38e-05	8.85e-05	5.53e-05	7.33e-05	2.6e-05	1.7e-05
denovo1053786	D_0__Archaea	D_1__Euryarchaeota	D_2__Thermoplasmata	D_3__Marine Group II	D_4__uncultured archaeon	D_5__uncultured archaeon	D_6__uncultured archaeon	Unassigned	0	0	0	0	0	0	0	0	0	0	0	0	0	0	0
denovo1059659	D_0__Archaea	D_1__Euryarchaeota	D_2__Thermoplasmata	D_3__Marine Group II	D_4__uncultured marine archaeon	D_5__uncultured marine archaeon	D_6__uncultured marine archaeon	Unassigned	0	0	0	0	0	0	0	0	0	0	0	0	0	0	0
denovo1066712	D_0__Archaea	D_1__Euryarchaeota	D_2__Thermoplasmata	D_3__Marine Group II	D_4__uncultured marine archaeon	D_5__uncultured marine archaeon	D_6__uncultured marine archaeon	Unassigned	0	0	0	0	0	0	0	0	0	0	0	0	0	0	0
denovo1069331	D_0__Archaea	D_1__Euryarchaeota	D_2__Thermoplasmata	D_3__Marine Group II	D_4__uncultured marine archaeon	D_5__uncultured marine archaeon	D_6__uncultured marine archaeon	Unassigned	0	0	0	0	0	1.06e-05	0	0	0	0	0	0	0	0	0
denovo1079795	D_0__Archaea	D_1__Euryarchaeota	D_2__Thermoplasmata	D_3__Thermoplasmatales	D_4__Ferroplasmaceae	D_5__Ferroplasma	Unassigned	Unassigned	0	0	0	0	0	0	0	0	0	0	0	0	0	0	0
denovo1091194	D_0__Archaea	D_1__Euryarchaeota	D_2__Methanomicrobia	D_3__ANME-1	D_4__ANME-1b	D_5__uncultured archaeon	D_6__uncultured archaeon	Unassigned	0	0	0	0	0	0	0	0	0	0	0	0	0	0	0
denovo1099455	D_0__Archaea	D_1__Euryarchaeota	D_2__Thermoplasmata	D_3__uncultured	Unassigned	Unassigned	Unassigned	Unassigned	0	0	0	0	0	0	0	0	0	0	1.11e-05	0	0	0	0
denovo1118567	D_0__Archaea	D_1__Euryarchaeota	D_2__Thermoplasmata	D_3__Marine Group II	D_4__uncultured marine archaeon	D_5__uncultured marine archaeon	D_6__uncultured marine archaeon	Unassigned	0	0	0	0	0	0	0	0	0	0	0	0	0	0	0
denovo1120650	D_0__Archaea	D_1__Euryarchaeota	D_2__Thermoplasmata	D_3__Marine Group II	Unassigned	Unassigned	Unassigned	Unassigned	0	0	0	0	0	0	0	0	0	0	0	0	0	0	0
denovo1123572	D_0__Archaea	D_1__Euryarchaeota	D_2__Thermoplasmata	D_3__Marine Group II	D_4__uncultured archaeon	D_5__uncultured archaeon	D_6__uncultured archaeon	Unassigned	0	0	0	0	0	0	0	0	0	0	0	0	0	0	0
denovo1126361	D_0__Archaea	D_1__Euryarchaeota	D_2__Thermoplasmata	D_3__Marine Benthic Group D and DHVEG-1	D_4__uncultured archaeon	D_5__uncultured archaeon	D_6__uncultured archaeon	Unassigned	0	0	0	0	0	0	0	0	0	0	0	0	0	0	0
denovo1129968	D_0__Archaea	D_1__Euryarchaeota	D_2__Thermoplasmata	D_3__Marine Group II	D_4__uncultured marine archaeon	D_5__uncultured marine archaeon	D_6__uncultured marine archaeon	Unassigned	0	0	2e-05	0	0	0	0	0	0	0	0	0	0	0	0
denovo1132243	D_0__Archaea	D_1__Euryarchaeota	D_2__Thermoplasmata	D_3__uncultured	D_4__uncultured archaeon	D_5__uncultured archaeon	D_6__uncultured archaeon	Unassigned	0	0	0	0	0	0	0	2.47e-05	9.2e-06	8.46e-06	2.21e-05	9.21e-06	1.22e-05	8.66e-06	1.7e-05
denovo1138165	D_0__Archaea	D_1__Euryarchaeota	D_2__Thermoplasmata	D_3__Marine Group III	D_4__uncultured archaeon	D_5__uncultured archaeon	D_6__uncultured archaeon	Unassigned	0	0	0	0	0	0	0	0	0	0	1.11e-05	0	0	0	0
denovo1140123	D_0__Archaea	D_1__Euryarchaeota	D_2__Thermoplasmata	D_3__Marine Group II	D_4__uncultured marine group II euryarchaeote	D_5__uncultured marine group II euryarchaeote	D_6__uncultured marine group II euryarchaeote	Unassigned	0	0	0	0	0	0	0	0	0	0	0	0	0	0	0
denovo1145610	D_0__Archaea	D_1__Euryarchaeota	D_2__Thermoplasmata	D_3__Marine Group II	D_4__uncultured marine archaeon	D_5__uncultured marine archaeon	D_6__uncultured marine archaeon	Unassigned	0	1.19e-05	0	0	1.27e-05	2.12e-05	0	0	0	0	0	0	0	0	0
denovo1145671	D_0__Archaea	D_1__Euryarchaeota	D_2__Thermoplasmata	D_3__uncultured	D_4__uncultured archaeon	D_5__uncultured archaeon	D_6__uncultured archaeon	Unassigned	0	0	0	0	0	0	0	0	0	0	0	0	0	8.66e-06	0
denovo1166745	D_0__Archaea	D_1__Euryarchaeota	D_2__Thermoplasmata	D_3__Marine Group II	D_4__uncultured marine archaeon	D_5__uncultured marine archaeon	D_6__uncultured marine archaeon	Unassigned	0	0	0	0	0	0	0	0	0	0	0	0	0	0	0
denovo1167466	D_0__Archaea	D_1__Euryarchaeota	D_2__Methanomicrobia	D_3__Methanosarcinales	D_4__uncultured	Unassigned	Unassigned	Unassigned	0	0	0	0	0	0	0	0	0	0	0	0	0	0	0
denovo1169574	D_0__Archaea	D_1__Euryarchaeota	D_2__Methanomicrobia	D_3__ANME-1	D_4__ANME-1b	D_5__uncultured archaeon	D_6__uncultured archaeon	Unassigned	0	0	0	0	0	0	0	0	0	0	0	0	0	0	0
denovo1170780	D_0__Archaea	D_1__Euryarchaeota	D_2__Thermoplasmata	D_3__Marine Group II	Unassigned	Unassigned	Unassigned	Unassigned	0	0	0	0	0	0	0	0	0	0	0	0	0	0	0
denovo1176181	D_0__Archaea	D_1__Euryarchaeota	D_2__Thermoplasmata	D_3__Marine Group II	D_4__uncultured marine archaeon	D_5__uncultured marine archaeon	D_6__uncultured marine archaeon	Unassigned	0	0	0	0	0	0	0	0	0	0	0	0	0	0	0
denovo1178451	D_0__Archaea	D_1__Euryarchaeota	D_2__Thermoplasmata	D_3__Marine Group II	D_4__uncultured marine archaeon	D_5__uncultured marine archaeon	D_6__uncultured marine archaeon	Unassigned	0	0	0	0	0	0	0	0	0	0	0	0	0	0	0
denovo1183087	D_0__Archaea	D_1__Euryarchaeota	D_2__Thermoplasmata	D_3__Marine Group III	D_4__uncultured archaeon	D_5__uncultured archaeon	D_6__uncultured archaeon	Unassigned	0	0	0	0	0	0	1.13e-05	1.24e-05	9.2e-06	8.46e-06	2.21e-05	0	0	0	0
denovo1192002	D_0__Archaea	D_1__Euryarchaeota	D_2__Thermoplasmata	D_3__Marine Group II	Unassigned	Unassigned	Unassigned	Unassigned	0	0	8.01e-05	8.9e-05	2.53e-05	0	0	0	0	0	0	0	0	0	0
denovo1195333	D_0__Archaea	D_1__Euryarchaeota	D_2__Thermoplasmata	D_3__Marine Group II	D_4__uncultured marine archaeon	D_5__uncultured marine archaeon	D_6__uncultured marine archaeon	Unassigned	0	0	0	0	0	0	0	0	0	0	0	0	0	0	0
denovo1197757	D_0__Archaea	D_1__Euryarchaeota	D_2__Methanomicrobia	D_3__ANME-1	D_4__ANME-1b	D_5__uncultured archaeon	D_6__uncultured archaeon	Unassigned	0	0	0	0	0	0	0	0	0	0	0	0	0	0	8.51e-06
denovo1205016	D_0__Archaea	D_1__Euryarchaeota	D_2__Methanomicrobia	D_3__ANME-1	D_4__ANME-1b	D_5__uncultured archaeon	D_6__uncultured archaeon	Unassigned	0	0	0	0	0	0	0	0	0	0	0	0	0	0	0
denovo1205477	D_0__Archaea	D_1__Euryarchaeota	D_2__Methanomicrobia	D_3__ANME-1	D_4__ANME-1b	D_5__uncultured archaeon	D_6__uncultured archaeon	Unassigned	0	0	0	0	0	0	0	0	0	0	0	0	0	0	0
denovo1214108	D_0__Archaea	D_1__Euryarchaeota	D_2__Methanomicrobia	D_3__ANME-1	D_4__ANME-1b	D_5__uncultured archaeon	D_6__uncultured archaeon	Unassigned	0	0	0	0	0	0	0	0	0	0	0	0	0	2.6e-05	0.000136218
denovo1215389	D_0__Archaea	D_1__Euryarchaeota	D_2__Methanomicrobia	D_3__ANME-1	D_4__ANME-1b	D_5__uncultured archaeon	D_6__uncultured archaeon	Unassigned	0	0	0	0	0	0	0	0	0	0	0	0	0	6.06e-05	0.000246895
denovo1220864	D_0__Archaea	D_1__Euryarchaeota	D_2__Thermoplasmata	D_3__Marine Group II	Unassigned	Unassigned	Unassigned	Unassigned	0	0	0	0	0	0	0	0	0	0	0	0	0	0	0
denovo1261112	D_0__Archaea	D_1__Euryarchaeota	D_2__Thermoplasmata	D_3__Marine Group II	Unassigned	Unassigned	Unassigned	Unassigned	0	0	0	0	0	0	0	0	0	0	0	0	0	0	0
denovo1269207	D_0__Archaea	D_1__Euryarchaeota	D_2__Thermoplasmata	D_3__Marine Group II	Unassigned	Unassigned	Unassigned	Unassigned	0	1.19e-05	0	0	0	0	0	0	0	0	0	0	0	0	0
denovo1269744	D_0__Archaea	D_1__Euryarchaeota	D_2__Thermoplasmata	D_3__Marine Benthic Group D and DHVEG-1	D_4__uncultured archaeon	D_5__uncultured archaeon	D_6__uncultured archaeon	Unassigned	0	0	0	0	0	0	0	0	0	0	0	0	0	0	0
denovo1271435	D_0__Archaea	D_1__Euryarchaeota	D_2__Thermoplasmata	D_3__uncultured	D_4__uncultured archaeon	D_5__uncultured archaeon	D_6__uncultured archaeon	Unassigned	0	0	0	0	0	0	0	0	0	0	0	0	0	0	0
denovo1273158	D_0__Archaea	D_1__Euryarchaeota	D_2__Thermoplasmata	D_3__Marine Group II	D_4__uncultured marine archaeon	D_5__uncultured marine archaeon	D_6__uncultured marine archaeon	Unassigned	0	0	0	0	0	0	0	0	0	0	0	0	0	0	0
denovo12791	D_0__Archaea	D_1__Euryarchaeota	D_2__Thermoplasmata	D_3__uncultured	D_4__uncultured archaeon	D_5__uncultured archaeon	D_6__uncultured archaeon	Unassigned	0	0	0	0	0	0	0	0	0	0	0	0	0	0	0
denovo1284263	D_0__Archaea	D_1__Euryarchaeota	D_2__Thermoplasmata	D_3__Marine Group II	D_4__uncultured archaeon	D_5__uncultured archaeon	D_6__uncultured archaeon	Unassigned	0	0	0	0	0	0	0	0	0	0	0	0	0	0	0
denovo1293844	D_0__Archaea	D_1__Euryarchaeota	D_2__Thermoplasmata	D_3__Marine Group II	D_4__uncultured marine archaeon	D_5__uncultured marine archaeon	D_6__uncultured marine archaeon	Unassigned	0	0	0	0	0	0	0	0	0	0	0	0	0	0	0
denovo1302179	D_0__Archaea	D_1__Euryarchaeota	D_2__Thermoplasmata	D_3__uncultured	Unassigned	Unassigned	Unassigned	Unassigned	0	0	0	0	0	0	0	0	0	0	0	0	0	0	0
denovo1302976	D_0__Archaea	D_1__Euryarchaeota	D_2__Thermoplasmata	D_3__uncultured	D_4__uncultured archaeon	D_5__uncultured archaeon	D_6__uncultured archaeon	Unassigned	0	0	0	0	0	0	0	0	0	0	0	0	0	0	0
denovo1303442	D_0__Archaea	D_1__Euryarchaeota	D_2__Thermoplasmata	D_3__uncultured	Unassigned	Unassigned	Unassigned	Unassigned	0	0	0	0	0	0	0	0	1.84e-05	0	0	0	0	0	0
denovo1307294	D_0__Archaea	D_1__Euryarchaeota	D_2__Thermoplasmata	D_3__Marine Group II	D_4__uncultured archaeon	D_5__uncultured archaeon	D_6__uncultured archaeon	Unassigned	0	0	0	0	0	0	0	0	0	0	0	0	0	0	0
denovo1322263	D_0__Archaea	D_1__Euryarchaeota	D_2__Thermoplasmata	D_3__Marine Group II	D_4__uncultured marine archaeon	D_5__uncultured marine archaeon	D_6__uncultured marine archaeon	Unassigned	0	0	0	0	0	0	0	0	0	0	0	0	0	0	0
denovo1327706	D_0__Archaea	D_1__Euryarchaeota	D_2__Thermoplasmata	D_3__Marine Group II	Unassigned	Unassigned	Unassigned	Unassigned	0	0	0	0	0	0	0	0	0	0	0	0	0	0	0
denovo1332783	D_0__Archaea	D_1__Euryarchaeota	D_2__Thermoplasmata	D_3__Marine Group II	Unassigned	Unassigned	Unassigned	Unassigned	0	0	0	0	0	0	0	0	0	0	0	0	0	0	0
denovo1335789	D_0__Archaea	D_1__Euryarchaeota	D_2__Methanomicrobia	D_3__ANME-1	D_4__ANME-1b	D_5__uncultured archaeon	D_6__uncultured archaeon	Unassigned	0	0	0	0	0	0	0	0	0	0	0	0	0	0	0
denovo1341370	D_0__Archaea	D_1__Euryarchaeota	D_2__Thermoplasmata	D_3__uncultured	Unassigned	Unassigned	Unassigned	Unassigned	0	0	0	0	0	0	0	1.24e-05	0	0	0	0	0	0	0
denovo1348214	D_0__Archaea	D_1__Euryarchaeota	D_2__Thermoplasmata	D_3__Marine Group III	D_4__uncultured archaeon	D_5__uncultured archaeon	D_6__uncultured archaeon	Unassigned	0	0	0	0	0	0	0	0	0	0	0	0	0	0	0
denovo1349268	D_0__Archaea	D_1__Euryarchaeota	D_2__Thermoplasmata	D_3__Marine Group II	D_4__uncultured archaeon	D_5__uncultured archaeon	D_6__uncultured archaeon	Unassigned	0	0	0	0	0	0	0	0	0	0	0	0	0	0	0
denovo1368886	D_0__Archaea	D_1__Euryarchaeota	D_2__Thermoplasmata	D_3__Thermoplasmatales	D_4__Ferroplasmaceae	D_5__Ferroplasma	D_6__uncultured archaeon	Unassigned	0	0	0	0	0	0	0	0	0	0	0	0	0	0	0
denovo1374616	D_0__Archaea	D_1__Euryarchaeota	D_2__Thermoplasmata	D_3__Marine Group II	D_4__uncultured marine archaeon	D_5__uncultured marine archaeon	D_6__uncultured marine archaeon	Unassigned	0	0	0	0	0	0	0	0	0	0	0	0	0	0	0
denovo1376668	D_0__Archaea	D_1__Euryarchaeota	D_2__Methanomicrobia	D_3__Methanosarcinales	D_4__uncultured	Unassigned	Unassigned	Unassigned	0	0	0	0	0	0	0	0	0	0	0	0	0	8.66e-06	0
denovo1377397	D_0__Archaea	D_1__Euryarchaeota	D_2__Thermoplasmata	D_3__Marine Group II	Unassigned	Unassigned	Unassigned	Unassigned	9.68e-06	0	0	0	0	0	0	0	0	0	0	0	0	0	0
denovo1377726	D_0__Archaea	D_1__Euryarchaeota	D_2__Thermoplasmata	D_3__Marine Group II	D_4__uncultured marine archaeon	D_5__uncultured marine archaeon	D_6__uncultured marine archaeon	Unassigned	0	0	0	0	0	0	0	0	0	0	0	0	0	0	0
denovo1406623	D_0__Archaea	D_1__Euryarchaeota	D_2__Thermoplasmata	D_3__Marine Group II	Unassigned	Unassigned	Unassigned	Unassigned	0	0.000130899	0.000380712	0.000504122	0.000278513	8.49e-05	0	0	0	0	0	0	0	0	0
denovo1406902	D_0__Archaea	D_1__Euryarchaeota	D_2__Thermoplasmata	D_3__Marine Group II	D_4__uncultured marine archaeon	D_5__uncultured marine archaeon	D_6__uncultured marine archaeon	Unassigned	3.87e-05	0	0	0	0	0	0	0	0	0	0	0	0	0	0
denovo1408644	D_0__Archaea	D_1__Euryarchaeota	D_2__Thermoplasmata	D_3__Marine Group II	D_4__uncultured marine group II euryarchaeote	D_5__uncultured marine group II euryarchaeote	D_6__uncultured marine group II euryarchaeote	Unassigned	0.000222646	0.000309399	0.000130244	4.45e-05	1.27e-05	0	0	0	0	0	0	0	0	0	0
denovo1408818	D_0__Archaea	D_1__Euryarchaeota	D_2__Thermoplasmata	D_3__uncultured	D_4__uncultured archaeon	D_5__uncultured archaeon	D_6__uncultured archaeon	Unassigned	0	0	0	0	0	0	0	0	0	0	0	0	0	0	8.51e-06
denovo1411857	D_0__Archaea	D_1__Euryarchaeota	D_2__Thermoplasmata	D_3__uncultured	D_4__uncultured archaeon	D_5__uncultured archaeon	D_6__uncultured archaeon	Unassigned	0	0	0	0	0	0	0	0	9.2e-06	0	0	0	0	0	0
denovo1417122	D_0__Archaea	D_1__Euryarchaeota	D_2__Thermoplasmata	D_3__Marine Group II	D_4__uncultured marine archaeon	D_5__uncultured marine archaeon	D_6__uncultured marine archaeon	Unassigned	0	0	0	0	0	0	0	0	0	0	0	0	0	0	0
denovo141744	D_0__Archaea	D_1__Euryarchaeota	D_2__Thermoplasmata	D_3__Marine Benthic Group D and DHVEG-1	D_4__uncultured archaeon	D_5__uncultured archaeon	D_6__uncultured archaeon	Unassigned	0	0	0	0	0	0	0	0	0	0	0	0	0	0	0
denovo1426400	D_0__Archaea	D_1__Euryarchaeota	D_2__Thermococci	D_3__Methanofastidiosales	D_4__uncultured	D_5__uncultured archaeon	D_6__uncultured archaeon	Unassigned	0	0	0	0	0	0	0	0	0	0	0	0	0	1.73e-05	8.51e-06
denovo1426561	D_0__Archaea	D_1__Euryarchaeota	D_2__Thermoplasmata	D_3__Marine Group II	D_4__uncultured marine archaeon	D_5__uncultured marine archaeon	D_6__uncultured marine archaeon	Unassigned	0	0	0	0	0	0	0	0	0	0	0	0	0	0	0
denovo1430085	D_0__Archaea	D_1__Euryarchaeota	D_2__Thermoplasmata	D_3__Marine Group II	Unassigned	Unassigned	Unassigned	Unassigned	2.9e-05	4.76e-05	3.01e-05	0	0	0	0	0	0	0	0	0	0	0	0
denovo1433438	D_0__Archaea	D_1__Euryarchaeota	D_2__Thermoplasmata	D_3__Marine Group II	D_4__uncultured marine archaeon	D_5__uncultured marine archaeon	D_6__uncultured marine archaeon	Unassigned	0	0	0	0	0	0	0	0	0	0	0	0	0	0	0
denovo1435146	D_0__Archaea	D_1__Euryarchaeota	D_2__Thermococci	D_3__Methanofastidiosales	D_4__uncultured	D_5__uncultured archaeon	D_6__uncultured archaeon	Unassigned	0	0	0	0	0	0	0	0	0	0	0	0	0	8.66e-06	8.51e-06
denovo1435260	D_0__Archaea	D_1__Euryarchaeota	D_2__Thermoplasmata	D_3__Marine Group III	Unassigned	Unassigned	Unassigned	Unassigned	0	0	0	0	0	0	0	0	9.2e-06	8.46e-06	0	0	0	0	0
denovo1439881	D_0__Archaea	D_1__Euryarchaeota	D_2__Thermoplasmata	D_3__Marine Group II	D_4__uncultured marine archaeon	D_5__uncultured marine archaeon	D_6__uncultured marine archaeon	Unassigned	0	0	0	0	0	0	0	0	0	0	0	0	0	0	0
denovo1444140	D_0__Archaea	D_1__Euryarchaeota	D_2__Thermoplasmata	D_3__Marine Group II	D_4__uncultured archaeon	D_5__uncultured archaeon	D_6__uncultured archaeon	Unassigned	3.87e-05	1.19e-05	0	0	0	0	0	0	0	0	0	0	0	0	0
denovo1445473	D_0__Archaea	D_1__Euryarchaeota	D_2__Methanomicrobia	D_3__ANME-1	D_4__ANME-1b	D_5__uncultured archaeon	D_6__uncultured archaeon	Unassigned	0	0	0	0	0	0	0	0	0	0	0	0	0	0	0
denovo1448718	D_0__Archaea	D_1__Euryarchaeota	D_2__Thermoplasmata	D_3__Marine Group II	D_4__uncultured archaeon	D_5__uncultured archaeon	D_6__uncultured archaeon	Unassigned	0	0	0	0	0	0	0	0	0	0	0	0	0	0	0
denovo1450896	D_0__Archaea	D_1__Euryarchaeota	D_2__Thermoplasmata	D_3__uncultured	D_4__uncultured archaeon	D_5__uncultured archaeon	D_6__uncultured archaeon	Unassigned	0	0	0	0	0	0	0	0	0	0	1.11e-05	0	0	0	0
denovo1454278	D_0__Archaea	D_1__Euryarchaeota	D_2__Thermoplasmata	D_3__Marine Group II	Unassigned	Unassigned	Unassigned	Unassigned	0	0	0	0	0	0	0	0	0	0	0	0	0	0	0
denovo1455390	D_0__Archaea	D_1__Euryarchaeota	D_2__Thermoplasmata	D_3__Marine Group II	D_4__uncultured marine archaeon	D_5__uncultured marine archaeon	D_6__uncultured marine archaeon	Unassigned	0	0	0	0	0	0	0	0	0	0	0	0	0	0	0
denovo145615	D_0__Archaea	D_1__Euryarchaeota	D_2__Thermoplasmata	D_3__Marine Group II	D_4__uncultured marine archaeon	D_5__uncultured marine archaeon	D_6__uncultured marine archaeon	Unassigned	0	0	0	0	0	0	0	0	0	0	0	0	0	0	0
denovo1462956	D_0__Archaea	D_1__Euryarchaeota	D_2__Thermoplasmata	D_3__Marine Group II	Unassigned	Unassigned	Unassigned	Unassigned	0	3.57e-05	0	0	0	0	0	0	0	0	0	0	0	0	0
denovo1464249	D_0__Archaea	D_1__Euryarchaeota	D_2__Thermoplasmata	D_3__Marine Group II	D_4__uncultured archaeon	D_5__uncultured archaeon	D_6__uncultured archaeon	Unassigned	0	0	0	0	0	0	0	0	0	0	0	0	0	0	0
denovo1473907	D_0__Archaea	D_1__Euryarchaeota	D_2__Thermoplasmata	D_3__uncultured	D_4__uncultured archaeon	D_5__uncultured archaeon	D_6__uncultured archaeon	Unassigned	0	0	0	0	0	0	0	0	0	0	0	0	0	0	0
denovo1476932	D_0__Archaea	D_1__Euryarchaeota	D_2__Thermoplasmata	D_3__Marine Group II	Unassigned	Unassigned	Unassigned	Unassigned	0	0	0	0	0	0	0	0	0	0	0	0	0	0	0
denovo1483304	D_0__Archaea	D_1__Euryarchaeota	D_2__Thermoplasmata	D_3__Marine Group II	D_4__uncultured marine archaeon	D_5__uncultured marine archaeon	D_6__uncultured marine archaeon	Unassigned	0	0	0	0	0	0	0	0	0	0	0	0	0	0	0
denovo1484410	D_0__Archaea	D_1__Euryarchaeota	D_2__Thermoplasmata	D_3__uncultured	Unassigned	Unassigned	Unassigned	Unassigned	0	0	0	0	0	0	0	0	0	0	0	0	1.22e-05	0	0
denovo1486598	D_0__Archaea	D_1__Euryarchaeota	D_2__Thermoplasmata	D_3__Marine Group II	D_4__uncultured archaeon	D_5__uncultured archaeon	D_6__uncultured archaeon	Unassigned	1.94e-05	0	0	0	0	0	0	0	0	0	0	0	0	0	0
denovo1488511	D_0__Archaea	D_1__Euryarchaeota	D_2__Thermoplasmata	D_3__Marine Group II	Unassigned	Unassigned	Unassigned	Unassigned	0	1.19e-05	0	0	0	0	0	0	0	0	0	0	0	0	0
denovo1489437	D_0__Archaea	D_1__Euryarchaeota	D_2__Thermoplasmata	D_3__uncultured	Unassigned	Unassigned	Unassigned	Unassigned	0	0	0	0	0	0	0	0	0	0	1.11e-05	0	0	0	2.55e-05
denovo1499340	D_0__Archaea	D_1__Euryarchaeota	D_2__Thermoplasmata	D_3__Marine Group II	D_4__uncultured marine archaeon	D_5__uncultured marine archaeon	D_6__uncultured marine archaeon	Unassigned	0	0	0	0	0	0	0	0	0	0	0	0	0	0	0
denovo150552	D_0__Archaea	D_1__Euryarchaeota	D_2__Thermoplasmata	D_3__Marine Benthic Group D and DHVEG-1	D_4__uncultured archaeon	D_5__uncultured archaeon	D_6__uncultured archaeon	Unassigned	0	0	0	0	0	0	0	0	0	0	0	0	0	0	0
denovo15126	D_0__Archaea	D_1__Euryarchaeota	D_2__Thermoplasmata	D_3__Marine Group II	Unassigned	Unassigned	Unassigned	Unassigned	0	0	0	0	0	0	0	0	0	0	0	0	0	0	0
denovo1553041	D_0__Archaea	D_1__Euryarchaeota	D_2__Thermoplasmata	D_3__Marine Group II	D_4__uncultured marine archaeon	D_5__uncultured marine archaeon	D_6__uncultured marine archaeon	Unassigned	0	0	0	0	0	0	0	0	0	0	0	0	0	0	0
denovo1553397	D_0__Archaea	D_1__Euryarchaeota	D_2__Thermoplasmata	D_3__Marine Group II	D_4__uncultured archaeon	D_5__uncultured archaeon	D_6__uncultured archaeon	Unassigned	0	0	2e-05	1.48e-05	2.53e-05	9.55e-05	1.13e-05	0	0	0	0	0	0	0	0
denovo1558296	D_0__Archaea	D_1__Euryarchaeota	D_2__Thermoplasmata	D_3__Marine Benthic Group D and DHVEG-1	D_4__uncultured archaeon	D_5__uncultured archaeon	D_6__uncultured archaeon	Unassigned	0	0	0	0	0	0	0	0	0	0	0	0	0	0	1.7e-05
denovo1561416	D_0__Archaea	D_1__Euryarchaeota	D_2__Thermococci	D_3__Methanofastidiosales	D_4__uncultured	D_5__uncultured archaeon	D_6__uncultured archaeon	Unassigned	0	0	0	0	0	0	0	0	0	0	0	0	0	2.6e-05	5.96e-05
denovo1564868	D_0__Archaea	D_1__Euryarchaeota	D_2__Methanomicrobia	D_3__ANME-1	D_4__ANME-1b	D_5__uncultured archaeon	D_6__uncultured archaeon	Unassigned	0	0	0	0	0	0	0	0	0	0	0	0	0	0	0
denovo156703	D_0__Archaea	D_1__Euryarchaeota	D_2__Thermoplasmata	D_3__uncultured	Unassigned	Unassigned	Unassigned	Unassigned	0	0	0	0	0	0	0	0	0	8.46e-06	0	2.76e-05	4.89e-05	1.73e-05	8.51e-06
denovo1571448	D_0__Archaea	D_1__Euryarchaeota	D_2__Thermoplasmata	D_3__Marine Group II	Unassigned	Unassigned	Unassigned	Unassigned	0	0	1e-05	4.45e-05	0	1.06e-05	0	0	0	0	0	0	0	0	0
denovo1573607	D_0__Archaea	D_1__Euryarchaeota	D_2__Thermoplasmata	D_3__Marine Benthic Group D and DHVEG-1	D_4__uncultured archaeon	D_5__uncultured archaeon	D_6__uncultured archaeon	Unassigned	0	0	0	0	0	0	0	0	0	0	0	0	0	0	8.51e-06
denovo1584454	D_0__Archaea	D_1__Euryarchaeota	D_2__Thermococci	D_3__Methanofastidiosales	D_4__uncultured	D_5__uncultured archaeon	D_6__uncultured archaeon	Unassigned	0	0	0	0	1.27e-05	0	0	2.47e-05	1.84e-05	5.92e-05	3.32e-05	7.37e-05	1.22e-05	1.73e-05	0
denovo1590334	D_0__Archaea	D_1__Euryarchaeota	D_2__Thermoplasmata	D_3__Marine Group II	D_4__uncultured marine archaeon	D_5__uncultured marine archaeon	D_6__uncultured marine archaeon	Unassigned	0	0	0	0	0	0	0	0	0	0	0	0	0	0	0
denovo1592866	D_0__Archaea	D_1__Euryarchaeota	D_2__Thermoplasmata	D_3__Marine Group II	Unassigned	Unassigned	Unassigned	Unassigned	9.68e-06	0	0	0	0	0	0	0	0	0	0	0	0	0	0
denovo1600002	D_0__Archaea	D_1__Euryarchaeota	D_2__Thermoplasmata	D_3__Marine Group II	D_4__uncultured archaeon	D_5__uncultured archaeon	D_6__uncultured archaeon	Unassigned	0	2.38e-05	2e-05	0	7.6e-05	1.06e-05	0	0	0	0	0	0	0	0	0
denovo1620804	D_0__Archaea	D_1__Euryarchaeota	D_2__Thermoplasmata	D_3__Marine Benthic Group D and DHVEG-1	D_4__uncultured archaeon	D_5__uncultured archaeon	D_6__uncultured archaeon	Unassigned	0	0	0	0	0	0	0	0	0	0	0	0	0	0	0
denovo1624563	D_0__Archaea	D_1__Euryarchaeota	D_2__Thermococci	D_3__Methanofastidiosales	D_4__uncultured	D_5__uncultured archaeon	D_6__uncultured archaeon	Unassigned	0	0	0	0	0	0	0	0	0	1.69e-05	1.11e-05	1.84e-05	0	0	0
denovo1642108	D_0__Archaea	D_1__Euryarchaeota	D_2__Thermoplasmata	D_3__Marine Group II	Unassigned	Unassigned	Unassigned	Unassigned	0	5.95e-05	4.01e-05	1.48e-05	3.8e-05	1.06e-05	0	0	0	0	0	0	0	0	0
denovo1647343	D_0__Archaea	D_1__Euryarchaeota	D_2__Methanomicrobia	D_3__ANME-1	D_4__ANME-1b	D_5__uncultured archaeon	D_6__uncultured archaeon	Unassigned	0	0	0	0	0	0	0	0	0	0	0	0	0	0	6.81e-05
denovo1652951	D_0__Archaea	D_1__Euryarchaeota	D_2__Thermoplasmata	D_3__Marine Group II	D_4__uncultured marine archaeon	D_5__uncultured marine archaeon	D_6__uncultured marine archaeon	Unassigned	0	0	0	0	0	0	0	0	0	0	0	0	0	0	0
denovo1691079	D_0__Archaea	D_1__Euryarchaeota	D_2__Thermoplasmata	D_3__Marine Group III	D_4__uncultured archaeon	D_5__uncultured archaeon	D_6__uncultured archaeon	Unassigned	0	0	0	0	0	0	0	0	0	0	0	9.21e-06	0	0	0
denovo1691688	D_0__Archaea	D_1__Euryarchaeota	D_2__Thermoplasmata	D_3__Marine Group II	D_4__uncultured archaeon	D_5__uncultured archaeon	D_6__uncultured archaeon	Unassigned	9.68e-06	0	0	0	0	0	0	0	0	0	0	0	0	0	0
denovo1694142	D_0__Archaea	D_1__Euryarchaeota	D_2__Thermoplasmata	D_3__Marine Group II	D_4__uncultured marine archaeon	D_5__uncultured marine archaeon	D_6__uncultured marine archaeon	Unassigned	0	0	0	0	0	0	0	0	0	0	0	0	0	0	0
denovo1699815	D_0__Archaea	D_1__Euryarchaeota	D_2__Thermoplasmata	D_3__Marine Group II	Unassigned	Unassigned	Unassigned	Unassigned	0	0	0	0	0	0	0	0	0	0	0	0	0	0	0
denovo1701507	D_0__Archaea	D_1__Euryarchaeota	D_2__Thermoplasmata	D_3__Marine Group II	D_4__uncultured marine archaeon	D_5__uncultured marine archaeon	D_6__uncultured marine archaeon	Unassigned	0.000135524	0.000356998	0.000210393	0.000133444	1.27e-05	0	0	0	0	0	0	0	0	0	0
denovo1702941	D_0__Archaea	D_1__Euryarchaeota	D_2__Methanomicrobia	D_3__ANME-1	D_4__ANME-1b	D_5__uncultured archaeon	D_6__uncultured archaeon	Unassigned	0	0	0	0	0	0	0	0	0	0	0	0	0	0	0
denovo1703407	D_0__Archaea	D_1__Euryarchaeota	D_2__Thermoplasmata	D_3__Marine Group II	Unassigned	Unassigned	Unassigned	Unassigned	0	0	0	0	0	0	0	0	0	0	0	0	0	0	0
denovo1706144	D_0__Archaea	D_1__Euryarchaeota	D_2__Methanomicrobia	D_3__ANME-1	D_4__ANME-1b	D_5__uncultured archaeon	D_6__uncultured archaeon	Unassigned	0	0	0	0	0	0	0	0	0	0	0	0	0	1.73e-05	0.000161759
denovo1719081	D_0__Archaea	D_1__Euryarchaeota	D_2__Thermoplasmata	D_3__Marine Group II	D_4__uncultured marine archaeon	D_5__uncultured marine archaeon	D_6__uncultured marine archaeon	Unassigned	0	1.19e-05	0	0	0	0	0	0	0	0	0	0	0	0	0
denovo1721960	D_0__Archaea	D_1__Euryarchaeota	D_2__Thermoplasmata	D_3__Marine Group II	D_4__uncultured marine archaeon	D_5__uncultured marine archaeon	D_6__uncultured marine archaeon	Unassigned	0	1.19e-05	0	0	0	0	0	0	0	0	0	0	0	0	0
denovo1728937	D_0__Archaea	D_1__Euryarchaeota	D_2__Methanomicrobia	D_3__ANME-1	D_4__ANME-1b	D_5__uncultured archaeon	D_6__uncultured archaeon	Unassigned	0	0	0	0	0	0	0	0	0	0	0	0	0	0	0
denovo1729972	D_0__Archaea	D_1__Euryarchaeota	D_2__Thermoplasmata	D_3__Marine Group II	D_4__uncultured marine archaeon	D_5__uncultured marine archaeon	D_6__uncultured marine archaeon	Unassigned	0	0	0	0	0	0	0	0	0	0	0	0	0	0	0
denovo1732963	D_0__Archaea	D_1__Euryarchaeota	D_2__Thermoplasmata	D_3__Marine Group III	D_4__uncultured archaeon	D_5__uncultured archaeon	D_6__uncultured archaeon	Unassigned	0	0	0	0	0	0	0	0	1.84e-05	0	0	0	0	0	0
denovo1734533	D_0__Archaea	D_1__Euryarchaeota	D_2__Thermoplasmata	D_3__Marine Group II	D_4__uncultured marine archaeon	D_5__uncultured marine archaeon	D_6__uncultured marine archaeon	Unassigned	0	0	0	0	0	0	0	0	0	0	0	0	0	0	0
denovo1738284	D_0__Archaea	D_1__Euryarchaeota	D_2__Thermoplasmata	D_3__Marine Group II	Unassigned	Unassigned	Unassigned	Unassigned	2.9e-05	4.76e-05	1e-05	1.48e-05	0	0	0	0	0	0	0	0	0	0	0
denovo173975	D_0__Archaea	D_1__Euryarchaeota	D_2__Thermoplasmata	D_3__Marine Group II	D_4__uncultured marine archaeon	D_5__uncultured marine archaeon	D_6__uncultured marine archaeon	Unassigned	0	1.19e-05	0	0	0	0	0	0	0	0	0	0	0	0	0
denovo1740377	D_0__Archaea	D_1__Euryarchaeota	D_2__Thermococci	D_3__Methanofastidiosales	D_4__uncultured	D_5__uncultured archaeon	D_6__uncultured archaeon	Unassigned	0	0	0	0	0	0	0	0	0	0	0	0	0	0	0
denovo1747697	D_0__Archaea	D_1__Euryarchaeota	D_2__Thermoplasmata	D_3__uncultured	D_4__uncultured archaeon	D_5__uncultured archaeon	D_6__uncultured archaeon	Unassigned	0	0	0	0	0	0	5.67e-05	4.95e-05	4.6e-05	4.23e-05	3.32e-05	9.21e-06	1.22e-05	0	0
denovo1752665	D_0__Archaea	D_1__Euryarchaeota	D_2__Methanomicrobia	D_3__ANME-1	D_4__ANME-1b	Unassigned	Unassigned	Unassigned	0	0	0	0	0	0	0	0	0	0	0	0	0	0	8.51e-06
denovo1757165	D_0__Archaea	D_1__Euryarchaeota	D_2__Methanomicrobia	D_3__ANME-1	D_4__ANME-1b	D_5__uncultured archaeon	D_6__uncultured archaeon	Unassigned	0	0	0	0	0	0	0	0	0	0	0	0	1.22e-05	8.66e-05	0.000383112
denovo1759274	D_0__Archaea	D_1__Euryarchaeota	D_2__Methanomicrobia	D_3__ANME-1	D_4__ANME-1b	D_5__uncultured archaeon	D_6__uncultured archaeon	Unassigned	0	0	0	0	0	0	0	0	0	0	0	0	0	0	0
denovo1768190	D_0__Archaea	D_1__Euryarchaeota	D_2__Thermoplasmata	D_3__Marine Group II	D_4__uncultured marine archaeon	D_5__uncultured marine archaeon	D_6__uncultured marine archaeon	Unassigned	0	5.95e-05	1e-05	1.48e-05	2.53e-05	2.12e-05	0	0	0	0	0	0	0	0	0
denovo1770092	D_0__Archaea	D_1__Euryarchaeota	D_2__Thermococci	D_3__Methanofastidiosales	D_4__uncultured	D_5__uncultured archaeon	D_6__uncultured archaeon	Unassigned	0	0	0	0	0	0	0	0	0	0	0	0	0	0	0
denovo1771260	D_0__Archaea	D_1__Euryarchaeota	D_2__Thermoplasmata	D_3__Marine Group II	D_4__uncultured archaeon	D_5__uncultured archaeon	D_6__uncultured archaeon	Unassigned	0	0	0	0	0	0	0	0	0	0	0	0	0	0	0
denovo1773805	D_0__Archaea	D_1__Euryarchaeota	D_2__Thermoplasmata	D_3__Marine Group II	D_4__uncultured marine archaeon	D_5__uncultured marine archaeon	D_6__uncultured marine archaeon	Unassigned	0	0	0	0	0	0	0	0	0	0	0	0	0	0	0
denovo1781234	D_0__Archaea	D_1__Euryarchaeota	D_2__Thermococci	D_3__Methanofastidiosales	D_4__uncultured	D_5__uncultured archaeon	D_6__uncultured archaeon	Unassigned	0	0	0	0	0	0	0	0	0	0	0	9.21e-06	0	0	0
denovo1785176	D_0__Archaea	D_1__Euryarchaeota	D_2__Thermoplasmata	D_3__Marine Group III	D_4__uncultured archaeon	D_5__uncultured archaeon	D_6__uncultured archaeon	Unassigned	0	0	0	0	2.53e-05	0.000307748	0.000340329	0.000136093	0.000266699	0.000228382	9.96e-05	3.68e-05	2.44e-05	0	0
denovo1785242	D_0__Archaea	D_1__Euryarchaeota	D_2__Thermoplasmata	D_3__Marine Group II	D_4__uncultured archaeon	D_5__uncultured archaeon	D_6__uncultured archaeon	Unassigned	0	0	0	0	0	0	0	0	0	0	0	0	0	0	0
denovo1787392	D_0__Archaea	D_1__Euryarchaeota	D_2__Thermoplasmata	D_3__Marine Group II	Unassigned	Unassigned	Unassigned	Unassigned	0	0	0	0	0	0	0	0	0	0	0	0	0	0	0
denovo1793545	D_0__Archaea	D_1__Euryarchaeota	D_2__Methanomicrobia	D_3__ANME-1	D_4__ANME-1b	D_5__uncultured archaeon	D_6__uncultured archaeon	Unassigned	0	0	0	0	0	0	0	0	0	0	0	0	0	0	8.51e-06
denovo1799789	D_0__Archaea	D_1__Euryarchaeota	D_2__Thermoplasmata	D_3__Marine Group II	D_4__uncultured marine archaeon	D_5__uncultured marine archaeon	D_6__uncultured marine archaeon	Unassigned	0	0	0	0	0	0	0	0	0	0	0	0	0	0	0
denovo1823503	D_0__Archaea	D_1__Euryarchaeota	D_2__Thermoplasmata	D_3__Marine Group II	D_4__uncultured marine archaeon	D_5__uncultured marine archaeon	D_6__uncultured marine archaeon	Unassigned	0	0	0	0	1.27e-05	0	0	0	0	0	0	0	0	0	0
denovo1830299	D_0__Archaea	D_1__Euryarchaeota	D_2__Thermoplasmata	D_3__uncultured	D_4__uncultured archaeon	D_5__uncultured archaeon	D_6__uncultured archaeon	Unassigned	0	0	0	0	0	0	0	1.24e-05	0	8.46e-06	0	0	1.22e-05	8.66e-06	0
denovo1830953	D_0__Archaea	D_1__Euryarchaeota	D_2__Thermoplasmata	D_3__Marine Group II	D_4__uncultured marine archaeon	D_5__uncultured marine archaeon	D_6__uncultured marine archaeon	Unassigned	0	0	0	0	0	0	0	0	0	0	0	0	0	0	0
denovo1841729	D_0__Archaea	D_1__Euryarchaeota	D_2__Thermoplasmata	D_3__Marine Group II	D_4__uncultured marine archaeon	D_5__uncultured marine archaeon	D_6__uncultured marine archaeon	Unassigned	0	0	0	0	0	0	0	0	0	0	0	0	0	0	0
denovo1843461	D_0__Archaea	D_1__Euryarchaeota	D_2__Thermoplasmata	D_3__Marine Group III	D_4__uncultured archaeon	D_5__uncultured archaeon	D_6__uncultured archaeon	Unassigned	0	0	0	0	1.27e-05	6.37e-05	7.94e-05	4.95e-05	1.84e-05	3.38e-05	7.75e-05	9.21e-06	0	0	0
denovo1845750	D_0__Archaea	D_1__Euryarchaeota	D_2__Thermoplasmata	D_3__Marine Group II	D_4__uncultured marine archaeon	D_5__uncultured marine archaeon	D_6__uncultured marine archaeon	Unassigned	0	0	0	0	1.27e-05	0	0	0	0	0	0	0	0	0	0
denovo1848108	D_0__Archaea	D_1__Euryarchaeota	D_2__Thermoplasmata	D_3__Marine Group II	D_4__uncultured marine archaeon	D_5__uncultured marine archaeon	D_6__uncultured marine archaeon	Unassigned	0	0	0	0	0	0	0	0	0	0	0	0	0	0	0
denovo1848311	D_0__Archaea	D_1__Euryarchaeota	D_2__Thermoplasmata	D_3__uncultured	D_4__uncultured archaeon	D_5__uncultured archaeon	D_6__uncultured archaeon	Unassigned	0	0	0	0	0	0	1.13e-05	1.24e-05	0	0	0	0	0	0	0
denovo1850058	D_0__Archaea	D_1__Euryarchaeota	D_2__Thermococci	D_3__Methanofastidiosales	D_4__uncultured	D_5__uncultured euryarchaeote	D_6__uncultured euryarchaeote	Unassigned	0	0	0	0	0	0	0	0	0	0	0	1.84e-05	1.22e-05	0	0
denovo185444	D_0__Archaea	D_1__Euryarchaeota	D_2__Thermoplasmata	D_3__Marine Group II	D_4__uncultured archaeon	D_5__uncultured archaeon	D_6__uncultured archaeon	Unassigned	0	0	0	0	0	0	0	0	0	0	0	0	0	0	0
denovo1855212	D_0__Archaea	D_1__Euryarchaeota	D_2__Thermoplasmata	D_3__Marine Group III	D_4__uncultured archaeon	D_5__uncultured archaeon	D_6__uncultured archaeon	Unassigned	0	0	0	0	0	0	1.13e-05	0	9.2e-06	0	0	0	0	0	0
denovo1860737	D_0__Archaea	D_1__Euryarchaeota	D_2__Methanomicrobia	D_3__ANME-1	D_4__ANME-1b	D_5__uncultured archaeon	D_6__uncultured archaeon	Unassigned	0	0	0	0	0	0	0	0	0	0	0	0	0	0	0
denovo1862373	D_0__Archaea	D_1__Euryarchaeota	D_2__Thermoplasmata	D_3__Marine Group II	D_4__uncultured marine archaeon	D_5__uncultured marine archaeon	D_6__uncultured marine archaeon	Unassigned	0	0	0	0	0	0	0	0	0	0	0	0	0	0	0
denovo1867638	D_0__Archaea	D_1__Euryarchaeota	D_2__Thermoplasmata	D_3__uncultured	Unassigned	Unassigned	Unassigned	Unassigned	0	0	1e-05	0	0	1.06e-05	0	3.71e-05	3.68e-05	5.92e-05	8.85e-05	0.000165822	9.78e-05	9.53e-05	0.000187299
denovo1869182	D_0__Archaea	D_1__Euryarchaeota	D_2__Thermoplasmata	D_3__Marine Group II	D_4__uncultured marine archaeon	D_5__uncultured marine archaeon	D_6__uncultured marine archaeon	Unassigned	5.81e-05	1.19e-05	0	0	0	0	0	0	0	0	0	0	0	0	0
denovo1870249	D_0__Archaea	D_1__Euryarchaeota	D_2__Thermoplasmata	D_3__Marine Group II	D_4__uncultured marine archaeon	D_5__uncultured marine archaeon	D_6__uncultured marine archaeon	Unassigned	0	0	0	0	0	0	0	0	0	0	0	0	0	0	0
denovo1876398	D_0__Archaea	D_1__Euryarchaeota	D_2__Thermococci	D_3__Methanofastidiosales	D_4__uncultured	D_5__uncultured archaeon	D_6__uncultured archaeon	Unassigned	0	0	0	0	0	0	0	0	0	0	0	0	0	0	0
denovo1884010	D_0__Archaea	D_1__Euryarchaeota	D_2__Thermoplasmata	D_3__uncultured	Unassigned	Unassigned	Unassigned	Unassigned	0	0	0	0	0	0	0	0	9.2e-06	1.69e-05	5.53e-05	7.37e-05	8.56e-05	0.000121252	0.00021284
denovo1887070	D_0__Archaea	D_1__Euryarchaeota	D_2__Thermoplasmata	D_3__uncultured	D_4__uncultured archaeon	D_5__uncultured archaeon	D_6__uncultured archaeon	Unassigned	0	0	0	0	0	0	0	0	0	0	0	0	0	0	0
denovo1889563	D_0__Archaea	D_1__Euryarchaeota	D_2__Thermoplasmata	D_3__Marine Group II	D_4__uncultured archaeon	D_5__uncultured archaeon	D_6__uncultured archaeon	Unassigned	6.78e-05	5.95e-05	5.01e-05	0	1.27e-05	0	0	0	0	0	0	0	0	0	0
denovo1898048	D_0__Archaea	D_1__Euryarchaeota	D_2__Thermococci	D_3__Methanofastidiosales	D_4__uncultured	D_5__uncultured archaeon	D_6__uncultured archaeon	Unassigned	0	0	0	0	0	0	0	0	0	0	0	0	0	8.66e-06	0
denovo1905682	D_0__Archaea	D_1__Euryarchaeota	D_2__Thermoplasmata	D_3__uncultured	D_4__uncultured archaeon	D_5__uncultured archaeon	D_6__uncultured archaeon	Unassigned	0	0	0	0	0	0	0	0	0	0	0	0	0	0	0
denovo1910168	D_0__Archaea	D_1__Euryarchaeota	D_2__Thermoplasmata	D_3__uncultured	D_4__uncultured archaeon	D_5__uncultured archaeon	D_6__uncultured archaeon	Unassigned	0	0	0	0	0	0	0	0	0	8.46e-06	0	0	0	0	0
denovo1911742	D_0__Archaea	D_1__Euryarchaeota	D_2__Thermoplasmata	D_3__uncultured	D_4__uncultured archaeon	D_5__uncultured archaeon	D_6__uncultured archaeon	Unassigned	0	0	0	0	0	0	0	0	0	0	0	9.21e-06	1.22e-05	8.66e-06	8.51e-06
denovo1915025	D_0__Archaea	D_1__Euryarchaeota	D_2__Thermococci	D_3__Methanofastidiosales	D_4__uncultured	D_5__uncultured archaeon	D_6__uncultured archaeon	Unassigned	0	0	0	0	0	0	0	0	0	0	0	0	0	8.66e-06	0
denovo1928576	D_0__Archaea	D_1__Euryarchaeota	D_2__Thermoplasmata	D_3__Marine Group II	Unassigned	Unassigned	Unassigned	Unassigned	0	2.38e-05	0	1.48e-05	6.33e-05	6.37e-05	0	0	0	0	0	0	0	0	0
denovo1932712	D_0__Archaea	D_1__Euryarchaeota	D_2__Thermoplasmata	D_3__uncultured	D_4__uncultured archaeon	D_5__uncultured archaeon	D_6__uncultured archaeon	Unassigned	0	0	0	0	0	0	0	0	0	8.46e-06	1.11e-05	0	0	1.73e-05	0
denovo193580	D_0__Archaea	D_1__Euryarchaeota	D_2__Methanomicrobia	D_3__ANME-1	D_4__ANME-1b	D_5__uncultured archaeon	D_6__uncultured archaeon	Unassigned	0	0	0	0	0	0	0	0	0	0	0	0	0	0	0
denovo194511	D_0__Archaea	D_1__Euryarchaeota	D_2__Methanomicrobia	D_3__ANME-1	D_4__ANME-1b	D_5__uncultured archaeon	D_6__uncultured archaeon	Unassigned	0	0	0	0	0	0	0	0	0	0	0	0	0	0	0
denovo195297	D_0__Archaea	D_1__Euryarchaeota	D_2__Thermoplasmata	D_3__Marine Group II	D_4__uncultured marine archaeon	D_5__uncultured marine archaeon	D_6__uncultured marine archaeon	Unassigned	1.94e-05	8.33e-05	3.01e-05	0	1.27e-05	0	0	0	0	0	0	0	0	0	0
denovo195967	D_0__Archaea	D_1__Euryarchaeota	D_2__Thermoplasmata	D_3__Marine Group II	D_4__uncultured archaeon	D_5__uncultured archaeon	D_6__uncultured archaeon	Unassigned	9.68e-06	3.57e-05	1e-05	0	0	0	0	0	0	0	0	0	0	0	0
denovo196546	D_0__Archaea	D_1__Euryarchaeota	D_2__Thermoplasmata	D_3__Marine Group II	D_4__uncultured archaeon	D_5__uncultured archaeon	D_6__uncultured archaeon	Unassigned	0	0	0	0	0	0	0	0	0	0	0	0	0	0	0
denovo1971041	D_0__Archaea	D_1__Euryarchaeota	D_2__Thermoplasmata	D_3__Marine Group II	Unassigned	Unassigned	Unassigned	Unassigned	0.000203285	5.95e-05	0	0	0	0	0	0	0	0	0	0	0	0	0
denovo1972710	D_0__Archaea	D_1__Euryarchaeota	D_2__Thermoplasmata	D_3__Marine Group II	Unassigned	Unassigned	Unassigned	Unassigned	0	0	0	0	0	3.18e-05	0	0	0	0	0	0	0	0	0
denovo1978548	D_0__Archaea	D_1__Euryarchaeota	D_2__Thermoplasmata	D_3__uncultured	D_4__uncultured archaeon	D_5__uncultured archaeon	D_6__uncultured archaeon	Unassigned	0	0	0	0	0	0	0	0	0	0	0	9.21e-06	0	0	0
denovo1981869	D_0__Archaea	D_1__Euryarchaeota	D_2__Methanomicrobia	D_3__ANME-1	D_4__ANME-1b	D_5__uncultured archaeon	D_6__uncultured archaeon	Unassigned	0	0	0	0	0	0	0	0	0	0	0	0	0	0	0
denovo1985955	D_0__Archaea	D_1__Euryarchaeota	D_2__Methanomicrobia	D_3__ANME-1	D_4__ANME-1b	D_5__uncultured archaeon	D_6__uncultured archaeon	Unassigned	0	0	0	0	0	0	0	0	0	0	0	0	1.22e-05	8.66e-06	5.11e-05
denovo1988890	D_0__Archaea	D_1__Euryarchaeota	D_2__Thermoplasmata	D_3__Marine Group II	D_4__uncultured marine archaeon	D_5__uncultured marine archaeon	D_6__uncultured marine archaeon	Unassigned	0	0	0	0	1.27e-05	0	0	0	0	0	0	0	0	0	0
denovo1990786	D_0__Archaea	D_1__Euryarchaeota	D_2__Methanomicrobia	D_3__ANME-1	D_4__ANME-1b	D_5__uncultured archaeon	D_6__uncultured archaeon	Unassigned	0	0	0	0	0	0	0	0	0	0	0	0	0	1.73e-05	2.55e-05
denovo1993358	D_0__Archaea	D_1__Euryarchaeota	D_2__Thermoplasmata	D_3__Marine Group II	Unassigned	Unassigned	Unassigned	Unassigned	0	2.38e-05	8.01e-05	0.00010379	3.8e-05	0	0	0	0	0	0	0	0	0	0
denovo1994129	D_0__Archaea	D_1__Euryarchaeota	D_2__Thermoplasmata	D_3__uncultured	D_4__uncultured archaeon	D_5__uncultured archaeon	D_6__uncultured archaeon	Unassigned	0	0	0	0	0	0	0	0	0	0	1.11e-05	0	0	0	8.51e-06
denovo1998700	D_0__Archaea	D_1__Euryarchaeota	D_2__Thermococci	D_3__Methanofastidiosales	D_4__uncultured	Unassigned	Unassigned	Unassigned	0	0	0	0	0	0	0	0	0	0	0	0	0	0	8.51e-06
denovo2005428	D_0__Archaea	D_1__Euryarchaeota	D_2__Thermoplasmata	D_3__Marine Group II	D_4__uncultured archaeon	D_5__uncultured archaeon	D_6__uncultured archaeon	Unassigned	0	0	0	0	0	0	0	0	0	0	0	0	0	0	0
denovo2005882	D_0__Archaea	D_1__Euryarchaeota	D_2__Thermoplasmata	D_3__Marine Group II	D_4__uncultured marine archaeon	D_5__uncultured marine archaeon	D_6__uncultured marine archaeon	Unassigned	0	0	0	0	0	0	0	0	0	0	0	0	0	0	0
denovo2010359	D_0__Archaea	D_1__Euryarchaeota	D_2__Methanomicrobia	D_3__ANME-1	D_4__ANME-1b	D_5__uncultured archaeon	D_6__uncultured archaeon	Unassigned	0	0	0	0	0	0	0	0	0	0	0	0	0	0	8.51e-06
denovo2013478	D_0__Archaea	D_1__Euryarchaeota	D_2__Thermoplasmata	D_3__Marine Group II	D_4__uncultured marine group II euryarchaeote	D_5__uncultured marine group II euryarchaeote	D_6__uncultured marine group II euryarchaeote	Unassigned	0	0	0	0	0	0	0	0	0	0	0	0	0	0	0
denovo2016612	D_0__Archaea	D_1__Euryarchaeota	D_2__Thermoplasmata	D_3__Marine Group II	Unassigned	Unassigned	Unassigned	Unassigned	0	1.19e-05	0	0	0	0	0	0	0	0	0	0	0	0	0
denovo2022303	D_0__Archaea	D_1__Euryarchaeota	D_2__Thermoplasmata	D_3__Marine Group II	D_4__uncultured archaeon	D_5__uncultured archaeon	D_6__uncultured archaeon	Unassigned	0	1.19e-05	0	0	0	0	0	0	0	0	0	0	0	0	0
denovo202341	D_0__Archaea	D_1__Euryarchaeota	D_2__Thermoplasmata	D_3__Marine Group II	D_4__uncultured archaeon	D_5__uncultured archaeon	D_6__uncultured archaeon	Unassigned	0	0	0	0	0	0	0	0	0	0	0	0	0	0	0
denovo2024406	D_0__Archaea	D_1__Euryarchaeota	D_2__Thermoplasmata	D_3__Marine Group II	D_4__uncultured marine archaeon	D_5__uncultured marine archaeon	D_6__uncultured marine archaeon	Unassigned	4.84e-05	9.52e-05	0	0	2.53e-05	0	0	0	0	0	0	0	0	0	0
denovo2024542	D_0__Archaea	D_1__Euryarchaeota	D_2__Thermoplasmata	D_3__Marine Group II	Unassigned	Unassigned	Unassigned	Unassigned	0	0	0	0	0	0	0	0	0	0	0	0	0	0	0
denovo2024556	D_0__Archaea	D_1__Euryarchaeota	D_2__Methanomicrobia	D_3__ANME-1	D_4__ANME-1b	D_5__uncultured archaeon	D_6__uncultured archaeon	Unassigned	0	0	0	0	0	0	0	0	0	0	0	0	0	0	0
denovo2025718	D_0__Archaea	D_1__Euryarchaeota	D_2__Methanomicrobia	D_3__ANME-1	D_4__ANME-1b	D_5__uncultured archaeon	D_6__uncultured archaeon	Unassigned	0	0	0	0	0	0	0	0	0	0	0	0	0	8.66e-06	8.51e-06
denovo2026900	D_0__Archaea	D_1__Euryarchaeota	D_2__Thermoplasmata	D_3__Marine Group II	Unassigned	Unassigned	Unassigned	Unassigned	0	0	0	0	0	0	0	0	0	0	0	0	0	0	0
denovo2027367	D_0__Archaea	D_1__Euryarchaeota	D_2__Thermoplasmata	D_3__Marine Group II	D_4__uncultured marine archaeon	D_5__uncultured marine archaeon	D_6__uncultured marine archaeon	Unassigned	0	0	0	0	0	0	0	0	0	0	0	0	0	0	0
denovo2030269	D_0__Archaea	D_1__Euryarchaeota	D_2__Thermoplasmata	D_3__Marine Group II	Unassigned	Unassigned	Unassigned	Unassigned	0	0	0	0	0	0	0	0	0	0	0	0	0	0	0
denovo2034476	D_0__Archaea	D_1__Euryarchaeota	D_2__Thermoplasmata	D_3__uncultured	Unassigned	Unassigned	Unassigned	Unassigned	0	0	0	0	0	0	0	0	0	0	0	0	0	0	0
denovo2037130	D_0__Archaea	D_1__Euryarchaeota	D_2__Thermoplasmata	D_3__uncultured	D_4__uncultured archaeon	D_5__uncultured archaeon	D_6__uncultured archaeon	Unassigned	0	0	0	0	0	0	0	0	0	0	0	0	0	0	0
denovo2041339	D_0__Archaea	D_1__Euryarchaeota	D_2__Thermoplasmata	D_3__Marine Group II	Unassigned	Unassigned	Unassigned	Unassigned	0	1.19e-05	0	0	0	0	0	0	0	0	0	0	0	0	0
denovo2047874	D_0__Archaea	D_1__Euryarchaeota	D_2__Thermococci	D_3__Methanofastidiosales	D_4__uncultured	D_5__uncultured euryarchaeote	D_6__uncultured euryarchaeote	Unassigned	0	0	0	0	0	0	0	0	0	0	0	0	0	8.66e-06	0
denovo2050970	D_0__Archaea	D_1__Euryarchaeota	D_2__Thermoplasmata	D_3__Marine Group II	Unassigned	Unassigned	Unassigned	Unassigned	0	8.33e-05	7.01e-05	0.000163098	0.00039245	0.000180404	1.13e-05	0	0	0	0	0	0	0	0
denovo2052756	D_0__Archaea	D_1__Euryarchaeota	D_2__Thermoplasmata	D_3__Thermoplasmatales	D_4__Ferroplasmaceae	D_5__Ferroplasma	Unassigned	Unassigned	0	0	0	0	0	0	0	0	0	0	0	0	0	0	0
denovo2054042	D_0__Archaea	D_1__Euryarchaeota	D_2__Thermoplasmata	D_3__Marine Group III	D_4__uncultured archaeon	D_5__uncultured archaeon	D_6__uncultured archaeon	Unassigned	0	0	0	0	0	0	0	1.24e-05	0	0	0	0	0	0	0
denovo2063448	D_0__Archaea	D_1__Euryarchaeota	D_2__Methanomicrobia	D_3__ANME-1	D_4__ANME-1b	Unassigned	Unassigned	Unassigned	0	0	0	0	0	0	0	0	0	0	0	0	0	0	0
denovo2065025	D_0__Archaea	D_1__Euryarchaeota	D_2__Thermoplasmata	D_3__Marine Group II	Unassigned	Unassigned	Unassigned	Unassigned	0	2.38e-05	2e-05	1.48e-05	8.86e-05	4.24e-05	0	0	0	0	0	0	0	0	0
denovo2065860	D_0__Archaea	D_1__Euryarchaeota	D_2__Thermoplasmata	D_3__Marine Group II	D_4__uncultured archaeon	D_5__uncultured archaeon	D_6__uncultured archaeon	Unassigned	0	1.19e-05	0	0	0	0	0	0	0	0	0	0	0	0	0
denovo206589	D_0__Archaea	D_1__Euryarchaeota	D_2__Thermoplasmata	D_3__Marine Group II	D_4__uncultured marine archaeon	D_5__uncultured marine archaeon	D_6__uncultured marine archaeon	Unassigned	0.000135524	1.19e-05	0	0	1.27e-05	0	0	0	0	0	0	0	0	0	0
denovo2071879	D_0__Archaea	D_1__Euryarchaeota	D_2__Thermoplasmata	D_3__Marine Group II	D_4__uncultured marine archaeon	D_5__uncultured marine archaeon	D_6__uncultured marine archaeon	Unassigned	0	0	0	0	0	0	0	0	0	0	0	0	0	0	0
denovo2074966	D_0__Archaea	D_1__Euryarchaeota	D_2__Thermococci	D_3__Methanofastidiosales	D_4__uncultured	D_5__uncultured archaeon	D_6__uncultured archaeon	Unassigned	0	0	0	0	0	0	0	0	0	0	0	0	0	1.73e-05	8.51e-06
denovo2075875	D_0__Archaea	D_1__Euryarchaeota	D_2__Thermoplasmata	D_3__Marine Group II	D_4__uncultured marine archaeon	D_5__uncultured marine archaeon	D_6__uncultured marine archaeon	Unassigned	0	0	0	0	0	0	0	0	0	0	0	0	0	0	0
denovo2077971	D_0__Archaea	D_1__Euryarchaeota	D_2__Thermoplasmata	D_3__uncultured	D_4__uncultured archaeon	D_5__uncultured archaeon	D_6__uncultured archaeon	Unassigned	0	0	0	0	0	0	0	0	0	0	1.11e-05	9.21e-06	0	8.66e-06	8.51e-06
denovo2079306	D_0__Archaea	D_1__Euryarchaeota	D_2__Thermoplasmata	D_3__Marine Group II	D_4__uncultured archaeon	D_5__uncultured archaeon	D_6__uncultured archaeon	Unassigned	0	0	0	0	0	0	0	0	0	0	0	0	0	0	0
denovo2080430	D_0__Archaea	D_1__Euryarchaeota	D_2__Thermoplasmata	D_3__Marine Group II	D_4__uncultured marine archaeon	D_5__uncultured marine archaeon	D_6__uncultured marine archaeon	Unassigned	0	0	0	0	0	0	0	0	0	0	0	0	0	0	0
denovo2083408	D_0__Archaea	D_1__Euryarchaeota	D_2__Thermoplasmata	D_3__Marine Group II	D_4__uncultured archaeon	D_5__uncultured archaeon	D_6__uncultured archaeon	Unassigned	0	0	0	0	0	0	0	0	0	0	0	0	0	0	0
denovo2083454	D_0__Archaea	D_1__Euryarchaeota	D_2__Thermoplasmata	D_3__Marine Group II	Unassigned	Unassigned	Unassigned	Unassigned	0	0	0	1.48e-05	0	0	0	0	0	0	0	0	0	0	0
denovo2084735	D_0__Archaea	D_1__Euryarchaeota	D_2__Thermoplasmata	D_3__uncultured	Unassigned	Unassigned	Unassigned	Unassigned	0	0	0	0	0	0	0	0	0	0	0	0	0	0	0
denovo2088818	D_0__Archaea	D_1__Euryarchaeota	D_2__Thermoplasmata	D_3__uncultured	D_4__uncultured archaeon	D_5__uncultured archaeon	D_6__uncultured archaeon	Unassigned	0	0	0	0	0	0	0	0	0	8.46e-06	4.43e-05	5.53e-05	2.44e-05	0	0
denovo2088854	D_0__Archaea	D_1__Euryarchaeota	D_2__Thermoplasmata	D_3__Marine Group II	D_4__uncultured archaeon	D_5__uncultured archaeon	D_6__uncultured archaeon	Unassigned	0	0	0	0	0	0	0	0	0	0	0	0	0	0	0
denovo2099963	D_0__Archaea	D_1__Euryarchaeota	D_2__Thermoplasmata	D_3__Marine Group II	Unassigned	Unassigned	Unassigned	Unassigned	0	0	0	0	0	0	0	0	0	0	0	0	0	0	0
denovo2132296	D_0__Archaea	D_1__Euryarchaeota	D_2__Thermoplasmata	D_3__uncultured	D_4__uncultured archaeon	D_5__uncultured archaeon	D_6__uncultured archaeon	Unassigned	0	0	0	0	0	0	0	0	0	1.69e-05	2.21e-05	9.21e-06	0	0	8.51e-06
denovo213365	D_0__Archaea	D_1__Euryarchaeota	D_2__Thermoplasmata	D_3__Marine Group II	D_4__uncultured marine archaeon	D_5__uncultured marine archaeon	D_6__uncultured marine archaeon	Unassigned	0	0	0	0	0	0	0	0	0	0	0	0	0	0	0
denovo2134517	D_0__Archaea	D_1__Euryarchaeota	D_2__Thermoplasmata	D_3__Marine Group II	Unassigned	Unassigned	Unassigned	Unassigned	0	0	0	0	0	0	0	0	0	0	0	0	0	0	0
denovo2136503	D_0__Archaea	D_1__Euryarchaeota	D_2__Thermoplasmata	D_3__Marine Group II	D_4__uncultured archaeon	D_5__uncultured archaeon	D_6__uncultured archaeon	Unassigned	0	1.19e-05	0	0	0	0	0	0	0	0	0	0	0	0	0
denovo2139275	D_0__Archaea	D_1__Euryarchaeota	D_2__Methanomicrobia	D_3__ANME-1	D_4__ANME-1b	D_5__uncultured archaeon	D_6__uncultured archaeon	Unassigned	0	0	0	0	0	0	0	0	0	0	0	0	0	0	0
denovo2144623	D_0__Archaea	D_1__Euryarchaeota	D_2__Thermoplasmata	D_3__Marine Group II	Unassigned	Unassigned	Unassigned	Unassigned	0	1.19e-05	0	0	0	0	0	0	0	0	0	0	0	0	0
denovo2154549	D_0__Archaea	D_1__Euryarchaeota	D_2__Thermoplasmata	D_3__Marine Group II	D_4__uncultured archaeon	D_5__uncultured archaeon	D_6__uncultured archaeon	Unassigned	0	0	0	0	0	0	0	0	0	0	0	0	0	0	0
denovo215704	D_0__Archaea	D_1__Euryarchaeota	D_2__Thermoplasmata	D_3__uncultured	Unassigned	Unassigned	Unassigned	Unassigned	0	0	0	0	0	0	0	0	0	8.46e-06	0	9.21e-06	0	8.66e-06	8.51e-06
denovo2157307	D_0__Archaea	D_1__Euryarchaeota	D_2__Thermoplasmata	D_3__Marine Group II	D_4__uncultured marine archaeon	D_5__uncultured marine archaeon	D_6__uncultured marine archaeon	Unassigned	0	0	0	0	0	0	0	0	0	0	0	0	0	0	0
denovo2159160	D_0__Archaea	D_1__Euryarchaeota	D_2__Thermoplasmata	D_3__Marine Group II	D_4__uncultured marine group II euryarchaeote	D_5__uncultured marine group II euryarchaeote	D_6__uncultured marine group II euryarchaeote	Unassigned	9.68e-06	0	0	0	0	0	0	0	0	0	0	0	0	0	0
denovo2165248	D_0__Archaea	D_1__Euryarchaeota	D_2__Thermoplasmata	D_3__Marine Group II	D_4__uncultured marine group II euryarchaeote	D_5__uncultured marine group II euryarchaeote	D_6__uncultured marine group II euryarchaeote	Unassigned	0	0	1e-05	0	0	0	0	0	0	0	0	0	0	0	0
denovo2166796	D_0__Archaea	D_1__Euryarchaeota	D_2__Thermococci	D_3__Methanofastidiosales	D_4__uncultured	D_5__uncultured archaeon	D_6__uncultured archaeon	Unassigned	0	0	0	0	0	0	0	0	0	0	0	0	0	0	0
denovo2168513	D_0__Archaea	D_1__Euryarchaeota	D_2__Thermoplasmata	D_3__Marine Group II	Unassigned	Unassigned	Unassigned	Unassigned	0	0	0	0	0	0	0	0	0	0	0	0	0	0	0
denovo2173374	D_0__Archaea	D_1__Euryarchaeota	D_2__Methanomicrobia	D_3__ANME-1	D_4__ANME-1b	D_5__uncultured archaeon	D_6__uncultured archaeon	Unassigned	0	0	0	0	0	0	0	0	0	0	0	0	0	0	0
denovo2176981	D_0__Archaea	D_1__Euryarchaeota	D_2__Thermoplasmata	D_3__uncultured	D_4__uncultured archaeon	D_5__uncultured archaeon	D_6__uncultured archaeon	Unassigned	0	0	0	0	0	0	0	0	0	0	0	0	0	1.73e-05	0
denovo2186887	D_0__Archaea	D_1__Euryarchaeota	D_2__Thermoplasmata	D_3__Marine Group II	D_4__uncultured marine archaeon	D_5__uncultured marine archaeon	D_6__uncultured marine archaeon	Unassigned	0	0	0	0	0	0	0	0	0	0	0	0	0	0	0
denovo2188161	D_0__Archaea	D_1__Euryarchaeota	D_2__Thermoplasmata	D_3__Marine Group II	D_4__uncultured marine archaeon	D_5__uncultured marine archaeon	D_6__uncultured marine archaeon	Unassigned	1.94e-05	0	0	0	0	0	0	0	0	0	0	0	0	0	0
denovo2194908	D_0__Archaea	D_1__Euryarchaeota	D_2__Methanomicrobia	D_3__Methanosarcinales	D_4__uncultured	Unassigned	Unassigned	Unassigned	0	0	0	0	0	0	3.4e-05	4.95e-05	0	4.23e-05	3.32e-05	0	1.22e-05	8.66e-06	8.51e-06
denovo219564	D_0__Archaea	D_1__Euryarchaeota	D_2__Thermococci	D_3__Methanofastidiosales	D_4__uncultured	Unassigned	Unassigned	Unassigned	0	0	0	0	0	0	0	0	0	0	0	0	0	8.66e-06	2.55e-05
denovo2197906	D_0__Archaea	D_1__Euryarchaeota	D_2__Thermococci	D_3__Methanofastidiosales	D_4__uncultured	D_5__uncultured archaeon	D_6__uncultured archaeon	Unassigned	0	0	0	0	0	0	0	0	0	0	0	0	2.44e-05	0.000112591	0.000204327
denovo2203095	D_0__Archaea	D_1__Euryarchaeota	D_2__Thermoplasmata	D_3__Marine Group II	D_4__uncultured marine archaeon	D_5__uncultured marine archaeon	D_6__uncultured marine archaeon	Unassigned	0	0	0	0	0	0	0	0	0	0	0	0	0	0	0
denovo2208872	D_0__Archaea	D_1__Euryarchaeota	D_2__Thermoplasmata	D_3__Thermoplasmatales	D_4__Ferroplasmaceae	D_5__Ferroplasma	Unassigned	Unassigned	0	0	0	0	0	0	0	0	0	0	0	0	0	0	0
denovo2209747	D_0__Archaea	D_1__Euryarchaeota	D_2__Thermoplasmata	D_3__Marine Group II	D_4__uncultured archaeon	D_5__uncultured archaeon	D_6__uncultured archaeon	Unassigned	0	0	0	0	0	0	0	0	0	0	0	0	0	0	0
denovo221063	D_0__Archaea	D_1__Euryarchaeota	D_2__Thermoplasmata	D_3__Marine Group II	Unassigned	Unassigned	Unassigned	Unassigned	0	0	0	0	0	0	0	0	0	0	0	0	0	0	0
denovo2211531	D_0__Archaea	D_1__Euryarchaeota	D_2__Thermoplasmata	D_3__Marine Group II	D_4__uncultured marine archaeon	D_5__uncultured marine archaeon	D_6__uncultured marine archaeon	Unassigned	1.94e-05	1.19e-05	0	0	0	0	0	0	0	0	0	0	0	0	0
denovo2222481	D_0__Archaea	D_1__Euryarchaeota	D_2__Thermococci	D_3__Methanofastidiosales	D_4__uncultured	D_5__uncultured archaeon	D_6__uncultured archaeon	Unassigned	0	0	0	0	0	0	1.13e-05	0	9.2e-06	1.69e-05	0	9.21e-06	0	0	0
denovo2232733	D_0__Archaea	D_1__Euryarchaeota	D_2__Thermoplasmata	D_3__Marine Group II	D_4__uncultured marine archaeon	D_5__uncultured marine archaeon	D_6__uncultured marine archaeon	Unassigned	0	0	0	0	0	0	0	0	0	0	0	0	0	0	0
denovo2236148	D_0__Archaea	D_1__Euryarchaeota	D_2__Thermoplasmata	D_3__Marine Group II	D_4__uncultured archaeon	D_5__uncultured archaeon	D_6__uncultured archaeon	Unassigned	0	0	0	0	0	0	0	0	0	0	0	0	0	0	0
denovo224023	D_0__Archaea	D_1__Euryarchaeota	D_2__Thermoplasmata	D_3__Marine Group III	D_4__uncultured archaeon	D_5__uncultured archaeon	D_6__uncultured archaeon	Unassigned	0	0	0	0	0	0	0	0	0	0	0	0	0	0	0
denovo2282356	D_0__Archaea	D_1__Euryarchaeota	D_2__Thermoplasmata	D_3__Marine Group II	D_4__uncultured marine archaeon	D_5__uncultured marine archaeon	D_6__uncultured marine archaeon	Unassigned	0	0	0	0	0	0	0	0	0	0	0	0	0	0	0
denovo2292502	D_0__Archaea	D_1__Euryarchaeota	D_2__Thermoplasmata	D_3__uncultured	D_4__uncultured euryarchaeote	D_5__uncultured euryarchaeote	D_6__uncultured euryarchaeote	Unassigned	0	0	0	0	0	0	0	0	0	0	0	0	0	0	8.51e-06
denovo2303194	D_0__Archaea	D_1__Euryarchaeota	D_2__Thermoplasmata	D_3__Marine Group II	D_4__uncultured marine archaeon	D_5__uncultured marine archaeon	D_6__uncultured marine archaeon	Unassigned	0	0	0	0	0	0	0	0	0	0	0	0	0	0	0
denovo2307179	D_0__Archaea	D_1__Euryarchaeota	D_2__Thermoplasmata	D_3__Marine Group II	D_4__uncultured marine group II euryarchaeote	D_5__uncultured marine group II euryarchaeote	D_6__uncultured marine group II euryarchaeote	Unassigned	0	0	0	0	0	0	0	0	0	0	0	0	0	0	0
denovo2309262	D_0__Archaea	D_1__Euryarchaeota	D_2__Thermoplasmata	D_3__Thermoplasmatales	D_4__Ferroplasmaceae	D_5__Ferroplasma	Unassigned	Unassigned	0	0	0	0	0	0	0	0	0	0	0	0	0	0	0
denovo2310583	D_0__Archaea	D_1__Euryarchaeota	D_2__Thermoplasmata	D_3__Marine Group II	D_4__uncultured archaeon	D_5__uncultured archaeon	D_6__uncultured archaeon	Unassigned	0	0	0	0	0	0	0	0	0	0	0	0	0	0	0
denovo232595	D_0__Archaea	D_1__Euryarchaeota	D_2__Thermoplasmata	D_3__uncultured	Unassigned	Unassigned	Unassigned	Unassigned	0	0	0	0	0	0	0	0	0	0	0	0	0	0	0
denovo2327466	D_0__Archaea	D_1__Euryarchaeota	D_2__Thermoplasmata	D_3__Marine Group II	D_4__uncultured marine archaeon	D_5__uncultured marine archaeon	D_6__uncultured marine archaeon	Unassigned	9.68e-06	0	0	0	1.27e-05	0	0	0	0	0	0	0	0	0	0
denovo2330600	D_0__Archaea	D_1__Euryarchaeota	D_2__Thermoplasmata	D_3__Marine Group II	Unassigned	Unassigned	Unassigned	Unassigned	0	0	0	0	0	0	1.13e-05	0	0	0	0	0	0	0	0
denovo2335106	D_0__Archaea	D_1__Euryarchaeota	D_2__Thermoplasmata	D_3__Marine Group II	Unassigned	Unassigned	Unassigned	Unassigned	0	0	0	0	0	0	0	0	0	0	0	0	0	0	0
denovo2338721	D_0__Archaea	D_1__Euryarchaeota	D_2__Methanomicrobia	D_3__ANME-1	D_4__ANME-1b	Unassigned	Unassigned	Unassigned	0	0	0	0	0	0	0	0	0	0	0	0	0	0	0
denovo2339840	D_0__Archaea	D_1__Euryarchaeota	D_2__Thermoplasmata	D_3__Marine Group II	D_4__uncultured marine archaeon	D_5__uncultured marine archaeon	D_6__uncultured marine archaeon	Unassigned	0	0	0	0	0	0	0	0	0	0	0	0	0	0	0
denovo2341147	D_0__Archaea	D_1__Euryarchaeota	D_2__Thermoplasmata	D_3__Marine Group II	D_4__uncultured archaeon	D_5__uncultured archaeon	D_6__uncultured archaeon	Unassigned	2.9e-05	2.38e-05	0	0	0	0	0	0	0	0	0	0	0	0	0
denovo2349253	D_0__Archaea	D_1__Euryarchaeota	D_2__Methanomicrobia	D_3__ANME-1	D_4__ANME-1b	D_5__uncultured archaeon	D_6__uncultured archaeon	Unassigned	0	0	0	0	0	0	0	0	0	0	0	0	1.22e-05	7.79e-05	0.00030649
denovo2350744	D_0__Archaea	D_1__Euryarchaeota	D_2__Thermococci	D_3__Methanofastidiosales	D_4__uncultured	D_5__uncultured euryarchaeote	D_6__uncultured euryarchaeote	Unassigned	0	0	0	0	0	0	0	0	0	0	0	0	1.22e-05	8.66e-06	0
denovo2351498	D_0__Archaea	D_1__Euryarchaeota	D_2__Thermoplasmata	D_3__Marine Group II	D_4__uncultured marine archaeon	D_5__uncultured marine archaeon	D_6__uncultured marine archaeon	Unassigned	0	0	0	0	0	0	0	0	0	0	0	0	0	0	0
denovo2353642	D_0__Archaea	D_1__Euryarchaeota	D_2__Thermoplasmata	D_3__uncultured	D_4__uncultured archaeon	D_5__uncultured archaeon	D_6__uncultured archaeon	Unassigned	0	0	0	0	0	0	0	0	0	0	0	0	0	0	0
denovo235431	D_0__Archaea	D_1__Euryarchaeota	D_2__Thermoplasmata	D_3__uncultured	D_4__uncultured archaeon	D_5__uncultured archaeon	D_6__uncultured archaeon	Unassigned	0	0	0	0	0	0	2.27e-05	2.47e-05	4.6e-05	6.77e-05	5.53e-05	0.000138185	0.000109995	8.66e-06	4.26e-05
denovo2356860	D_0__Archaea	D_1__Euryarchaeota	D_2__Thermoplasmata	D_3__Marine Group II	D_4__uncultured marine archaeon	D_5__uncultured marine archaeon	D_6__uncultured marine archaeon	Unassigned	0	0	0	0	0	0	0	0	0	0	0	0	0	0	0
denovo2361437	D_0__Archaea	D_1__Euryarchaeota	D_2__Thermoplasmata	D_3__Marine Group II	D_4__uncultured marine archaeon	D_5__uncultured marine archaeon	D_6__uncultured marine archaeon	Unassigned	0	0	0	0	0	0	0	0	0	0	0	0	0	0	0
denovo2361635	D_0__Archaea	D_1__Euryarchaeota	D_2__Thermococci	D_3__Methanofastidiosales	D_4__uncultured	D_5__uncultured archaeon	D_6__uncultured archaeon	Unassigned	0	0	0	0	0	0	0	0	0	0	0	0	0	0	8.51e-06
denovo2363877	D_0__Archaea	D_1__Euryarchaeota	D_2__Methanomicrobia	D_3__ANME-1	D_4__ANME-1b	D_5__uncultured archaeon	D_6__uncultured archaeon	Unassigned	0	0	0	0	0	0	0	0	0	0	0	0	0	8.66e-06	8.51e-06
denovo2370914	D_0__Archaea	D_1__Euryarchaeota	D_2__Thermoplasmata	D_3__Marine Group II	Unassigned	Unassigned	Unassigned	Unassigned	0	0	0	0	0	0	0	0	0	0	0	0	0	0	0
denovo2398183	D_0__Archaea	D_1__Euryarchaeota	D_2__Thermoplasmata	D_3__Thermoplasmatales	D_4__Ferroplasmaceae	D_5__Ferroplasma	D_6__uncultured archaeon	Unassigned	0	0	0	0	0	0	0	0	0	0	0	0	0	0	0
denovo2417508	D_0__Archaea	D_1__Euryarchaeota	D_2__Thermoplasmata	D_3__Marine Group II	Unassigned	Unassigned	Unassigned	Unassigned	0	9.52e-05	5.01e-05	8.9e-05	0.000101277	0.00010612	0	0	0	0	0	0	0	0	0
denovo2417634	D_0__Archaea	D_1__Euryarchaeota	D_2__Methanomicrobia	D_3__ANME-1	D_4__ANME-1b	D_5__uncultured archaeon	D_6__uncultured archaeon	Unassigned	0	0	0	0	0	0	0	0	0	0	0	0	0	0	0
denovo2420025	D_0__Archaea	D_1__Euryarchaeota	D_2__Thermoplasmata	D_3__Marine Group II	D_4__uncultured archaeon	D_5__uncultured archaeon	D_6__uncultured archaeon	Unassigned	0	0	0	0	0	0	0	0	0	0	0	0	0	0	0
denovo2420169	D_0__Archaea	D_1__Euryarchaeota	D_2__Thermoplasmata	D_3__Marine Group II	D_4__uncultured marine archaeon	D_5__uncultured marine archaeon	D_6__uncultured marine archaeon	Unassigned	0	0	0	0	0	0	0	0	0	0	0	0	0	0	0
denovo242023	D_0__Archaea	D_1__Euryarchaeota	D_2__Thermoplasmata	D_3__Marine Group II	D_4__uncultured archaeon	D_5__uncultured archaeon	D_6__uncultured archaeon	Unassigned	1.94e-05	0	0	0	0	0	0	0	0	0	0	0	0	0	0
denovo242118	D_0__Archaea	D_1__Euryarchaeota	D_2__Methanomicrobia	D_3__ANME-1	D_4__ANME-1b	D_5__uncultured archaeon	D_6__uncultured archaeon	Unassigned	0	0	0	0	0	0	0	0	0	0	0	0	0	0	8.51e-06
denovo2421388	D_0__Archaea	D_1__Euryarchaeota	D_2__Methanomicrobia	D_3__ANME-1	D_4__ANME-1b	D_5__uncultured archaeon	D_6__uncultured archaeon	Unassigned	0	0	0	0	0	0	0	0	0	0	0	0	0	0	0
denovo2423155	D_0__Archaea	D_1__Euryarchaeota	D_2__Thermoplasmata	D_3__Marine Group II	D_4__uncultured marine archaeon	D_5__uncultured marine archaeon	D_6__uncultured marine archaeon	Unassigned	0	0	0	0	0	0	0	0	0	0	0	0	0	0	0
denovo2425147	D_0__Archaea	D_1__Euryarchaeota	D_2__Thermoplasmata	D_3__Marine Group II	Unassigned	Unassigned	Unassigned	Unassigned	0	0	1e-05	0	0	0	0	0	0	0	0	0	0	0	0
denovo243643	D_0__Archaea	D_1__Euryarchaeota	D_2__Thermoplasmata	D_3__Marine Group II	Unassigned	Unassigned	Unassigned	Unassigned	0	0	0	0	0	0	0	0	0	0	0	0	0	0	0
denovo2452205	D_0__Archaea	D_1__Euryarchaeota	D_2__Thermoplasmata	D_3__Marine Group II	D_4__marine metagenome	D_5__marine metagenome	D_6__marine metagenome	Unassigned	0	0	0	0	0	0	0	0	0	0	0	0	0	0	0
denovo2455012	D_0__Archaea	D_1__Euryarchaeota	D_2__Thermoplasmata	D_3__uncultured	Unassigned	Unassigned	Unassigned	Unassigned	0	0	0	0	0	0	1.13e-05	0	1.84e-05	3.38e-05	2.21e-05	2.76e-05	0	1.73e-05	3.41e-05
denovo246264	D_0__Archaea	D_1__Euryarchaeota	D_2__Thermoplasmata	D_3__Marine Group III	D_4__uncultured archaeon	D_5__uncultured archaeon	D_6__uncultured archaeon	Unassigned	0	0	0	0	5.06e-05	0.00021224	0.000147476	0.000111349	0.000128751	9.3e-05	6.64e-05	2.76e-05	0	0	0
denovo2462683	D_0__Archaea	D_1__Euryarchaeota	D_2__Thermoplasmata	D_3__Marine Group II	Unassigned	Unassigned	Unassigned	Unassigned	0	0	0	0	0	0	0	0	0	0	0	0	0	0	0
denovo2469230	D_0__Archaea	D_1__Euryarchaeota	D_2__Methanomicrobia	D_3__ANME-1	D_4__ANME-1b	D_5__uncultured archaeon	D_6__uncultured archaeon	Unassigned	0	0	0	0	0	0	0	0	0	0	0	0	0	0	1.7e-05
denovo2469617	D_0__Archaea	D_1__Euryarchaeota	D_2__Thermoplasmata	D_3__Marine Group II	D_4__uncultured marine archaeon	D_5__uncultured marine archaeon	D_6__uncultured marine archaeon	Unassigned	0	0	0	0	0	0	0	0	0	0	0	0	0	0	0
denovo247528	D_0__Archaea	D_1__Euryarchaeota	D_2__Thermoplasmata	D_3__uncultured	D_4__uncultured archaeon	D_5__uncultured archaeon	D_6__uncultured archaeon	Unassigned	0	0	0	0	0	0	0	0	0	0	0	0	0	0	1.7e-05
denovo2475617	D_0__Archaea	D_1__Euryarchaeota	D_2__Thermoplasmata	D_3__Marine Group II	Unassigned	Unassigned	Unassigned	Unassigned	0	0	0	0	0	0	0	0	0	0	0	0	0	0	0
denovo247594	D_0__Archaea	D_1__Euryarchaeota	D_2__Thermoplasmata	D_3__Marine Group II	Unassigned	Unassigned	Unassigned	Unassigned	0	3.57e-05	0	0	0	0	0	0	0	0	0	0	0	0	0
denovo2476238	D_0__Archaea	D_1__Euryarchaeota	D_2__Thermoplasmata	D_3__Marine Group II	D_4__uncultured marine archaeon	D_5__uncultured marine archaeon	D_6__uncultured marine archaeon	Unassigned	0	0	0	0	0	0	0	0	0	0	0	0	0	0	0
denovo247850	D_0__Archaea	D_1__Euryarchaeota	D_2__Thermoplasmata	D_3__Marine Group II	D_4__uncultured archaeon	D_5__uncultured archaeon	D_6__uncultured archaeon	Unassigned	0	0	0	0	0	0	0	0	0	0	0	0	0	0	0
denovo2481810	D_0__Archaea	D_1__Euryarchaeota	D_2__Methanomicrobia	D_3__ANME-1	D_4__ANME-1b	D_5__uncultured archaeon	D_6__uncultured archaeon	Unassigned	0	0	0	0	0	0	0	0	0	0	0	0	0	8.66e-06	2.55e-05
denovo248592	D_0__Archaea	D_1__Euryarchaeota	D_2__Thermoplasmata	D_3__uncultured	D_4__uncultured archaeon	D_5__uncultured archaeon	D_6__uncultured archaeon	Unassigned	0	0	0	0	0	1.06e-05	0	0	0	0	0	0	0	0	0
denovo2487546	D_0__Archaea	D_1__Euryarchaeota	D_2__Methanomicrobia	D_3__ANME-1	D_4__ANME-1b	D_5__uncultured archaeon	D_6__uncultured archaeon	Unassigned	0	0	0	0	0	0	0	0	0	0	0	0	0	0	0
denovo2490143	D_0__Archaea	D_1__Euryarchaeota	D_2__Thermoplasmata	D_3__Marine Group III	D_4__uncultured archaeon	D_5__uncultured archaeon	D_6__uncultured archaeon	Unassigned	0	0	0	0	0	0	0	1.24e-05	9.2e-06	0	0	0	0	0	0
denovo2490245	D_0__Archaea	D_1__Euryarchaeota	D_2__Thermoplasmata	D_3__Marine Group II	Unassigned	Unassigned	Unassigned	Unassigned	0	0.000404598	0.000300562	0.000192753	0.00036713	8.49e-05	0	0	0	0	0	0	0	0	0
denovo2491121	D_0__Archaea	D_1__Euryarchaeota	D_2__Thermoplasmata	D_3__Marine Group II	D_4__uncultured marine archaeon	D_5__uncultured marine archaeon	D_6__uncultured marine archaeon	Unassigned	2.9e-05	0.000166599	4.01e-05	4.45e-05	5.06e-05	3.18e-05	0	0	0	0	0	0	0	0	0
denovo2491588	D_0__Archaea	D_1__Euryarchaeota	D_2__Thermoplasmata	D_3__Marine Benthic Group D and DHVEG-1	D_4__uncultured archaeon	D_5__uncultured archaeon	D_6__uncultured archaeon	Unassigned	0	0	0	0	0	0	0	0	0	0	0	0	0	0	0
denovo2492465	D_0__Archaea	D_1__Euryarchaeota	D_2__Thermoplasmata	D_3__uncultured	Unassigned	Unassigned	Unassigned	Unassigned	0	0	0	0	0	2.12e-05	0	2.47e-05	1.84e-05	2.54e-05	4.43e-05	4.61e-05	8.56e-05	6.06e-05	6.81e-05
denovo2495517	D_0__Archaea	D_1__Euryarchaeota	D_2__Methanomicrobia	D_3__ANME-1	D_4__ANME-1b	D_5__uncultured archaeon	D_6__uncultured archaeon	Unassigned	0	0	0	0	0	0	0	0	0	0	0	0	0	0	0
denovo2513690	D_0__Archaea	D_1__Euryarchaeota	D_2__Thermococci	D_3__Methanofastidiosales	D_4__uncultured	D_5__uncultured euryarchaeote	D_6__uncultured euryarchaeote	Unassigned	0	0	0	0	0	0	0	0	0	0	0	0	0	0	0
denovo2565272	D_0__Archaea	D_1__Euryarchaeota	D_2__Thermoplasmata	D_3__Marine Group II	Unassigned	Unassigned	Unassigned	Unassigned	0	0	0	0	0	0	0	0	0	0	0	0	0	0	0
denovo2567120	D_0__Archaea	D_1__Euryarchaeota	D_2__Thermoplasmata	D_3__Thermoplasmatales	D_4__Ferroplasmaceae	D_5__Ferroplasma	D_6__uncultured archaeon	Unassigned	0	0	0	0	0	0	0	0	0	0	0	0	0	0	0
denovo2569887	D_0__Archaea	D_1__Euryarchaeota	D_2__Methanomicrobia	D_3__ANME-1	D_4__ANME-1b	D_5__uncultured archaeon	D_6__uncultured archaeon	Unassigned	0	0	0	0	0	0	0	0	0	0	0	0	0	0	0
denovo2572503	D_0__Archaea	D_1__Euryarchaeota	D_2__Thermoplasmata	D_3__Marine Group II	D_4__uncultured archaeon	D_5__uncultured archaeon	D_6__uncultured archaeon	Unassigned	0	0	0	0	0	0	0	0	0	0	0	0	0	0	0
denovo2576949	D_0__Archaea	D_1__Euryarchaeota	D_2__Thermoplasmata	D_3__Marine Group II	Unassigned	Unassigned	Unassigned	Unassigned	0	0	0	0	0	0	0	0	0	0	0	0	0	0	0
denovo2578152	D_0__Archaea	D_1__Euryarchaeota	D_2__Thermoplasmata	D_3__uncultured	Unassigned	Unassigned	Unassigned	Unassigned	0	0	0	0	0	0	1.13e-05	1.24e-05	0	0	0	2.76e-05	3.67e-05	2.6e-05	1.7e-05
denovo2598782	D_0__Archaea	D_1__Euryarchaeota	D_2__Thermoplasmata	D_3__uncultured	Unassigned	Unassigned	Unassigned	Unassigned	0	0	0	0	0	0	0	0	0	0	0	0	0	0	0
denovo2598787	D_0__Archaea	D_1__Euryarchaeota	D_2__Methanomicrobia	D_3__ANME-1	D_4__ANME-1b	D_5__uncultured archaeon	D_6__uncultured archaeon	Unassigned	0	0	0	0	0	0	0	0	0	0	0	0	0	0	0
denovo2601076	D_0__Archaea	D_1__Euryarchaeota	D_2__Methanomicrobia	D_3__ANME-1	D_4__ANME-1b	D_5__uncultured archaeon	D_6__uncultured archaeon	Unassigned	0	0	0	0	0	0	0	0	0	0	0	0	0	0	0
denovo2611419	D_0__Archaea	D_1__Euryarchaeota	D_2__Thermoplasmata	D_3__Marine Group II	D_4__uncultured marine archaeon	D_5__uncultured marine archaeon	D_6__uncultured marine archaeon	Unassigned	0	0	0	0	0	0	0	0	0	0	0	0	0	0	0
denovo2615198	D_0__Archaea	D_1__Euryarchaeota	D_2__Thermoplasmata	D_3__uncultured	Unassigned	Unassigned	Unassigned	Unassigned	0	0	0	0	0	0	0	0	0	0	0	0	0	0	0
denovo2617346	D_0__Archaea	D_1__Euryarchaeota	D_2__Thermoplasmata	D_3__uncultured	D_4__uncultured archaeon	D_5__uncultured archaeon	D_6__uncultured archaeon	Unassigned	0	0	0	0	0	0	0	1.24e-05	0	0	0	0	0	0	0
denovo2629758	D_0__Archaea	D_1__Euryarchaeota	D_2__Methanomicrobia	D_3__ANME-1	D_4__ANME-1b	D_5__uncultured archaeon	D_6__uncultured archaeon	Unassigned	0	0	0	0	0	0	0	0	0	0	0	0	0	0	1.7e-05
denovo2631646	D_0__Archaea	D_1__Euryarchaeota	D_2__Thermoplasmata	D_3__Marine Group II	D_4__uncultured marine archaeon	D_5__uncultured marine archaeon	D_6__uncultured marine archaeon	Unassigned	0	0	0	0	0	0	0	0	0	0	0	0	0	0	0
denovo2634436	D_0__Archaea	D_1__Euryarchaeota	D_2__Thermoplasmata	D_3__Marine Group II	D_4__uncultured marine group II euryarchaeote	D_5__uncultured marine group II euryarchaeote	D_6__uncultured marine group II euryarchaeote	Unassigned	0	0	0	0	0	0	0	0	0	0	0	0	0	0	0
denovo2638169	D_0__Archaea	D_1__Euryarchaeota	D_2__Thermoplasmata	D_3__Marine Group II	Unassigned	Unassigned	Unassigned	Unassigned	0	0	0	1.48e-05	0	0	0	0	0	0	0	0	0	0	0
denovo2643219	D_0__Archaea	D_1__Euryarchaeota	D_2__Thermoplasmata	D_3__Marine Group II	D_4__uncultured marine archaeon	D_5__uncultured marine archaeon	D_6__uncultured marine archaeon	Unassigned	9.68e-06	0	0	0	0	0	0	0	0	0	0	0	0	0	0
denovo2651460	D_0__Archaea	D_1__Euryarchaeota	D_2__Thermoplasmata	D_3__Marine Group II	D_4__uncultured marine archaeon	D_5__uncultured marine archaeon	D_6__uncultured marine archaeon	Unassigned	0	0	0	0	0	0	0	0	0	0	0	0	0	0	0
denovo2653189	D_0__Archaea	D_1__Euryarchaeota	D_2__Thermoplasmata	D_3__Marine Group II	D_4__uncultured marine archaeon	D_5__uncultured marine archaeon	D_6__uncultured marine archaeon	Unassigned	0	0	0	0	0	0	0	0	0	0	0	0	0	0	0
denovo2654533	D_0__Archaea	D_1__Euryarchaeota	D_2__Thermoplasmata	D_3__Marine Group II	D_4__uncultured marine archaeon	D_5__uncultured marine archaeon	D_6__uncultured marine archaeon	Unassigned	0	0	0	0	0	0	0	0	0	0	0	0	0	0	0
denovo2658248	D_0__Archaea	D_1__Euryarchaeota	D_2__Thermoplasmata	D_3__Marine Group II	D_4__uncultured marine archaeon	D_5__uncultured marine archaeon	D_6__uncultured marine archaeon	Unassigned	0	0	0	0	0	0	0	0	0	0	0	0	0	0	0
denovo2662689	D_0__Archaea	D_1__Euryarchaeota	D_2__Thermoplasmata	D_3__Marine Group II	D_4__uncultured archaeon	D_5__uncultured archaeon	D_6__uncultured archaeon	Unassigned	0	0	1e-05	0	0	0	0	0	0	0	0	0	0	0	0
denovo2666349	D_0__Archaea	D_1__Euryarchaeota	D_2__Thermoplasmata	D_3__Marine Group II	D_4__uncultured marine archaeon	D_5__uncultured marine archaeon	D_6__uncultured marine archaeon	Unassigned	0	0	0	0	0	0	0	0	0	0	0	0	0	0	0
denovo2667983	D_0__Archaea	D_1__Euryarchaeota	D_2__Thermoplasmata	D_3__Thermoplasmatales	D_4__Ferroplasmaceae	D_5__Ferroplasma	D_6__uncultured archaeon	Unassigned	0	0	0	0	0	0	0	0	0	0	0	0	0	0	0
denovo2668978	D_0__Archaea	D_1__Euryarchaeota	D_2__Thermoplasmata	D_3__uncultured	D_4__uncultured archaeon	D_5__uncultured archaeon	D_6__uncultured archaeon	Unassigned	0	0	0	0	0	0	0	0	0	0	0	0	0	0	0
denovo2674472	D_0__Archaea	D_1__Euryarchaeota	D_2__Thermoplasmata	D_3__Marine Group II	D_4__uncultured archaeon	D_5__uncultured archaeon	D_6__uncultured archaeon	Unassigned	0	2.38e-05	0	0	0	0	0	0	0	0	0	0	0	0	0
denovo2675353	D_0__Archaea	D_1__Euryarchaeota	D_2__Thermoplasmata	D_3__Marine Group II	D_4__uncultured archaeon	D_5__uncultured archaeon	D_6__uncultured archaeon	Unassigned	0	0	0	0	0	0	0	0	0	0	0	0	0	0	0
denovo2675927	D_0__Archaea	D_1__Euryarchaeota	D_2__Thermoplasmata	D_3__Marine Group III	D_4__uncultured archaeon	D_5__uncultured archaeon	D_6__uncultured archaeon	Unassigned	0	0	0	0	0	0	1.13e-05	0	0	0	0	1.84e-05	0	0	0
denovo2703363	D_0__Archaea	D_1__Euryarchaeota	D_2__Thermoplasmata	D_3__Marine Group II	D_4__uncultured marine archaeon	D_5__uncultured marine archaeon	D_6__uncultured marine archaeon	Unassigned	0	0	0	0	0	0	0	0	0	0	0	0	0	0	0
denovo2703666	D_0__Archaea	D_1__Euryarchaeota	D_2__Thermoplasmata	D_3__uncultured	D_4__uncultured archaeon	D_5__uncultured archaeon	D_6__uncultured archaeon	Unassigned	0	0	0	0	0	0	1.13e-05	0	0	0	0	0	2.44e-05	0	0
denovo2705624	D_0__Archaea	D_1__Euryarchaeota	D_2__Methanomicrobia	D_3__ANME-1	D_4__ANME-1b	D_5__uncultured archaeon	D_6__uncultured archaeon	Unassigned	0	0	0	0	0	0	0	0	0	0	0	0	0	0	8.51e-06
denovo2713405	D_0__Archaea	D_1__Euryarchaeota	D_2__Thermoplasmata	D_3__Marine Group II	D_4__uncultured marine archaeon	D_5__uncultured marine archaeon	D_6__uncultured marine archaeon	Unassigned	0	0	0	0	0	0	0	0	0	0	0	0	0	0	0
denovo2714154	D_0__Archaea	D_1__Euryarchaeota	D_2__Thermoplasmata	D_3__uncultured	D_4__uncultured archaeon	D_5__uncultured archaeon	D_6__uncultured archaeon	Unassigned	0	0	0	0	0	1.06e-05	2.27e-05	3.71e-05	3.68e-05	2.54e-05	1.11e-05	0	0	0	0
denovo2721880	D_0__Archaea	D_1__Euryarchaeota	D_2__Thermoplasmata	D_3__Marine Group II	D_4__uncultured marine archaeon	D_5__uncultured marine archaeon	D_6__uncultured marine archaeon	Unassigned	0	0	0	0	0	0	0	0	0	0	0	0	0	0	0
denovo2728432	D_0__Archaea	D_1__Euryarchaeota	D_2__Thermoplasmata	D_3__Marine Group II	Unassigned	Unassigned	Unassigned	Unassigned	0	0	0	0	0	0	0	0	0	0	0	0	0	0	0
denovo2728556	D_0__Archaea	D_1__Euryarchaeota	D_2__Thermoplasmata	D_3__Marine Group II	D_4__uncultured archaeon	D_5__uncultured archaeon	D_6__uncultured archaeon	Unassigned	0	0	0	0	0	0	0	0	0	0	0	0	0	0	0
denovo2732206	D_0__Archaea	D_1__Euryarchaeota	D_2__Thermoplasmata	D_3__uncultured	D_4__uncultured archaeon	D_5__uncultured archaeon	D_6__uncultured archaeon	Unassigned	0	0	0	0	0	0	0	0	9.2e-06	0	0	0	0	0	0
denovo2732553	D_0__Archaea	D_1__Euryarchaeota	D_2__Thermoplasmata	D_3__Marine Group II	D_4__uncultured marine archaeon	D_5__uncultured marine archaeon	D_6__uncultured marine archaeon	Unassigned	0	0	0	0	0	0	0	0	0	0	0	0	0	0	0
denovo2757441	D_0__Archaea	D_1__Euryarchaeota	D_2__Thermoplasmata	D_3__Marine Group II	D_4__uncultured archaeon	D_5__uncultured archaeon	D_6__uncultured archaeon	Unassigned	0	8.33e-05	8.01e-05	8.9e-05	5.06e-05	0	0	0	0	0	0	0	0	0	0
denovo2765193	D_0__Archaea	D_1__Euryarchaeota	D_2__Thermoplasmata	D_3__Marine Group II	D_4__uncultured marine archaeon	D_5__uncultured marine archaeon	D_6__uncultured marine archaeon	Unassigned	0	0	0	0	0	0	0	0	0	0	0	0	0	0	0
denovo2768256	D_0__Archaea	D_1__Euryarchaeota	D_2__Methanomicrobia	D_3__ANME-1	D_4__ANME-1b	D_5__uncultured archaeon	D_6__uncultured archaeon	Unassigned	0	0	0	0	0	0	0	0	0	0	0	0	0	0	0
denovo2782227	D_0__Archaea	D_1__Euryarchaeota	D_2__Thermoplasmata	D_3__Marine Group II	Unassigned	Unassigned	Unassigned	Unassigned	0	0	0	0	1.27e-05	1.06e-05	0	0	0	0	0	0	0	0	0
denovo2782994	D_0__Archaea	D_1__Euryarchaeota	D_2__Thermoplasmata	D_3__Marine Group II	D_4__uncultured marine archaeon	D_5__uncultured marine archaeon	D_6__uncultured marine archaeon	Unassigned	0	0	0	0	0	0	0	0	0	0	0	0	0	0	0
denovo2785002	D_0__Archaea	D_1__Euryarchaeota	D_2__Thermoplasmata	D_3__Marine Group II	D_4__uncultured marine archaeon	D_5__uncultured marine archaeon	D_6__uncultured marine archaeon	Unassigned	0	0	0	0	0	0	0	0	0	0	0	0	0	0	0
denovo2789521	D_0__Archaea	D_1__Euryarchaeota	D_2__Thermoplasmata	D_3__Marine Group II	D_4__uncultured marine archaeon	D_5__uncultured marine archaeon	D_6__uncultured marine archaeon	Unassigned	0	0	0	0	0	0	0	0	0	0	0	0	0	0	0
denovo2795486	D_0__Archaea	D_1__Euryarchaeota	D_2__Thermococci	D_3__Methanofastidiosales	D_4__uncultured	Unassigned	Unassigned	Unassigned	0	0	0	0	0	0	0	0	0	0	0	0	1.22e-05	0	0
denovo2797550	D_0__Archaea	D_1__Euryarchaeota	D_2__Thermoplasmata	D_3__Marine Group II	D_4__uncultured marine archaeon	D_5__uncultured marine archaeon	D_6__uncultured marine archaeon	Unassigned	0	0	0	0	0	0	0	0	0	0	0	0	0	0	0
denovo2848328	D_0__Archaea	D_1__Euryarchaeota	D_2__Thermoplasmata	D_3__Marine Group II	D_4__uncultured marine archaeon	D_5__uncultured marine archaeon	D_6__uncultured marine archaeon	Unassigned	0	1.19e-05	0	0	0	0	0	0	0	0	0	0	0	0	0
denovo2850704	D_0__Archaea	D_1__Euryarchaeota	D_2__Thermoplasmata	D_3__uncultured	D_4__uncultured sediment archaeon	D_5__uncultured sediment archaeon	D_6__uncultured sediment archaeon	Unassigned	0	0	0	0	0	0	0	0	9.2e-06	0	0	0	0	0	0
denovo2853663	D_0__Archaea	D_1__Euryarchaeota	D_2__Thermoplasmata	D_3__Marine Group II	D_4__uncultured marine archaeon	D_5__uncultured marine archaeon	D_6__uncultured marine archaeon	Unassigned	0	0	0	0	0	0	0	0	0	0	0	0	0	0	0
denovo2855048	D_0__Archaea	D_1__Euryarchaeota	D_2__Thermoplasmata	D_3__uncultured	D_4__uncultured archaeon	D_5__uncultured archaeon	D_6__uncultured archaeon	Unassigned	0	0	0	0	0	0	0	0	0	0	0	0	0	0	0
denovo2861397	D_0__Archaea	D_1__Euryarchaeota	D_2__Thermoplasmata	D_3__Marine Group II	D_4__uncultured archaeon	D_5__uncultured archaeon	D_6__uncultured archaeon	Unassigned	0	0	0	0	0	0	0	0	0	0	0	0	0	0	0
denovo2868603	D_0__Archaea	D_1__Euryarchaeota	D_2__Methanomicrobia	D_3__ANME-1	D_4__ANME-1b	D_5__uncultured archaeon	D_6__uncultured archaeon	Unassigned	0	0	0	0	0	0	0	0	0	0	0	0	0	0	0
denovo2870604	D_0__Archaea	D_1__Euryarchaeota	D_2__Thermoplasmata	D_3__Marine Group II	Unassigned	Unassigned	Unassigned	Unassigned	0	1.19e-05	0	0	0	0	0	0	0	0	0	0	0	0	0
denovo2878039	D_0__Archaea	D_1__Euryarchaeota	D_2__Methanomicrobia	D_3__ANME-1	D_4__ANME-1b	D_5__uncultured archaeon	D_6__uncultured archaeon	Unassigned	0	0	0	0	0	0	0	0	0	0	0	0	0	0	0
denovo2878135	D_0__Archaea	D_1__Euryarchaeota	D_2__Thermoplasmata	D_3__Marine Group II	Unassigned	Unassigned	Unassigned	Unassigned	0	0	0	0	0	0	0	0	0	0	0	0	0	0	0
denovo2878751	D_0__Archaea	D_1__Euryarchaeota	D_2__Methanomicrobia	D_3__ANME-1	D_4__ANME-1b	D_5__uncultured archaeon	D_6__uncultured archaeon	Unassigned	0	0	0	0	0	0	0	0	0	0	0	0	0	1.73e-05	3.41e-05
denovo2884040	D_0__Archaea	D_1__Euryarchaeota	D_2__Thermoplasmata	D_3__uncultured	D_4__uncultured archaeon	D_5__uncultured archaeon	D_6__uncultured archaeon	Unassigned	0	0	0	0	0	0	0	0	0	8.46e-06	0	0	0	0	0
denovo2903897	D_0__Archaea	D_1__Euryarchaeota	D_2__Methanomicrobia	D_3__ANME-1	D_4__ANME-1b	D_5__uncultured archaeon	D_6__uncultured archaeon	Unassigned	0	0	0	0	0	0	0	0	0	0	0	0	0	0	0
denovo2913237	D_0__Archaea	D_1__Euryarchaeota	D_2__Thermoplasmata	D_3__uncultured	D_4__uncultured archaeon	D_5__uncultured archaeon	D_6__uncultured archaeon	Unassigned	0	0	0	0	0	0	0	2.47e-05	3.68e-05	0	1.11e-05	9.21e-06	2.44e-05	0	0
denovo2921574	D_0__Archaea	D_1__Euryarchaeota	D_2__Thermoplasmata	D_3__Marine Group II	Unassigned	Unassigned	Unassigned	Unassigned	0	1.19e-05	0	0	0	0	0	0	0	0	0	0	0	0	0
denovo2927164	D_0__Archaea	D_1__Euryarchaeota	D_2__Thermoplasmata	D_3__uncultured	Unassigned	Unassigned	Unassigned	Unassigned	0	0	0	0	0	0	0	0	0	0	0	0	0	0	0
denovo2928598	D_0__Archaea	D_1__Euryarchaeota	D_2__Thermoplasmata	D_3__uncultured	Unassigned	Unassigned	Unassigned	Unassigned	0	0	0	0	0	0	1.13e-05	1.24e-05	0	8.46e-06	0	0	0	0	0
denovo2936056	D_0__Archaea	D_1__Euryarchaeota	D_2__Thermoplasmata	D_3__Marine Group III	D_4__uncultured archaeon	D_5__uncultured archaeon	D_6__uncultured archaeon	Unassigned	0	0	0	0	0	3.18e-05	1.13e-05	2.47e-05	2.76e-05	8.46e-06	2.21e-05	0	0	0	0
denovo2946511	D_0__Archaea	D_1__Euryarchaeota	D_2__Thermoplasmata	D_3__uncultured	Unassigned	Unassigned	Unassigned	Unassigned	0	0	0	0	0	0	0	0	0	0	0	0	1.22e-05	0	0
denovo2951514	D_0__Archaea	D_1__Euryarchaeota	D_2__Thermoplasmata	D_3__Marine Group II	D_4__uncultured marine archaeon	D_5__uncultured marine archaeon	D_6__uncultured marine archaeon	Unassigned	0	0	0	0	0	0	0	0	0	0	0	0	0	0	0
denovo298867	D_0__Archaea	D_1__Euryarchaeota	D_2__Thermoplasmata	D_3__Marine Group II	D_4__uncultured marine archaeon	D_5__uncultured marine archaeon	D_6__uncultured marine archaeon	Unassigned	0	0	0	0	0	0	0	0	0	0	0	0	0	0	0
denovo2994143	D_0__Archaea	D_1__Euryarchaeota	D_2__Thermoplasmata	D_3__uncultured	D_4__uncultured archaeon	D_5__uncultured archaeon	D_6__uncultured archaeon	Unassigned	0	0	0	0	0	0	1.13e-05	1.24e-05	0	3.38e-05	1.11e-05	0	0	0	0
denovo300158	D_0__Archaea	D_1__Euryarchaeota	D_2__Thermoplasmata	D_3__uncultured	Unassigned	Unassigned	Unassigned	Unassigned	0	0	0	0	0	0	0	0	0	0	0	0	0	8.66e-06	0
denovo300434	D_0__Archaea	D_1__Euryarchaeota	D_2__Thermoplasmata	D_3__Marine Group III	Unassigned	Unassigned	Unassigned	Unassigned	0	0	0	0	0	0	2.27e-05	3.71e-05	9.2e-06	0	0	9.21e-06	0	0	0
denovo3011695	D_0__Archaea	D_1__Euryarchaeota	D_2__Thermoplasmata	D_3__uncultured	D_4__uncultured archaeon	D_5__uncultured archaeon	D_6__uncultured archaeon	Unassigned	0	0	0	0	0	0	0	0	0	0	0	0	0	0	8.51e-06
denovo3012284	D_0__Archaea	D_1__Euryarchaeota	D_2__Thermococci	D_3__Methanofastidiosales	D_4__uncultured	D_5__uncultured archaeon	D_6__uncultured archaeon	Unassigned	0	0	0	0	0	0	0	0	0	0	0	0	0	0	0
denovo3016309	D_0__Archaea	D_1__Euryarchaeota	D_2__Thermoplasmata	D_3__Marine Group II	Unassigned	Unassigned	Unassigned	Unassigned	0	0	0	0	2.53e-05	2.12e-05	0	0	0	0	0	0	0	0	0
denovo3019213	D_0__Archaea	D_1__Euryarchaeota	D_2__Thermococci	D_3__Methanofastidiosales	D_4__uncultured	D_5__uncultured archaeon	D_6__uncultured archaeon	Unassigned	0	0	0	0	0	0	0	0	0	0	0	0	0	0	1.7e-05
denovo3019808	D_0__Archaea	D_1__Euryarchaeota	D_2__Methanomicrobia	D_3__ANME-1	D_4__ANME-1b	D_5__uncultured archaeon	D_6__uncultured archaeon	Unassigned	0	0	0	0	0	0	0	0	0	0	0	0	0	0	8.51e-06
denovo3022034	D_0__Archaea	D_1__Euryarchaeota	D_2__Thermoplasmata	D_3__Marine Group III	D_4__uncultured archaeon	D_5__uncultured archaeon	D_6__uncultured archaeon	Unassigned	0	0	0	0	0	0	0	0	0	0	1.11e-05	0	0	0	0
denovo3024039	D_0__Archaea	D_1__Euryarchaeota	D_2__Thermoplasmata	D_3__uncultured	D_4__uncultured archaeon	D_5__uncultured archaeon	D_6__uncultured archaeon	Unassigned	0	0	0	0	0	1.06e-05	1.13e-05	2.47e-05	9.2e-06	8.46e-06	0	0	0	0	0
denovo3024320	D_0__Archaea	D_1__Euryarchaeota	D_2__Thermoplasmata	D_3__Marine Group II	D_4__uncultured archaeon	D_5__uncultured archaeon	D_6__uncultured archaeon	Unassigned	0	0	1e-05	0	0.000227874	0.000201628	0	0	0	0	0	0	0	0	0
denovo3025167	D_0__Archaea	D_1__Euryarchaeota	D_2__Thermoplasmata	D_3__Marine Group II	Unassigned	Unassigned	Unassigned	Unassigned	0	0	2e-05	0	3.8e-05	4.24e-05	0	0	0	0	0	0	0	0	0
denovo3029997	D_0__Archaea	D_1__Euryarchaeota	D_2__Thermoplasmata	D_3__Marine Group III	D_4__uncultured archaeon	D_5__uncultured archaeon	D_6__uncultured archaeon	Unassigned	0	0	0	0	0	1.06e-05	0	0	0	0	0	0	0	0	0
denovo3030733	D_0__Archaea	D_1__Euryarchaeota	D_2__Methanomicrobia	D_3__ANME-1	D_4__ANME-1b	Unassigned	Unassigned	Unassigned	0	0	0	0	0	0	0	0	0	0	0	0	0	0	0
denovo303130	D_0__Archaea	D_1__Euryarchaeota	D_2__Methanomicrobia	D_3__ANME-1	D_4__ANME-1b	D_5__uncultured archaeon	D_6__uncultured archaeon	Unassigned	0	0	0	0	0	0	0	0	0	0	0	0	0	8.66e-06	8.51e-06
denovo3038133	D_0__Archaea	D_1__Euryarchaeota	D_2__Thermoplasmata	D_3__uncultured	Unassigned	Unassigned	Unassigned	Unassigned	0	0	0	0	0	0	0	0	9.2e-06	0	1.11e-05	0	0	0	0
denovo3038177	D_0__Archaea	D_1__Euryarchaeota	D_2__Thermoplasmata	D_3__Marine Group II	Unassigned	Unassigned	Unassigned	Unassigned	0	9.52e-05	7.01e-05	0.00020758	7.6e-05	1.06e-05	0	0	0	0	0	0	0	0	0
denovo3047037	D_0__Archaea	D_1__Euryarchaeota	D_2__Thermoplasmata	D_3__Marine Group II	D_4__uncultured marine archaeon	D_5__uncultured marine archaeon	D_6__uncultured marine archaeon	Unassigned	0	3.57e-05	0	0	0	0	0	0	0	0	0	0	0	0	0
denovo3050414	D_0__Archaea	D_1__Euryarchaeota	D_2__Thermoplasmata	D_3__Marine Group II	Unassigned	Unassigned	Unassigned	Unassigned	0	1.19e-05	0	0	0	0	0	0	0	0	0	0	0	0	0
denovo3050545	D_0__Archaea	D_1__Euryarchaeota	D_2__Thermoplasmata	D_3__Marine Group II	D_4__uncultured archaeon	D_5__uncultured archaeon	D_6__uncultured archaeon	Unassigned	0	0	0	0	0	0	0	0	0	0	0	0	0	0	0
denovo3054041	D_0__Archaea	D_1__Euryarchaeota	D_2__Thermoplasmata	D_3__Marine Group II	Unassigned	Unassigned	Unassigned	Unassigned	9.68e-06	0	0	0	0	0	0	0	0	0	0	0	0	0	0
denovo3061687	D_0__Archaea	D_1__Euryarchaeota	D_2__Thermoplasmata	D_3__uncultured	D_4__uncultured archaeon	D_5__uncultured archaeon	D_6__uncultured archaeon	Unassigned	0	0	0	0	0	0	0	0	0	0	0	0	0	0	8.51e-06
denovo306472	D_0__Archaea	D_1__Euryarchaeota	D_2__Thermoplasmata	D_3__Marine Group II	D_4__uncultured marine archaeon	D_5__uncultured marine archaeon	D_6__uncultured marine archaeon	Unassigned	0	0	0	0	0	0	0	0	0	0	0	0	0	0	0
denovo3064945	D_0__Archaea	D_1__Euryarchaeota	D_2__Thermoplasmata	D_3__Marine Group II	D_4__uncultured archaeon	D_5__uncultured archaeon	D_6__uncultured archaeon	Unassigned	0	3.57e-05	4.01e-05	1.48e-05	8.86e-05	0	0	0	0	0	0	0	0	0	0
denovo307124	D_0__Archaea	D_1__Euryarchaeota	D_2__Thermoplasmata	D_3__uncultured	D_4__uncultured sediment archaeon	D_5__uncultured sediment archaeon	D_6__uncultured sediment archaeon	Unassigned	0	0	0	0	0	0	0	0	0	0	0	0	0	0	0
denovo3077108	D_0__Archaea	D_1__Euryarchaeota	D_2__Thermoplasmata	D_3__Marine Group II	D_4__uncultured marine archaeon	D_5__uncultured marine archaeon	D_6__uncultured marine archaeon	Unassigned	0	0	0	0	0	0	0	0	0	0	0	0	0	0	0
denovo3091447	D_0__Archaea	D_1__Euryarchaeota	D_2__Thermoplasmata	D_3__Marine Group II	Unassigned	Unassigned	Unassigned	Unassigned	9.68e-06	0	0	0	0	0	0	0	0	0	0	0	0	0	0
denovo3093036	D_0__Archaea	D_1__Euryarchaeota	D_2__Thermoplasmata	D_3__Marine Group II	D_4__uncultured marine archaeon	D_5__uncultured marine archaeon	D_6__uncultured marine archaeon	Unassigned	0	0	0	0	0	0	0	0	0	0	0	0	0	0	0
denovo3093125	D_0__Archaea	D_1__Euryarchaeota	D_2__Thermoplasmata	D_3__Marine Group II	D_4__uncultured marine group II euryarchaeote	D_5__uncultured marine group II euryarchaeote	D_6__uncultured marine group II euryarchaeote	Unassigned	0	1.19e-05	0	0	0	0	0	0	0	0	0	0	0	0	0
denovo3100231	D_0__Archaea	D_1__Euryarchaeota	D_2__Thermoplasmata	D_3__Marine Group II	D_4__uncultured marine archaeon	D_5__uncultured marine archaeon	D_6__uncultured marine archaeon	Unassigned	9.68e-06	4.76e-05	1e-05	4.45e-05	1.27e-05	0	1.13e-05	0	0	0	0	0	0	0	0
denovo3103783	D_0__Archaea	D_1__Euryarchaeota	D_2__Thermoplasmata	D_3__Marine Group III	D_4__uncultured archaeon	D_5__uncultured archaeon	D_6__uncultured archaeon	Unassigned	0	0	0	0	1.27e-05	8.49e-05	3.4e-05	4.95e-05	9.2e-05	3.38e-05	9.96e-05	2.76e-05	0	0	0
denovo3146402	D_0__Archaea	D_1__Euryarchaeota	D_2__Thermoplasmata	D_3__uncultured	Unassigned	Unassigned	Unassigned	Unassigned	0	0	0	0	0	0	0	0	9.2e-06	1.69e-05	0	0	0	0	0
denovo3153771	D_0__Archaea	D_1__Euryarchaeota	D_2__Methanomicrobia	D_3__ANME-1	D_4__ANME-1b	D_5__uncultured archaeon	D_6__uncultured archaeon	Unassigned	0	0	0	0	0	0	0	0	0	0	0	0	0	0	0
denovo3157899	D_0__Archaea	D_1__Euryarchaeota	D_2__Thermoplasmata	D_3__Marine Group II	D_4__uncultured archaeon	D_5__uncultured archaeon	D_6__uncultured archaeon	Unassigned	0	1.19e-05	0	4.45e-05	0.000215214	0.000148568	1.13e-05	0	0	0	0	0	0	0	0
denovo31604	D_0__Archaea	D_1__Euryarchaeota	D_2__Thermoplasmata	D_3__uncultured	D_4__uncultured archaeon	D_5__uncultured archaeon	D_6__uncultured archaeon	Unassigned	0	0	0	0	0	0	0	0	0	0	1.11e-05	9.21e-06	1.22e-05	0	0
denovo3164229	D_0__Archaea	D_1__Euryarchaeota	D_2__Thermoplasmata	D_3__uncultured	Unassigned	Unassigned	Unassigned	Unassigned	0	0	0	0	0	0	0	0	0	0	0	0	0	0	0
denovo3165244	D_0__Archaea	D_1__Euryarchaeota	D_2__Thermoplasmata	D_3__Marine Group II	Unassigned	Unassigned	Unassigned	Unassigned	0	7.14e-05	7.01e-05	8.9e-05	6.33e-05	0	0	0	0	0	0	0	0	0	0
denovo3174910	D_0__Archaea	D_1__Euryarchaeota	D_2__Thermoplasmata	D_3__uncultured	D_4__uncultured archaeon	D_5__uncultured archaeon	D_6__uncultured archaeon	Unassigned	0	0	0	0	0	0	1.13e-05	3.71e-05	1.84e-05	2.54e-05	1.11e-05	0	0	0	0
denovo3176987	D_0__Archaea	D_1__Euryarchaeota	D_2__Thermoplasmata	D_3__Marine Group II	D_4__marine metagenome	D_5__marine metagenome	D_6__marine metagenome	Unassigned	0	0	1e-05	0	0	0	0	0	0	0	0	0	0	0	0
denovo3182341	D_0__Archaea	D_1__Euryarchaeota	D_2__Methanomicrobia	D_3__ANME-1	D_4__ANME-1b	D_5__uncultured archaeon	D_6__uncultured archaeon	Unassigned	0	0	0	0	0	0	0	0	0	0	0	0	0	1.73e-05	8.51e-06
denovo3183614	D_0__Archaea	D_1__Euryarchaeota	D_2__Thermoplasmata	D_3__Marine Group II	D_4__uncultured marine group II euryarchaeote	D_5__uncultured marine group II euryarchaeote	D_6__uncultured marine group II euryarchaeote	Unassigned	9.68e-06	0	0	0	0	0	0	0	0	0	0	0	0	0	0
denovo3185439	D_0__Archaea	D_1__Euryarchaeota	D_2__Thermoplasmata	D_3__Marine Group II	D_4__uncultured marine group II euryarchaeote	D_5__uncultured marine group II euryarchaeote	D_6__uncultured marine group II euryarchaeote	Unassigned	0	4.76e-05	0	1.48e-05	0	0	0	0	0	0	0	0	0	0	0
denovo3198300	D_0__Archaea	D_1__Euryarchaeota	D_2__Thermoplasmata	D_3__Marine Group III	D_4__uncultured archaeon	D_5__uncultured archaeon	D_6__uncultured archaeon	Unassigned	0	0	0	0	0	0	0	0	0	0	0	0	0	0	0
denovo320022	D_0__Archaea	D_1__Euryarchaeota	D_2__Thermoplasmata	D_3__Marine Group II	D_4__uncultured archaeon	D_5__uncultured archaeon	D_6__uncultured archaeon	Unassigned	0	0	1e-05	0	0	0	0	0	0	0	0	0	0	0	0
denovo3200419	D_0__Archaea	D_1__Euryarchaeota	D_2__Thermoplasmata	D_3__Marine Group III	D_4__uncultured archaeon	D_5__uncultured archaeon	D_6__uncultured archaeon	Unassigned	0	0	0	0	0	0	1.13e-05	2.47e-05	1.84e-05	1.69e-05	1.11e-05	1.84e-05	0	0	0
denovo3210749	D_0__Archaea	D_1__Euryarchaeota	D_2__Thermoplasmata	D_3__Marine Group II	D_4__uncultured marine archaeon	D_5__uncultured marine archaeon	D_6__uncultured marine archaeon	Unassigned	6.78e-05	0.000190399	0.0003206	0.000296542	8.86e-05	4.24e-05	1.13e-05	0	0	0	0	0	0	0	0
denovo3214088	D_0__Archaea	D_1__Euryarchaeota	D_2__Thermoplasmata	D_3__Marine Group II	D_4__uncultured archaeon	D_5__uncultured archaeon	D_6__uncultured archaeon	Unassigned	0	0	0	0	0	0	0	0	0	0	0	0	0	0	0
denovo3232190	D_0__Archaea	D_1__Euryarchaeota	D_2__Thermococci	D_3__Methanofastidiosales	D_4__uncultured	D_5__uncultured archaeon	D_6__uncultured archaeon	Unassigned	0	0	0	0	0	0	0	0	0	0	0	0	0	0	0
denovo3235849	D_0__Archaea	D_1__Euryarchaeota	D_2__Methanomicrobia	D_3__ANME-1	D_4__ANME-1b	D_5__uncultured archaeon	D_6__uncultured archaeon	Unassigned	0	0	0	0	0	0	0	0	0	0	0	0	0	0	0
denovo3236712	D_0__Archaea	D_1__Euryarchaeota	D_2__Methanomicrobia	D_3__ANME-1	D_4__ANME-1b	D_5__uncultured archaeon	D_6__uncultured archaeon	Unassigned	0	0	0	0	0	0	0	0	0	0	0	0	0	0	8.51e-06
denovo3238743	D_0__Archaea	D_1__Euryarchaeota	D_2__Methanomicrobia	D_3__ANME-1	D_4__ANME-1b	D_5__uncultured archaeon	D_6__uncultured archaeon	Unassigned	0	0	0	0	0	0	0	0	0	0	0	0	0	0	0
denovo3246367	D_0__Archaea	D_1__Euryarchaeota	D_2__Thermoplasmata	D_3__uncultured	D_4__uncultured archaeon	D_5__uncultured archaeon	D_6__uncultured archaeon	Unassigned	0	0	0	0	0	1.06e-05	2.27e-05	6.19e-05	1.84e-05	1.69e-05	1.11e-05	1.84e-05	0	0	0
denovo3256038	D_0__Archaea	D_1__Euryarchaeota	D_2__Thermoplasmata	D_3__Marine Group II	Unassigned	Unassigned	Unassigned	Unassigned	0	5.95e-05	7.01e-05	0.000237234	0.000164576	3.18e-05	0	0	0	0	0	0	0	0	0
denovo328775	D_0__Archaea	D_1__Euryarchaeota	D_2__Methanomicrobia	D_3__ANME-1	D_4__ANME-1b	D_5__uncultured archaeon	D_6__uncultured archaeon	Unassigned	0	0	0	0	0	0	0	0	0	0	0	0	0	0	0
denovo328813	D_0__Archaea	D_1__Euryarchaeota	D_2__Thermoplasmata	D_3__Marine Group II	D_4__uncultured marine archaeon	D_5__uncultured marine archaeon	D_6__uncultured marine archaeon	Unassigned	9.68e-06	1.19e-05	1e-05	0	0	1.06e-05	0	0	0	0	0	0	0	0	0
denovo328839	D_0__Archaea	D_1__Euryarchaeota	D_2__Thermoplasmata	D_3__uncultured	D_4__uncultured archaeon	D_5__uncultured archaeon	D_6__uncultured archaeon	Unassigned	0	0	0	0	1.27e-05	5.31e-05	9.08e-05	0.000272186	0.000248306	0.000236841	0.000154908	0.000101336	1.22e-05	0	0
denovo3304047	D_0__Archaea	D_1__Euryarchaeota	D_2__Methanomicrobia	D_3__Methanocellales	D_4__uncultured	D_5__uncultured archaeon	D_6__uncultured archaeon	Unassigned	0	0	0	0	0	0	0	0	0	0	0	0	0	8.66e-06	0
denovo3314471	D_0__Archaea	D_1__Euryarchaeota	D_2__Thermoplasmata	D_3__uncultured	D_4__uncultured archaeon	D_5__uncultured archaeon	D_6__uncultured archaeon	Unassigned	0	0	0	0	1.27e-05	0	0	0	0	0	0	1.84e-05	0	0	8.51e-06
denovo3322200	D_0__Archaea	D_1__Euryarchaeota	D_2__Thermoplasmata	D_3__Marine Group II	D_4__uncultured marine archaeon	D_5__uncultured marine archaeon	D_6__uncultured marine archaeon	Unassigned	0	2.38e-05	1e-05	1.48e-05	0	0	0	0	0	0	0	0	0	0	0
denovo3325053	D_0__Archaea	D_1__Euryarchaeota	D_2__Thermoplasmata	D_3__Marine Group II	D_4__uncultured marine archaeon	D_5__uncultured marine archaeon	D_6__uncultured marine archaeon	Unassigned	0	0	0	0	0	0	0	0	0	0	0	0	0	0	0
denovo3325408	D_0__Archaea	D_1__Euryarchaeota	D_2__Thermoplasmata	D_3__Marine Group II	D_4__uncultured marine archaeon	D_5__uncultured marine archaeon	D_6__uncultured marine archaeon	Unassigned	0	0	0	0	0	0	0	0	0	0	0	0	0	0	0
denovo3330256	D_0__Archaea	D_1__Euryarchaeota	D_2__Thermoplasmata	D_3__Marine Group II	D_4__uncultured archaeon	D_5__uncultured archaeon	D_6__uncultured archaeon	Unassigned	0	0	0	0	0	0	0	0	0	0	0	0	0	0	0
denovo3335712	D_0__Archaea	D_1__Euryarchaeota	D_2__Thermoplasmata	D_3__Marine Group II	D_4__uncultured marine archaeon	D_5__uncultured marine archaeon	D_6__uncultured marine archaeon	Unassigned	0	0	0	0	0	0	0	0	0	0	0	0	0	0	0
denovo3335897	D_0__Archaea	D_1__Euryarchaeota	D_2__Thermoplasmata	D_3__Marine Group II	D_4__uncultured marine group II euryarchaeote	D_5__uncultured marine group II euryarchaeote	D_6__uncultured marine group II euryarchaeote	Unassigned	1.94e-05	2.38e-05	2e-05	0	0	0	0	0	0	0	0	0	0	0	0
denovo3347927	D_0__Archaea	D_1__Euryarchaeota	D_2__Thermoplasmata	D_3__Marine Group II	D_4__uncultured marine group II euryarchaeote	D_5__uncultured marine group II euryarchaeote	D_6__uncultured marine group II euryarchaeote	Unassigned	3.87e-05	7.14e-05	3.01e-05	1.48e-05	0	0	0	0	0	0	0	0	0	0	0
denovo3352644	D_0__Archaea	D_1__Euryarchaeota	D_2__Thermoplasmata	D_3__uncultured	Unassigned	Unassigned	Unassigned	Unassigned	0	0	0	0	0	0	0	0	0	0	0	0	1.22e-05	8.66e-06	3.41e-05
denovo3356417	D_0__Archaea	D_1__Euryarchaeota	D_2__Thermoplasmata	D_3__Marine Group II	Unassigned	Unassigned	Unassigned	Unassigned	0	0	0	0	0	0	0	0	0	0	0	0	0	0	0
denovo3356440	D_0__Archaea	D_1__Euryarchaeota	D_2__Methanomicrobia	D_3__ANME-1	D_4__ANME-1b	D_5__uncultured archaeon	D_6__uncultured archaeon	Unassigned	0	0	0	0	0	0	0	0	0	0	0	0	0	0	0
denovo335956	D_0__Archaea	D_1__Euryarchaeota	D_2__Thermoplasmata	D_3__uncultured	Unassigned	Unassigned	Unassigned	Unassigned	0	0	0	0	0	0	0	0	0	0	0	0	0	0	8.51e-06
denovo3366388	D_0__Archaea	D_1__Euryarchaeota	D_2__Methanomicrobia	D_3__ANME-1	D_4__ANME-1b	D_5__uncultured archaeon	D_6__uncultured archaeon	Unassigned	0	0	0	0	0	0	0	0	0	0	0	0	0	8.66e-06	7.66e-05
denovo3377249	D_0__Archaea	D_1__Euryarchaeota	D_2__Thermoplasmata	D_3__Thermoplasmatales	D_4__Ferroplasmaceae	D_5__Ferroplasma	D_6__uncultured archaeon	Unassigned	0	0	0	0	0	0	0	0	0	0	0	0	0	0	0
denovo3380873	D_0__Archaea	D_1__Euryarchaeota	D_2__Thermoplasmata	D_3__Marine Group II	Unassigned	Unassigned	Unassigned	Unassigned	0	0	2e-05	1.48e-05	0	0	0	0	0	0	0	0	0	0	0
denovo3381059	D_0__Archaea	D_1__Euryarchaeota	D_2__Thermoplasmata	D_3__Marine Group II	D_4__uncultured archaeon	D_5__uncultured archaeon	D_6__uncultured archaeon	Unassigned	0	0	0	0	0	0	0	0	0	0	0	0	0	0	0
denovo3389966	D_0__Archaea	D_1__Euryarchaeota	D_2__Thermoplasmata	D_3__Marine Group II	D_4__uncultured marine archaeon	D_5__uncultured marine archaeon	D_6__uncultured marine archaeon	Unassigned	1.94e-05	1.19e-05	0	0	0	0	0	0	0	0	0	0	0	0	0
denovo3396405	D_0__Archaea	D_1__Euryarchaeota	D_2__Thermoplasmata	D_3__uncultured	Unassigned	Unassigned	Unassigned	Unassigned	0	0	0	0	0	0	0	0	9.2e-06	0	0	0	0	0	0
denovo340670	D_0__Archaea	D_1__Euryarchaeota	D_2__Methanomicrobia	D_3__ANME-1	D_4__ANME-1b	D_5__uncultured archaeon	D_6__uncultured archaeon	Unassigned	0	0	0	0	0	0	0	0	0	0	0	0	0	0	0
denovo3421671	D_0__Archaea	D_1__Euryarchaeota	D_2__Thermoplasmata	D_3__Marine Group II	Unassigned	Unassigned	Unassigned	Unassigned	0	0	0	0	0	0	0	0	0	0	0	0	0	0	0
denovo3421758	D_0__Archaea	D_1__Euryarchaeota	D_2__Thermoplasmata	D_3__Marine Group II	D_4__marine metagenome	D_5__marine metagenome	D_6__marine metagenome	Unassigned	0	0	0	0	0	0	0	0	0	0	0	0	0	0	0
denovo3423314	D_0__Archaea	D_1__Euryarchaeota	D_2__Methanomicrobia	D_3__ANME-1	D_4__ANME-1b	D_5__uncultured archaeon	D_6__uncultured archaeon	Unassigned	0	0	0	0	0	0	0	0	0	0	0	0	0	0	0
denovo3423380	D_0__Archaea	D_1__Euryarchaeota	D_2__Thermoplasmata	D_3__uncultured	D_4__uncultured archaeon	D_5__uncultured archaeon	D_6__uncultured archaeon	Unassigned	0	0	0	0	0	0	0	0	0	0	0	0	0	0	8.51e-06
denovo3423723	D_0__Archaea	D_1__Euryarchaeota	D_2__Thermoplasmata	D_3__Marine Group II	D_4__uncultured marine archaeon	D_5__uncultured marine archaeon	D_6__uncultured marine archaeon	Unassigned	6.78e-05	0	0	0	0	0	0	0	0	0	0	0	0	0	0
denovo3424838	D_0__Archaea	D_1__Euryarchaeota	D_2__Thermoplasmata	D_3__Marine Group II	D_4__uncultured marine archaeon	D_5__uncultured marine archaeon	D_6__uncultured marine archaeon	Unassigned	0	0	0	0	0	0	0	0	0	0	0	0	0	0	0
denovo343472	D_0__Archaea	D_1__Euryarchaeota	D_2__Thermoplasmata	D_3__uncultured	D_4__uncultured archaeon	D_5__uncultured archaeon	D_6__uncultured archaeon	Unassigned	0	0	0	0	0	0	0	0	0	0	0	0	0	0	0
denovo3434951	D_0__Archaea	D_1__Euryarchaeota	D_2__Methanomicrobia	D_3__ANME-1	D_4__ANME-1b	D_5__uncultured archaeon	D_6__uncultured archaeon	Unassigned	0	0	0	0	0	0	0	0	0	0	0	0	0	3.46e-05	5.96e-05
denovo3444230	D_0__Archaea	D_1__Euryarchaeota	D_2__Thermoplasmata	D_3__uncultured	D_4__uncultured archaeon	D_5__uncultured archaeon	D_6__uncultured archaeon	Unassigned	0	0	0	0	0	0	0	0	9.2e-06	0	0	0	0	0	0
denovo3446865	D_0__Archaea	D_1__Euryarchaeota	D_2__Methanomicrobia	D_3__ANME-1	D_4__ANME-1b	D_5__uncultured archaeon	D_6__uncultured archaeon	Unassigned	0	0	0	0	0	0	0	0	0	0	0	0	0	0	8.51e-06
denovo3452436	D_0__Archaea	D_1__Euryarchaeota	D_2__Thermoplasmata	D_3__Marine Benthic Group D and DHVEG-1	D_4__uncultured archaeon	D_5__uncultured archaeon	D_6__uncultured archaeon	Unassigned	0	0	0	0	0	0	0	0	0	0	0	0	0	0	0
denovo3452893	D_0__Archaea	D_1__Euryarchaeota	D_2__Thermoplasmata	D_3__Marine Group II	D_4__uncultured marine group II euryarchaeote	D_5__uncultured marine group II euryarchaeote	D_6__uncultured marine group II euryarchaeote	Unassigned	0	0	1e-05	0	0	0	0	0	0	0	0	0	0	0	0
denovo3453442	D_0__Archaea	D_1__Euryarchaeota	D_2__Thermoplasmata	D_3__Marine Group II	Unassigned	Unassigned	Unassigned	Unassigned	0	1.19e-05	2e-05	1.48e-05	1.27e-05	0	0	0	0	0	0	0	0	0	0
denovo3453468	D_0__Archaea	D_1__Euryarchaeota	D_2__Methanomicrobia	D_3__Methanosarcinales	D_4__uncultured	Unassigned	Unassigned	Unassigned	0	0	0	0	0	0	0	0	0	0	0	0	0	0	0
denovo3460416	D_0__Archaea	D_1__Euryarchaeota	D_2__Thermoplasmata	D_3__Marine Group II	Unassigned	Unassigned	Unassigned	Unassigned	0	0	0	0	0	0	0	0	0	0	0	0	0	0	0
denovo3466626	D_0__Archaea	D_1__Euryarchaeota	D_2__Thermoplasmata	D_3__Marine Group II	D_4__uncultured marine archaeon	D_5__uncultured marine archaeon	D_6__uncultured marine archaeon	Unassigned	0	0	0	0	0	0	0	0	0	0	0	0	0	0	0
denovo3479995	D_0__Archaea	D_1__Euryarchaeota	D_2__Thermoplasmata	D_3__Marine Group II	D_4__uncultured marine archaeon	D_5__uncultured marine archaeon	D_6__uncultured marine archaeon	Unassigned	0	1.19e-05	0	0	0	0	0	0	0	0	0	0	0	0	0
denovo3482891	D_0__Archaea	D_1__Euryarchaeota	D_2__Thermoplasmata	D_3__uncultured	D_4__uncultured archaeon	D_5__uncultured archaeon	D_6__uncultured archaeon	Unassigned	0	0	0	0	0	0	0	0	9.2e-06	0	0	0	0	0	0
denovo3485600	D_0__Archaea	D_1__Euryarchaeota	D_2__Thermoplasmata	D_3__Marine Group II	D_4__uncultured marine archaeon	D_5__uncultured marine archaeon	D_6__uncultured marine archaeon	Unassigned	0	0	0	0	0	0	0	0	0	0	0	0	0	0	0
denovo3492426	D_0__Archaea	D_1__Euryarchaeota	D_2__Thermoplasmata	D_3__Marine Group II	D_4__uncultured marine archaeon	D_5__uncultured marine archaeon	D_6__uncultured marine archaeon	Unassigned	0	0	0	0	0	0	0	0	0	0	0	0	0	0	0
denovo3501485	D_0__Archaea	D_1__Euryarchaeota	D_2__Thermoplasmata	D_3__Marine Group II	D_4__uncultured marine archaeon	D_5__uncultured marine archaeon	D_6__uncultured marine archaeon	Unassigned	0.000145204	3.57e-05	1e-05	0	0	0	0	0	0	0	0	0	0	0	0
denovo3501994	D_0__Archaea	D_1__Euryarchaeota	D_2__Methanomicrobia	D_3__ANME-1	D_4__ANME-1b	D_5__uncultured archaeon	D_6__uncultured archaeon	Unassigned	0	0	0	0	0	0	0	0	0	0	0	0	0	0	0
denovo35052	D_0__Archaea	D_1__Euryarchaeota	D_2__Thermoplasmata	D_3__Marine Group II	D_4__uncultured archaeon	D_5__uncultured archaeon	D_6__uncultured archaeon	Unassigned	0	0	0	4.45e-05	0	0	0	0	0	0	0	0	0	0	0
denovo3505918	D_0__Archaea	D_1__Euryarchaeota	D_2__Thermoplasmata	D_3__uncultured	D_4__uncultured archaeon	D_5__uncultured archaeon	D_6__uncultured archaeon	Unassigned	0	0	0	0	0	1.06e-05	3.4e-05	3.71e-05	9.2e-06	8.46e-06	1.11e-05	0	0	0	2.55e-05
denovo3509022	D_0__Archaea	D_1__Euryarchaeota	D_2__Methanomicrobia	D_3__ANME-1	D_4__ANME-1b	D_5__uncultured archaeon	D_6__uncultured archaeon	Unassigned	0	0	0	0	0	0	0	0	0	0	0	0	0	0	0
denovo3509296	D_0__Archaea	D_1__Euryarchaeota	D_2__Thermoplasmata	D_3__uncultured	D_4__uncultured archaeon	D_5__uncultured archaeon	D_6__uncultured archaeon	Unassigned	0	0	0	0	0	0	0	1.24e-05	0	0	0	0	0	0	0
denovo3521892	D_0__Archaea	D_1__Euryarchaeota	D_2__Thermoplasmata	D_3__Marine Benthic Group D and DHVEG-1	D_4__uncultured archaeon	D_5__uncultured archaeon	D_6__uncultured archaeon	Unassigned	0	0	0	0	0	0	0	0	0	0	0	0	0	0	0
denovo3522656	D_0__Archaea	D_1__Euryarchaeota	D_2__Thermoplasmata	D_3__Marine Group II	D_4__uncultured marine group II euryarchaeote	D_5__uncultured marine group II euryarchaeote	D_6__uncultured marine group II euryarchaeote	Unassigned	0	0	0	0	0	0	0	0	0	0	0	0	0	0	0
denovo3523582	D_0__Archaea	D_1__Euryarchaeota	D_2__Methanomicrobia	D_3__ANME-1	D_4__ANME-1b	D_5__uncultured archaeon	D_6__uncultured archaeon	Unassigned	0	0	0	0	0	0	0	0	0	0	0	0	0	0	0
denovo352648	D_0__Archaea	D_1__Euryarchaeota	D_2__Thermoplasmata	D_3__Marine Group II	Unassigned	Unassigned	Unassigned	Unassigned	0	0	0	0	0	0	0	0	0	0	0	0	0	0	0
denovo3526627	D_0__Archaea	D_1__Euryarchaeota	D_2__Thermoplasmata	D_3__Marine Group II	D_4__uncultured marine archaeon	D_5__uncultured marine archaeon	D_6__uncultured marine archaeon	Unassigned	0	0	0	0	0	0	0	0	0	0	0	0	0	0	0
denovo3527665	D_0__Archaea	D_1__Euryarchaeota	D_2__Thermoplasmata	D_3__uncultured	D_4__uncultured archaeon	D_5__uncultured archaeon	D_6__uncultured archaeon	Unassigned	0	0	0	0	0	0	0	1.24e-05	0	8.46e-06	0	0	0	0	0
denovo3528486	D_0__Archaea	D_1__Euryarchaeota	D_2__Methanomicrobia	D_3__ANME-1	D_4__ANME-1b	D_5__uncultured archaeon	D_6__uncultured archaeon	Unassigned	0	0	0	0	0	0	0	0	0	0	0	0	0	3.46e-05	0.000144731
denovo3536746	D_0__Archaea	D_1__Euryarchaeota	D_2__Thermococci	D_3__Methanofastidiosales	D_4__uncultured	D_5__uncultured archaeon	D_6__uncultured archaeon	Unassigned	0	0	0	0	0	0	0	0	0	0	0	9.21e-06	0	0	0
denovo354610	D_0__Archaea	D_1__Euryarchaeota	D_2__Thermoplasmata	D_3__Marine Group III	D_4__uncultured archaeon	D_5__uncultured archaeon	D_6__uncultured archaeon	Unassigned	0	0	0	0	0	0	1.13e-05	0	0	0	0	0	0	0	0
denovo3580806	D_0__Archaea	D_1__Euryarchaeota	D_2__Thermoplasmata	D_3__Marine Group II	D_4__uncultured archaeon	D_5__uncultured archaeon	D_6__uncultured archaeon	Unassigned	0	0	0	0	1.27e-05	0	0	0	0	0	0	0	0	0	0
denovo3581845	D_0__Archaea	D_1__Euryarchaeota	D_2__Thermoplasmata	D_3__Marine Group II	D_4__uncultured marine archaeon	D_5__uncultured marine archaeon	D_6__uncultured marine archaeon	Unassigned	9.68e-06	0	0	0	0	0	0	0	0	0	0	0	0	0	0
denovo3585222	D_0__Archaea	D_1__Euryarchaeota	D_2__Methanomicrobia	D_3__ANME-1	D_4__ANME-1b	D_5__uncultured archaeon	D_6__uncultured archaeon	Unassigned	0	0	0	0	0	0	0	0	0	0	0	0	0	0	1.7e-05
denovo3585632	D_0__Archaea	D_1__Euryarchaeota	D_2__Methanomicrobia	D_3__ANME-1	D_4__ANME-1b	D_5__uncultured archaeon	D_6__uncultured archaeon	Unassigned	0	0	0	0	0	0	0	0	0	0	0	0	0	8.66e-06	2.55e-05
denovo3597986	D_0__Archaea	D_1__Euryarchaeota	D_2__Thermoplasmata	D_3__uncultured	Unassigned	Unassigned	Unassigned	Unassigned	0	0	0	0	0	0	0	0	9.2e-06	1.69e-05	4.43e-05	9.21e-06	1.22e-05	8.66e-06	2.55e-05
denovo3608021	D_0__Archaea	D_1__Euryarchaeota	D_2__Thermoplasmata	D_3__Marine Group II	Unassigned	Unassigned	Unassigned	Unassigned	0	0	0	0	0	0	0	0	0	0	0	0	0	0	0
denovo3610660	D_0__Archaea	D_1__Euryarchaeota	D_2__Thermoplasmata	D_3__Marine Group II	D_4__uncultured marine group II euryarchaeote	D_5__uncultured marine group II euryarchaeote	D_6__uncultured marine group II euryarchaeote	Unassigned	0	0	0	0	0	0	0	0	0	0	0	0	0	0	0
denovo3614038	D_0__Archaea	D_1__Euryarchaeota	D_2__Thermoplasmata	D_3__Marine Group II	D_4__uncultured marine archaeon	D_5__uncultured marine archaeon	D_6__uncultured marine archaeon	Unassigned	0	0	0	0	0	0	0	0	0	0	0	0	0	0	0
denovo3617769	D_0__Archaea	D_1__Euryarchaeota	D_2__Thermoplasmata	D_3__Marine Group II	D_4__uncultured marine archaeon	D_5__uncultured marine archaeon	D_6__uncultured marine archaeon	Unassigned	9.68e-06	0	0	0	0	0	0	0	0	0	0	0	0	0	0
denovo3619560	D_0__Archaea	D_1__Euryarchaeota	D_2__Thermoplasmata	D_3__Marine Group II	D_4__uncultured archaeon	D_5__uncultured archaeon	D_6__uncultured archaeon	Unassigned	0	0	0	0	0	0	0	0	0	0	0	0	0	0	0
denovo3619761	D_0__Archaea	D_1__Euryarchaeota	D_2__Thermoplasmata	D_3__Marine Group II	Unassigned	Unassigned	Unassigned	Unassigned	0	0	0	0	0	0	0	0	0	0	0	0	0	0	0
denovo3620310	D_0__Archaea	D_1__Euryarchaeota	D_2__Thermoplasmata	D_3__Marine Group II	D_4__uncultured archaeon	D_5__uncultured archaeon	D_6__uncultured archaeon	Unassigned	0	0	0	0	0	0	0	0	0	0	0	0	0	0	0
denovo3623030	D_0__Archaea	D_1__Euryarchaeota	D_2__Thermoplasmata	D_3__Marine Group II	Unassigned	Unassigned	Unassigned	Unassigned	0	0.000178499	0.000420787	0.00117134	0.000329151	0.00010612	0	0	0	0	0	0	0	0	0
denovo3623103	D_0__Archaea	D_1__Euryarchaeota	D_2__Thermoplasmata	D_3__Marine Group II	Unassigned	Unassigned	Unassigned	Unassigned	0	0	0	0	0	0	0	0	0	0	0	0	0	0	0
denovo3627269	D_0__Archaea	D_1__Euryarchaeota	D_2__Thermoplasmata	D_3__Marine Group III	D_4__uncultured marine archaeon	D_5__uncultured marine archaeon	D_6__uncultured marine archaeon	Unassigned	0	0	0	0	0	0	0	0	0	0	0	0	0	0	0
denovo3629490	D_0__Archaea	D_1__Euryarchaeota	D_2__Thermoplasmata	D_3__Marine Group II	D_4__uncultured marine archaeon	D_5__uncultured marine archaeon	D_6__uncultured marine archaeon	Unassigned	0	0	0	0	0	0	0	0	0	0	0	0	0	0	0
denovo3631371	D_0__Archaea	D_1__Euryarchaeota	D_2__Methanomicrobia	D_3__ANME-1	D_4__ANME-1b	D_5__uncultured archaeon	D_6__uncultured archaeon	Unassigned	0	0	0	0	0	0	0	0	0	0	0	0	0	0	8.51e-06
denovo3634469	D_0__Archaea	D_1__Euryarchaeota	D_2__Thermoplasmata	D_3__uncultured	D_4__uncultured archaeon	D_5__uncultured archaeon	D_6__uncultured archaeon	Unassigned	0	0	0	0	0	0	0	0	0	0	0	0	0	0	8.51e-06
denovo3637017	D_0__Archaea	D_1__Euryarchaeota	D_2__Thermoplasmata	D_3__uncultured	Unassigned	Unassigned	Unassigned	Unassigned	0	0	0	0	0	0	0	0	0	0	0	0	0	0	0
denovo3637175	D_0__Archaea	D_1__Euryarchaeota	D_2__Thermoplasmata	D_3__uncultured	Unassigned	Unassigned	Unassigned	Unassigned	0	0	0	0	0	0	0	0	0	0	1.11e-05	0	0	8.66e-06	5.96e-05
denovo3638627	D_0__Archaea	D_1__Euryarchaeota	D_2__Thermoplasmata	D_3__Marine Group II	Unassigned	Unassigned	Unassigned	Unassigned	0	0	0	0	0	0	0	0	0	0	0	0	0	0	0
denovo363970	D_0__Archaea	D_1__Euryarchaeota	D_2__Thermoplasmata	D_3__Marine Group III	D_4__uncultured archaeon	D_5__uncultured archaeon	D_6__uncultured archaeon	Unassigned	0	0	0	0	0	0	0	0	9.2e-06	0	0	0	0	0	0
denovo3642441	D_0__Archaea	D_1__Euryarchaeota	D_2__Thermoplasmata	D_3__uncultured	Unassigned	Unassigned	Unassigned	Unassigned	0	0	0	0	0	0	0	0	9.2e-06	0	0	9.21e-06	3.67e-05	8.66e-06	3.41e-05
denovo3644969	D_0__Archaea	D_1__Euryarchaeota	D_2__Thermoplasmata	D_3__Marine Group II	D_4__uncultured marine archaeon	D_5__uncultured marine archaeon	D_6__uncultured marine archaeon	Unassigned	0	0	0	0	0	0	0	0	0	0	0	0	0	0	0
denovo364511	D_0__Archaea	D_1__Euryarchaeota	D_2__Thermoplasmata	D_3__Marine Group II	D_4__uncultured marine archaeon	D_5__uncultured marine archaeon	D_6__uncultured marine archaeon	Unassigned	0	0	0	0	0	0	0	0	0	0	0	0	0	0	0
denovo3646200	D_0__Archaea	D_1__Euryarchaeota	D_2__Thermoplasmata	D_3__Marine Benthic Group D and DHVEG-1	D_4__uncultured archaeon	D_5__uncultured archaeon	D_6__uncultured archaeon	Unassigned	0	0	0	0	0	0	0	0	0	0	0	0	0	0	8.51e-06
denovo3646349	D_0__Archaea	D_1__Euryarchaeota	D_2__Thermoplasmata	D_3__Marine Benthic Group D and DHVEG-1	D_4__uncultured archaeon	D_5__uncultured archaeon	D_6__uncultured archaeon	Unassigned	0	0	0	0	0	0	0	0	0	8.46e-06	0	0	0	8.66e-06	0
denovo364639	D_0__Archaea	D_1__Euryarchaeota	D_2__Thermoplasmata	D_3__uncultured	D_4__uncultured archaeon	D_5__uncultured archaeon	D_6__uncultured archaeon	Unassigned	0	0	0	0	0	0	1.13e-05	0	0	0	0	0	0	0	0
denovo3649017	D_0__Archaea	D_1__Euryarchaeota	D_2__Thermoplasmata	D_3__uncultured	D_4__uncultured archaeon	D_5__uncultured archaeon	D_6__uncultured archaeon	Unassigned	0	0	0	0	0	0	1.13e-05	1.24e-05	0	8.46e-06	0	0	0	0	0
denovo3652636	D_0__Archaea	D_1__Euryarchaeota	D_2__Thermoplasmata	D_3__Marine Group III	D_4__uncultured archaeon	D_5__uncultured archaeon	D_6__uncultured archaeon	Unassigned	0	0	0	0	0	0	1.13e-05	2.47e-05	0	2.54e-05	1.11e-05	3.68e-05	0	0	0
denovo3654531	D_0__Archaea	D_1__Euryarchaeota	D_2__Thermoplasmata	D_3__Thermoplasmatales	D_4__Ferroplasmaceae	D_5__Ferroplasma	Unassigned	Unassigned	0	0	0	0	0	0	0	0	0	0	0	0	0	0	0
denovo3656654	D_0__Archaea	D_1__Euryarchaeota	D_2__Thermoplasmata	D_3__Marine Group II	D_4__uncultured archaeon	D_5__uncultured archaeon	D_6__uncultured archaeon	Unassigned	9.68e-06	0	0	0	0	0	0	0	0	0	0	0	0	0	0
denovo3662412	D_0__Archaea	D_1__Euryarchaeota	D_2__Thermoplasmata	D_3__uncultured	D_4__uncultured archaeon	D_5__uncultured archaeon	D_6__uncultured archaeon	Unassigned	0	0	0	0	0	0	0	0	0	0	0	0	0	0	0
denovo3667047	D_0__Archaea	D_1__Euryarchaeota	D_2__Methanomicrobia	D_3__ANME-1	D_4__ANME-1b	D_5__uncultured archaeon	D_6__uncultured archaeon	Unassigned	0	0	0	0	0	0	0	0	0	0	0	0	0	0	0
denovo3669541	D_0__Archaea	D_1__Euryarchaeota	D_2__Methanomicrobia	D_3__ANME-1	D_4__ANME-1b	D_5__uncultured archaeon	D_6__uncultured archaeon	Unassigned	0	0	0	0	0	0	0	0	0	0	0	0	0	0	0
denovo3672102	D_0__Archaea	D_1__Euryarchaeota	D_2__Thermococci	D_3__Methanofastidiosales	D_4__uncultured	D_5__uncultured archaeon	D_6__uncultured archaeon	Unassigned	0	0	0	0	0	0	0	2.47e-05	0	8.46e-06	2.21e-05	0	0	0	0
denovo3676367	D_0__Archaea	D_1__Euryarchaeota	D_2__Methanomicrobia	D_3__ANME-1	D_4__ANME-1b	D_5__uncultured archaeon	D_6__uncultured archaeon	Unassigned	0	0	0	0	0	0	0	0	0	0	0	0	0	0	8.51e-06
denovo368087	D_0__Archaea	D_1__Euryarchaeota	D_2__Thermoplasmata	D_3__Marine Group II	D_4__uncultured marine archaeon	D_5__uncultured marine archaeon	D_6__uncultured marine archaeon	Unassigned	0	0	0	0	0	0	0	0	0	0	0	0	0	0	0
denovo368939	D_0__Archaea	D_1__Euryarchaeota	D_2__Methanomicrobia	D_3__ANME-1	D_4__ANME-1b	D_5__uncultured archaeon	D_6__uncultured archaeon	Unassigned	0	0	0	0	0	0	0	0	0	0	0	0	0	6.06e-05	0.000127704
denovo3689663	D_0__Archaea	D_1__Euryarchaeota	D_2__Thermoplasmata	D_3__Marine Group II	D_4__uncultured archaeon	D_5__uncultured archaeon	D_6__uncultured archaeon	Unassigned	0	0	0	0	0	0	0	0	0	0	0	0	0	0	0
denovo369398	D_0__Archaea	D_1__Euryarchaeota	D_2__Methanomicrobia	D_3__ANME-1	D_4__ANME-1b	D_5__uncultured archaeon	D_6__uncultured archaeon	Unassigned	0	0	0	0	0	0	0	0	0	0	0	0	0	0	0
denovo3704532	D_0__Archaea	D_1__Euryarchaeota	D_2__Thermoplasmata	D_3__uncultured	Unassigned	Unassigned	Unassigned	Unassigned	0	0	0	0	0	0	0	0	0	0	0	0	0	0	0
denovo3712245	D_0__Archaea	D_1__Euryarchaeota	D_2__Thermoplasmata	D_3__Marine Group II	D_4__uncultured marine archaeon	D_5__uncultured marine archaeon	D_6__uncultured marine archaeon	Unassigned	9.68e-06	0	0	0	0	0	0	0	0	0	0	0	0	0	0
denovo3721601	D_0__Archaea	D_1__Euryarchaeota	D_2__Thermoplasmata	D_3__uncultured	D_4__uncultured archaeon	D_5__uncultured archaeon	D_6__uncultured archaeon	Unassigned	0	0	0	0	0	0	0	0	0	8.46e-06	0	0	0	0	8.51e-06
denovo372194	D_0__Archaea	D_1__Euryarchaeota	D_2__Thermoplasmata	D_3__Marine Group II	D_4__uncultured marine archaeon	D_5__uncultured marine archaeon	D_6__uncultured marine archaeon	Unassigned	0	0	0	0	0	0	0	0	0	0	0	0	0	0	0
denovo3723538	D_0__Archaea	D_1__Euryarchaeota	D_2__Methanomicrobia	D_3__ANME-1	D_4__ANME-1b	D_5__uncultured archaeon	D_6__uncultured archaeon	Unassigned	0	0	0	0	0	0	0	0	0	0	0	0	0	0	8.51e-06
denovo3737067	D_0__Archaea	D_1__Euryarchaeota	D_2__Thermoplasmata	D_3__Marine Group II	D_4__uncultured archaeon	D_5__uncultured archaeon	D_6__uncultured archaeon	Unassigned	0	0	0	0	0	0	0	0	0	0	0	0	0	0	0
denovo3737319	D_0__Archaea	D_1__Euryarchaeota	D_2__Thermoplasmata	D_3__uncultured	Unassigned	Unassigned	Unassigned	Unassigned	0	0	0	0	0	0	0	0	0	8.46e-06	0	0	0	8.66e-06	0
denovo373942	D_0__Archaea	D_1__Euryarchaeota	D_2__Thermoplasmata	D_3__Marine Group II	Unassigned	Unassigned	Unassigned	Unassigned	0	0	0	0	0	0	0	0	0	0	0	0	0	0	0
denovo3748797	D_0__Archaea	D_1__Euryarchaeota	D_2__Thermoplasmata	D_3__Marine Group II	D_4__uncultured marine archaeon	D_5__uncultured marine archaeon	D_6__uncultured marine archaeon	Unassigned	0	0	0	0	0	0	0	0	0	0	0	0	0	0	0
denovo3762530	D_0__Archaea	D_1__Euryarchaeota	D_2__Thermoplasmata	D_3__Marine Group II	D_4__uncultured marine group II euryarchaeote	D_5__uncultured marine group II euryarchaeote	D_6__uncultured marine group II euryarchaeote	Unassigned	9.68e-06	1.19e-05	0	0	0	0	0	0	0	0	0	0	0	0	0
denovo3765587	D_0__Archaea	D_1__Euryarchaeota	D_2__Thermoplasmata	D_3__Marine Group II	Unassigned	Unassigned	Unassigned	Unassigned	0	0.000118999	0.000170318	0.00077101	0.00102543	0.000753452	5.67e-05	0	0	0	0	0	0	0	0
denovo3778967	D_0__Archaea	D_1__Euryarchaeota	D_2__Thermoplasmata	D_3__Marine Group II	D_4__uncultured archaeon	D_5__uncultured archaeon	D_6__uncultured archaeon	Unassigned	0	0	0	0	0	0	0	0	0	0	0	0	0	0	0
denovo3781452	D_0__Archaea	D_1__Euryarchaeota	D_2__Thermoplasmata	D_3__Marine Group II	Unassigned	Unassigned	Unassigned	Unassigned	0	1.19e-05	0	1.48e-05	0	0	0	0	0	0	0	0	0	0	0
denovo3789255	D_0__Archaea	D_1__Euryarchaeota	D_2__Thermoplasmata	D_3__Marine Group II	D_4__uncultured archaeon	D_5__uncultured archaeon	D_6__uncultured archaeon	Unassigned	0	0	0	1.48e-05	1.27e-05	0	0	0	0	0	0	0	0	0	0
denovo3798027	D_0__Archaea	D_1__Euryarchaeota	D_2__Methanomicrobia	D_3__ANME-1	D_4__ANME-1b	D_5__uncultured archaeon	D_6__uncultured archaeon	Unassigned	0	0	0	0	0	0	0	0	0	0	0	0	1.22e-05	8.66e-06	5.11e-05
denovo38010	D_0__Archaea	D_1__Euryarchaeota	D_2__Methanomicrobia	D_3__Methanosarcinales	D_4__Methermicoccaceae	D_5__Candidatus Syntrophoarchaeum	Unassigned	Unassigned	0	0	0	0	0	0	0	0	0	0	0	0	0	8.66e-06	0
denovo3806219	D_0__Archaea	D_1__Euryarchaeota	D_2__Thermoplasmata	D_3__Marine Group II	Unassigned	Unassigned	Unassigned	Unassigned	0	0	1e-05	0	2.53e-05	0	0	0	0	0	0	0	0	0	0
denovo3807575	D_0__Archaea	D_1__Euryarchaeota	D_2__Thermoplasmata	D_3__Marine Group II	D_4__uncultured marine archaeon	D_5__uncultured marine archaeon	D_6__uncultured marine archaeon	Unassigned	0	0	0	0	0	0	0	0	0	0	0	0	0	0	0
denovo382640	D_0__Archaea	D_1__Euryarchaeota	D_2__Thermoplasmata	D_3__Marine Group II	D_4__uncultured marine group II euryarchaeote	D_5__uncultured marine group II euryarchaeote	D_6__uncultured marine group II euryarchaeote	Unassigned	2.9e-05	2.38e-05	0	1.48e-05	0	0	0	0	0	0	0	0	0	0	0
denovo383182	D_0__Archaea	D_1__Euryarchaeota	D_2__Thermoplasmata	D_3__Marine Group II	D_4__uncultured archaeon	D_5__uncultured archaeon	D_6__uncultured archaeon	Unassigned	0	0	0	0	0	0	0	0	0	0	0	0	0	0	0
denovo384148	D_0__Archaea	D_1__Euryarchaeota	D_2__Thermoplasmata	D_3__uncultured	Unassigned	Unassigned	Unassigned	Unassigned	0	0	0	0	0	0	0	0	0	0	0	0	0	0	3.41e-05
denovo385096	D_0__Archaea	D_1__Euryarchaeota	D_2__Thermoplasmata	D_3__Marine Group II	Unassigned	Unassigned	Unassigned	Unassigned	0	2.38e-05	0	0	0	0	0	0	0	0	0	0	0	0	0
denovo3858361	D_0__Archaea	D_1__Euryarchaeota	D_2__Thermoplasmata	D_3__Thermoplasmatales	D_4__Ferroplasmaceae	D_5__Ferroplasma	D_6__uncultured archaeon	Unassigned	0	0	0	0	0	0	0	0	0	0	0	0	0	0	0
denovo3863241	D_0__Archaea	D_1__Euryarchaeota	D_2__Thermoplasmata	D_3__Marine Benthic Group D and DHVEG-1	D_4__uncultured archaeon	D_5__uncultured archaeon	D_6__uncultured archaeon	Unassigned	0	0	0	0	0	0	0	0	0	0	0	0	0	0	0
denovo3864140	D_0__Archaea	D_1__Euryarchaeota	D_2__Thermoplasmata	D_3__Thermoplasmatales	D_4__Ferroplasmaceae	D_5__Ferroplasma	Unassigned	Unassigned	0	0	0	0	0	0	0	0	0	0	0	0	0	0	0
denovo3868546	D_0__Archaea	D_1__Euryarchaeota	D_2__Thermoplasmata	D_3__uncultured	Unassigned	Unassigned	Unassigned	Unassigned	0	0	0	0	0	0	0	0	0	1.69e-05	1.11e-05	0	0	0	0
denovo3870252	D_0__Archaea	D_1__Euryarchaeota	D_2__Thermococci	D_3__Methanofastidiosales	D_4__uncultured	D_5__uncultured archaeon	D_6__uncultured archaeon	Unassigned	0	0	0	0	0	0	0	0	0	0	0	0	0	0	0
denovo3873129	D_0__Archaea	D_1__Euryarchaeota	D_2__Thermoplasmata	D_3__Marine Group II	D_4__uncultured archaeon	D_5__uncultured archaeon	D_6__uncultured archaeon	Unassigned	0	0	0	0	0	0	0	0	0	0	0	0	0	0	0
denovo3878287	D_0__Archaea	D_1__Euryarchaeota	D_2__Thermoplasmata	D_3__Marine Group II	Unassigned	Unassigned	Unassigned	Unassigned	0	0	0	0	0	0	0	0	0	0	0	0	0	0	0
denovo3882350	D_0__Archaea	D_1__Euryarchaeota	D_2__Thermoplasmata	D_3__Marine Group II	D_4__uncultured archaeon	D_5__uncultured archaeon	D_6__uncultured archaeon	Unassigned	0	0	0	0	1.27e-05	0	0	0	0	0	0	0	0	0	0
denovo3889732	D_0__Archaea	D_1__Euryarchaeota	D_2__Thermoplasmata	D_3__Marine Group II	Unassigned	Unassigned	Unassigned	Unassigned	0	0	0	0	0	0	0	0	0	0	0	0	0	0	0
denovo3892920	D_0__Archaea	D_1__Euryarchaeota	D_2__Methanomicrobia	D_3__ANME-1	D_4__ANME-1b	D_5__uncultured archaeon	D_6__uncultured archaeon	Unassigned	0	0	0	0	0	0	0	0	0	0	0	0	0	0	8.51e-06
denovo3903190	D_0__Archaea	D_1__Euryarchaeota	D_2__Thermoplasmata	D_3__Marine Group II	D_4__uncultured archaeon	D_5__uncultured archaeon	D_6__uncultured archaeon	Unassigned	0	0	1e-05	0	0	0	0	0	0	0	0	0	0	0	0
denovo3904270	D_0__Archaea	D_1__Euryarchaeota	D_2__Thermoplasmata	D_3__Marine Group II	Unassigned	Unassigned	Unassigned	Unassigned	0	0	0	0	0	1.06e-05	0	0	0	0	0	0	0	0	0
denovo3905442	D_0__Archaea	D_1__Euryarchaeota	D_2__Thermoplasmata	D_3__Marine Benthic Group D and DHVEG-1	D_4__uncultured archaeon	D_5__uncultured archaeon	D_6__uncultured archaeon	Unassigned	0	0	0	0	0	0	0	0	0	0	0	0	0	0	0
denovo3906551	D_0__Archaea	D_1__Euryarchaeota	D_2__Thermoplasmata	D_3__Marine Group II	Unassigned	Unassigned	Unassigned	Unassigned	0	0	0	0	0	0	0	0	0	0	0	0	0	0	0
denovo3906988	D_0__Archaea	D_1__Euryarchaeota	D_2__Methanomicrobia	D_3__ANME-1	D_4__ANME-1b	D_5__uncultured archaeon	D_6__uncultured archaeon	Unassigned	0	0	0	0	0	0	0	0	0	0	0	0	0	0	0
denovo3907130	D_0__Archaea	D_1__Euryarchaeota	D_2__Thermoplasmata	D_3__Marine Group III	D_4__uncultured marine group III euryarchaeote HF200_25B11	D_5__uncultured marine group III euryarchaeote HF200_25B11	D_6__uncultured marine group III euryarchaeote HF200_25B11	Unassigned	0	0	0	0	0	3.18e-05	6.81e-05	0.000136093	6.44e-05	5.92e-05	0.000143843	2.76e-05	2.44e-05	8.66e-06	0
denovo390908	D_0__Archaea	D_1__Euryarchaeota	D_2__Thermoplasmata	D_3__Marine Group II	D_4__uncultured marine archaeon	D_5__uncultured marine archaeon	D_6__uncultured marine archaeon	Unassigned	0	0	0	0	2.53e-05	0	0	0	0	0	0	0	0	0	0
denovo391032	D_0__Archaea	D_1__Euryarchaeota	D_2__Thermoplasmata	D_3__Marine Group II	Unassigned	Unassigned	Unassigned	Unassigned	0	2.38e-05	1e-05	0	0	0	0	0	0	0	0	0	0	0	0
denovo3917293	D_0__Archaea	D_1__Euryarchaeota	D_2__Methanomicrobia	D_3__ANME-1	D_4__ANME-1b	D_5__uncultured archaeon	D_6__uncultured archaeon	Unassigned	0	0	0	0	0	0	0	0	0	0	0	0	0	0	0
denovo3921634	D_0__Archaea	D_1__Euryarchaeota	D_2__Thermoplasmata	D_3__uncultured	Unassigned	Unassigned	Unassigned	Unassigned	0	0	0	0	0	0	0	0	2.76e-05	2.54e-05	2.21e-05	8.29e-05	3.67e-05	1.73e-05	0
denovo3927665	D_0__Archaea	D_1__Euryarchaeota	D_2__Thermococci	D_3__Methanofastidiosales	D_4__uncultured	D_5__uncultured archaeon	D_6__uncultured archaeon	Unassigned	0	0	0	0	0	1.06e-05	1.13e-05	0	9.2e-06	3.38e-05	2.21e-05	6.45e-05	1.22e-05	0	0
denovo3935872	D_0__Archaea	D_1__Euryarchaeota	D_2__Methanomicrobia	D_3__ANME-1	D_4__ANME-1b	D_5__uncultured archaeon	D_6__uncultured archaeon	Unassigned	0	0	0	0	0	0	0	0	0	0	0	0	0	8.66e-06	1.7e-05
denovo3937177	D_0__Archaea	D_1__Euryarchaeota	D_2__Thermoplasmata	D_3__Marine Group II	Unassigned	Unassigned	Unassigned	Unassigned	0	0	0	1.48e-05	0	0	0	0	0	0	0	0	0	0	0
denovo393786	D_0__Archaea	D_1__Euryarchaeota	D_2__Thermoplasmata	D_3__uncultured	Unassigned	Unassigned	Unassigned	Unassigned	0	0	0	0	0	0	1.13e-05	0	0	0	0	1.84e-05	0	0	0
denovo3938228	D_0__Archaea	D_1__Euryarchaeota	D_2__Thermoplasmata	D_3__Marine Group II	Unassigned	Unassigned	Unassigned	Unassigned	0	1.19e-05	0	0	0	0	0	0	0	0	0	0	0	0	0
denovo3944760	D_0__Archaea	D_1__Euryarchaeota	D_2__Thermoplasmata	D_3__Marine Group II	Unassigned	Unassigned	Unassigned	Unassigned	0	0	0	0	0	0	0	0	0	0	0	0	0	0	0
denovo3945308	D_0__Archaea	D_1__Euryarchaeota	D_2__Thermoplasmata	D_3__Marine Group II	D_4__uncultured archaeon	D_5__uncultured archaeon	D_6__uncultured archaeon	Unassigned	9.68e-06	2.38e-05	0	0	0	0	0	0	0	0	0	0	0	0	0
denovo395003	D_0__Archaea	D_1__Euryarchaeota	D_2__Thermoplasmata	D_3__uncultured	Unassigned	Unassigned	Unassigned	Unassigned	0	0	0	0	0	0	0	0	0	0	0	0	0	0	0
denovo3950341	D_0__Archaea	D_1__Euryarchaeota	D_2__Thermoplasmata	D_3__Marine Group II	Unassigned	Unassigned	Unassigned	Unassigned	1.94e-05	0	0	0	0	0	0	0	0	0	0	0	0	0	0
denovo3961537	D_0__Archaea	D_1__Euryarchaeota	D_2__Thermoplasmata	D_3__Marine Group II	D_4__uncultured archaeon	D_5__uncultured archaeon	D_6__uncultured archaeon	Unassigned	0	2.38e-05	1e-05	0	0	0	0	0	0	0	0	0	0	0	0
denovo3963835	D_0__Archaea	D_1__Euryarchaeota	D_2__Thermoplasmata	D_3__Marine Group II	Unassigned	Unassigned	Unassigned	Unassigned	0	0	0	0	0	0	0	0	0	0	0	0	0	0	0
denovo3966397	D_0__Archaea	D_1__Euryarchaeota	D_2__Thermoplasmata	D_3__Marine Group II	D_4__uncultured archaeon	D_5__uncultured archaeon	D_6__uncultured archaeon	Unassigned	0	0	0	0	0	0	0	0	0	0	0	0	0	0	0
denovo3967522	D_0__Archaea	D_1__Euryarchaeota	D_2__Thermoplasmata	D_3__Marine Group II	D_4__uncultured marine group II euryarchaeote	D_5__uncultured marine group II euryarchaeote	D_6__uncultured marine group II euryarchaeote	Unassigned	0	0	0	0	0	0	0	0	0	0	0	0	0	0	0
denovo3967726	D_0__Archaea	D_1__Euryarchaeota	D_2__Thermoplasmata	D_3__Marine Group II	Unassigned	Unassigned	Unassigned	Unassigned	0	1.19e-05	2e-05	0	1.27e-05	0	0	0	0	0	0	0	0	0	0
denovo3967952	D_0__Archaea	D_1__Euryarchaeota	D_2__Thermoplasmata	D_3__uncultured	D_4__uncultured archaeon	D_5__uncultured archaeon	D_6__uncultured archaeon	Unassigned	0	0	0	0	0	0	0	0	0	0	1.11e-05	3.68e-05	0	8.66e-06	0
denovo3969283	D_0__Archaea	D_1__Euryarchaeota	D_2__Methanomicrobia	D_3__ANME-1	D_4__ANME-1b	D_5__uncultured archaeon	D_6__uncultured archaeon	Unassigned	0	0	0	0	0	0	0	0	0	0	0	0	0	0	0
denovo397117	D_0__Archaea	D_1__Euryarchaeota	D_2__Thermoplasmata	D_3__Marine Group II	D_4__uncultured marine archaeon	D_5__uncultured marine archaeon	D_6__uncultured marine archaeon	Unassigned	9.68e-06	1.19e-05	0	0	0	0	0	0	0	0	0	0	0	0	0
denovo4024895	D_0__Archaea	D_1__Euryarchaeota	D_2__Thermoplasmata	D_3__uncultured	Unassigned	Unassigned	Unassigned	Unassigned	0	0	0	0	0	0	0	0	0	0	0	0	0	0	0
denovo4025770	D_0__Archaea	D_1__Euryarchaeota	D_2__Methanomicrobia	D_3__ANME-1	D_4__ANME-1b	D_5__uncultured archaeon	D_6__uncultured archaeon	Unassigned	0	0	0	0	0	0	0	0	0	0	0	0	0	0	8.51e-06
denovo4027375	D_0__Archaea	D_1__Euryarchaeota	D_2__Thermoplasmata	D_3__uncultured	D_4__uncultured archaeon	D_5__uncultured archaeon	D_6__uncultured archaeon	Unassigned	0	0	0	0	0	0	0	1.24e-05	0	2.54e-05	3.32e-05	1.84e-05	2.44e-05	8.66e-06	1.7e-05
denovo4027493	D_0__Archaea	D_1__Euryarchaeota	D_2__Thermoplasmata	D_3__uncultured	D_4__uncultured archaeon	D_5__uncultured archaeon	D_6__uncultured archaeon	Unassigned	0	0	0	0	0	0	0	0	0	0	0	0	0	0	8.51e-06
denovo4030740	D_0__Archaea	D_1__Euryarchaeota	D_2__Thermoplasmata	D_3__Thermoplasmatales	D_4__Ferroplasmaceae	D_5__Ferroplasma	D_6__uncultured archaeon	Unassigned	0	0	0	0	0	0	0	0	0	0	0	0	0	0	0
denovo4038209	D_0__Archaea	D_1__Euryarchaeota	D_2__Thermoplasmata	D_3__Marine Group II	D_4__uncultured marine archaeon	D_5__uncultured marine archaeon	D_6__uncultured marine archaeon	Unassigned	0	0	0	0	0	0	0	0	0	0	0	0	0	0	0
denovo4040690	D_0__Archaea	D_1__Euryarchaeota	D_2__Thermoplasmata	D_3__Thermoplasmatales	D_4__Ferroplasmaceae	D_5__Ferroplasma	Unassigned	Unassigned	0	0	0	0	0	0	0	0	0	0	0	0	0	0	0
denovo4042362	D_0__Archaea	D_1__Euryarchaeota	D_2__Thermoplasmata	D_3__Marine Group II	D_4__uncultured marine archaeon	D_5__uncultured marine archaeon	D_6__uncultured marine archaeon	Unassigned	4.84e-05	0.000142799	0.000120225	0.000148271	3.8e-05	2.12e-05	0	0	0	0	0	0	0	0	0
denovo4044919	D_0__Archaea	D_1__Euryarchaeota	D_2__Thermoplasmata	D_3__Marine Group II	D_4__uncultured marine archaeon	D_5__uncultured marine archaeon	D_6__uncultured marine archaeon	Unassigned	0	0	0	0	0	0	0	0	0	0	0	0	0	0	0
denovo4048255	D_0__Archaea	D_1__Euryarchaeota	D_2__Thermoplasmata	D_3__uncultured	D_4__uncultured archaeon	D_5__uncultured archaeon	D_6__uncultured archaeon	Unassigned	0	0	0	0	0	0	0	0	9.2e-06	0	0	0	0	0	0
denovo4050254	D_0__Archaea	D_1__Euryarchaeota	D_2__Thermoplasmata	D_3__Marine Group II	Unassigned	Unassigned	Unassigned	Unassigned	0	0	0	0.000118617	6.33e-05	0	0	0	0	0	0	0	0	0	0
denovo4055350	D_0__Archaea	D_1__Euryarchaeota	D_2__Methanomicrobia	D_3__ANME-1	D_4__ANME-1b	D_5__uncultured archaeon	D_6__uncultured archaeon	Unassigned	0	0	0	0	0	0	0	0	0	0	0	0	0	0	8.51e-06
denovo4059233	D_0__Archaea	D_1__Euryarchaeota	D_2__Methanomicrobia	D_3__ANME-1	D_4__ANME-1b	D_5__uncultured archaeon	D_6__uncultured archaeon	Unassigned	0	0	0	0	0	0	0	0	0	0	0	0	0	0	0
denovo4065038	D_0__Archaea	D_1__Euryarchaeota	D_2__Thermoplasmata	D_3__Marine Group II	Unassigned	Unassigned	Unassigned	Unassigned	0	1.19e-05	0	0	0	0	0	0	0	0	0	0	0	0	0
denovo4069326	D_0__Archaea	D_1__Euryarchaeota	D_2__Thermoplasmata	D_3__Marine Group II	D_4__uncultured marine archaeon	D_5__uncultured marine archaeon	D_6__uncultured marine archaeon	Unassigned	0	0	0	0	0	0	0	0	0	0	0	0	0	0	0
denovo4072912	D_0__Archaea	D_1__Euryarchaeota	D_2__Thermoplasmata	D_3__uncultured	Unassigned	Unassigned	Unassigned	Unassigned	0	0	0	0	0	0	0	0	0	0	0	0	0	0	0
denovo4076497	D_0__Archaea	D_1__Euryarchaeota	D_2__Thermoplasmata	D_3__Marine Group II	D_4__uncultured archaeon	D_5__uncultured archaeon	D_6__uncultured archaeon	Unassigned	0	0	0	0	0	0	0	0	0	0	0	0	0	0	0
denovo4081174	D_0__Archaea	D_1__Euryarchaeota	D_2__Thermoplasmata	D_3__Marine Group II	D_4__uncultured marine group II euryarchaeote	D_5__uncultured marine group II euryarchaeote	D_6__uncultured marine group II euryarchaeote	Unassigned	2.9e-05	0	0	0	0	0	0	0	0	0	0	0	0	0	0
denovo4085859	D_0__Archaea	D_1__Euryarchaeota	D_2__Methanomicrobia	D_3__ANME-1	D_4__ANME-1b	D_5__uncultured archaeon	D_6__uncultured archaeon	Unassigned	0	0	0	0	0	0	0	0	0	0	0	0	0	0	1.7e-05
denovo4089136	D_0__Archaea	D_1__Euryarchaeota	D_2__Thermoplasmata	D_3__Marine Group II	Unassigned	Unassigned	Unassigned	Unassigned	0	0	0	0	0	0	0	0	0	0	0	0	0	0	0
denovo4091729	D_0__Archaea	D_1__Euryarchaeota	D_2__Thermoplasmata	D_3__Marine Group II	Unassigned	Unassigned	Unassigned	Unassigned	0	0	0	0	0	0	0	0	0	0	0	0	0	0	0
denovo4104182	D_0__Archaea	D_1__Euryarchaeota	D_2__Thermoplasmata	D_3__Marine Group II	D_4__uncultured marine archaeon	D_5__uncultured marine archaeon	D_6__uncultured marine archaeon	Unassigned	0	0	0	0	0	0	0	0	0	0	0	0	0	0	0
denovo4105015	D_0__Archaea	D_1__Euryarchaeota	D_2__Thermoplasmata	D_3__Marine Group II	D_4__uncultured marine archaeon	D_5__uncultured marine archaeon	D_6__uncultured marine archaeon	Unassigned	0	0	0	0	0	0	0	0	0	0	0	0	0	0	0
denovo4106593	D_0__Archaea	D_1__Euryarchaeota	D_2__Methanomicrobia	D_3__ANME-1	D_4__ANME-1b	D_5__uncultured archaeon	D_6__uncultured archaeon	Unassigned	0	0	0	0	0	0	0	0	0	0	0	0	0	4.33e-05	4.26e-05
denovo4110667	D_0__Archaea	D_1__Euryarchaeota	D_2__Thermoplasmata	D_3__uncultured	Unassigned	Unassigned	Unassigned	Unassigned	0	0	0	0	0	0	0	0	0	0	0	0	0	0	0
denovo4113642	D_0__Archaea	D_1__Euryarchaeota	D_2__Thermococci	D_3__Methanofastidiosales	D_4__uncultured	D_5__uncultured marine archaeon	D_6__uncultured marine archaeon	Unassigned	0	0	0	0	0	0	0	0	0	8.46e-06	0	0	0	0	0
denovo4120695	D_0__Archaea	D_1__Euryarchaeota	D_2__Thermoplasmata	D_3__uncultured	D_4__uncultured archaeon	D_5__uncultured archaeon	D_6__uncultured archaeon	Unassigned	0	0	0	0	0	0	0	0	0	0	0	0	0	0	0
denovo4123934	D_0__Archaea	D_1__Euryarchaeota	D_2__Thermoplasmata	D_3__uncultured	Unassigned	Unassigned	Unassigned	Unassigned	0	0	0	0	0	0	0	0	0	0	0	9.21e-06	1.22e-05	0	1.7e-05
denovo4125238	D_0__Archaea	D_1__Euryarchaeota	D_2__Thermoplasmata	D_3__Marine Group II	D_4__uncultured marine archaeon	D_5__uncultured marine archaeon	D_6__uncultured marine archaeon	Unassigned	0	1.19e-05	0	0	0	0	0	0	0	0	0	0	0	0	0
denovo4163887	D_0__Archaea	D_1__Euryarchaeota	D_2__Thermoplasmata	D_3__Marine Group II	Unassigned	Unassigned	Unassigned	Unassigned	0	0	0	0	0	0	0	0	0	0	0	0	0	0	0
denovo4166007	D_0__Archaea	D_1__Euryarchaeota	D_2__Thermoplasmata	D_3__Marine Group II	Unassigned	Unassigned	Unassigned	Unassigned	0	1.19e-05	1e-05	0	1.27e-05	0	0	0	0	0	0	0	0	0	0
denovo4166687	D_0__Archaea	D_1__Euryarchaeota	D_2__Thermoplasmata	D_3__Marine Group III	Unassigned	Unassigned	Unassigned	Unassigned	0	0	0	0	0	0	0	2.47e-05	1.84e-05	8.46e-06	2.21e-05	2.76e-05	0	0	0
denovo4167397	D_0__Archaea	D_1__Euryarchaeota	D_2__Thermoplasmata	D_3__Marine Group III	D_4__uncultured archaeon	D_5__uncultured archaeon	D_6__uncultured archaeon	Unassigned	0	0	0	0	0	0	0	0	0	0	0	0	0	0	0
denovo417300	D_0__Archaea	D_1__Euryarchaeota	D_2__Thermoplasmata	D_3__Marine Group II	D_4__uncultured marine archaeon	D_5__uncultured marine archaeon	D_6__uncultured marine archaeon	Unassigned	0	0	0	0	0	0	0	0	0	0	0	0	0	0	0
denovo4177081	D_0__Archaea	D_1__Euryarchaeota	D_2__Thermoplasmata	D_3__uncultured	Unassigned	Unassigned	Unassigned	Unassigned	0	0	0	0	0	0	0	0	0	0	0	0	0	0	0
denovo4178270	D_0__Archaea	D_1__Euryarchaeota	D_2__Thermoplasmata	D_3__Marine Group II	D_4__uncultured archaeon	D_5__uncultured archaeon	D_6__uncultured archaeon	Unassigned	0	1.19e-05	6.01e-05	4.45e-05	0.000253193	0.000275912	0	0	0	0	0	0	0	0	0
denovo4184116	D_0__Archaea	D_1__Euryarchaeota	D_2__Thermoplasmata	D_3__uncultured	Unassigned	Unassigned	Unassigned	Unassigned	0	0	0	0	0	0	0	0	0	0	0	0	0	0	0
denovo4184980	D_0__Archaea	D_1__Euryarchaeota	D_2__Methanomicrobia	D_3__ANME-1	D_4__ANME-1b	D_5__uncultured archaeon	D_6__uncultured archaeon	Unassigned	0	0	0	0	0	0	0	0	0	0	0	0	0	0	0
denovo4187648	D_0__Archaea	D_1__Euryarchaeota	D_2__Thermoplasmata	D_3__Marine Group II	D_4__uncultured archaeon	D_5__uncultured archaeon	D_6__uncultured archaeon	Unassigned	0	0	0	0	0	0	0	0	0	0	0	0	0	0	0
denovo4191457	D_0__Archaea	D_1__Euryarchaeota	D_2__Thermoplasmata	D_3__uncultured	Unassigned	Unassigned	Unassigned	Unassigned	0	0	0	0	0	0	0	0	0	0	0	0	0	8.66e-06	4.26e-05
denovo4193024	D_0__Archaea	D_1__Euryarchaeota	D_2__Thermoplasmata	D_3__Marine Group II	Unassigned	Unassigned	Unassigned	Unassigned	0	1.19e-05	0	1.48e-05	8.86e-05	2.12e-05	0	0	0	0	0	0	0	0	0
denovo4198085	D_0__Archaea	D_1__Euryarchaeota	D_2__Methanomicrobia	D_3__ANME-1	D_4__ANME-1b	D_5__uncultured archaeon	D_6__uncultured archaeon	Unassigned	0	0	0	0	0	0	0	0	0	0	0	0	0	0	0
denovo4199716	D_0__Archaea	D_1__Euryarchaeota	D_2__Thermoplasmata	D_3__uncultured	Unassigned	Unassigned	Unassigned	Unassigned	0	0	0	0	0	0	0	0	0	1.69e-05	3.32e-05	4.61e-05	4.89e-05	5.2e-05	0.000187299
denovo4203475	D_0__Archaea	D_1__Euryarchaeota	D_2__Thermococci	D_3__Methanofastidiosales	D_4__uncultured	D_5__uncultured archaeon	D_6__uncultured archaeon	Unassigned	0	0	0	0	0	1.06e-05	4.54e-05	2.47e-05	1.84e-05	3.38e-05	0.000132779	0.000110548	3.67e-05	8.66e-06	8.51e-06
denovo4205011	D_0__Archaea	D_1__Euryarchaeota	D_2__Thermoplasmata	D_3__Marine Group II	Unassigned	Unassigned	Unassigned	Unassigned	0	0	0	0	0	0	0	0	0	0	0	0	0	0	0
denovo4205861	D_0__Archaea	D_1__Euryarchaeota	D_2__Thermoplasmata	D_3__Marine Benthic Group D and DHVEG-1	D_4__uncultured archaeon	D_5__uncultured archaeon	D_6__uncultured archaeon	Unassigned	0	0	0	0	0	0	0	0	0	0	0	0	0	0	0
denovo4207565	D_0__Archaea	D_1__Euryarchaeota	D_2__Methanomicrobia	D_3__ANME-1	D_4__ANME-1b	D_5__uncultured archaeon	D_6__uncultured archaeon	Unassigned	0	0	0	0	0	0	0	0	0	0	0	0	0	0	0
denovo4211260	D_0__Archaea	D_1__Euryarchaeota	D_2__Thermoplasmata	D_3__Marine Group II	Unassigned	Unassigned	Unassigned	Unassigned	0	0	1e-05	1.48e-05	0	1.06e-05	0	0	0	0	0	0	0	0	0
denovo4233775	D_0__Archaea	D_1__Euryarchaeota	D_2__Thermoplasmata	D_3__Marine Group III	D_4__uncultured archaeon	D_5__uncultured archaeon	D_6__uncultured archaeon	Unassigned	0	0	0	0	0	3.18e-05	1.13e-05	0	3.68e-05	8.46e-06	0	0	0	0	0
denovo4239223	D_0__Archaea	D_1__Euryarchaeota	D_2__Thermoplasmata	D_3__uncultured	D_4__uncultured archaeon	D_5__uncultured archaeon	D_6__uncultured archaeon	Unassigned	0	0	0	0	0	0	0	0	0	0	0	0	0	0	0
denovo4239983	D_0__Archaea	D_1__Euryarchaeota	D_2__Thermococci	D_3__Methanofastidiosales	D_4__uncultured	D_5__uncultured archaeon	D_6__uncultured archaeon	Unassigned	0	0	0	0	0	0	0	0	0	0	0	0	0	0	0
denovo4243736	D_0__Archaea	D_1__Euryarchaeota	D_2__Methanomicrobia	D_3__Methanosarcinales	D_4__Methermicoccaceae	D_5__uncultured archaeon	D_6__uncultured archaeon	Unassigned	0	0	0	0	0	0	0	0	0	0	0	0	0	1.73e-05	0
denovo4251650	D_0__Archaea	D_1__Euryarchaeota	D_2__Thermoplasmata	D_3__Marine Group II	Unassigned	Unassigned	Unassigned	Unassigned	0	2.38e-05	0	0	0	0	0	0	0	0	0	0	0	0	0
denovo4254381	D_0__Archaea	D_1__Euryarchaeota	D_2__Methanomicrobia	D_3__Methanosarcinales	D_4__uncultured	Unassigned	Unassigned	Unassigned	0	0	0	0	0	0	0	0	0	8.46e-06	0	0	0	0	0
denovo4256146	D_0__Archaea	D_1__Euryarchaeota	D_2__Thermoplasmata	D_3__uncultured	D_4__uncultured sediment archaeon	D_5__uncultured sediment archaeon	D_6__uncultured sediment archaeon	Unassigned	0	0	0	0	0	0	0	0	0	0	0	0	0	0	8.51e-06
denovo4261639	D_0__Archaea	D_1__Euryarchaeota	D_2__Thermoplasmata	D_3__Marine Group II	Unassigned	Unassigned	Unassigned	Unassigned	0	0	1e-05	0	0	0	0	0	0	0	0	0	0	0	0
denovo4263169	D_0__Archaea	D_1__Euryarchaeota	D_2__Methanomicrobia	D_3__ANME-1	D_4__ANME-1b	D_5__uncultured archaeon	D_6__uncultured archaeon	Unassigned	0	0	0	0	0	0	0	0	0	0	0	0	0	0	0
denovo427083	D_0__Archaea	D_1__Euryarchaeota	D_2__Methanomicrobia	D_3__ANME-1	D_4__ANME-1b	D_5__uncultured archaeon	D_6__uncultured archaeon	Unassigned	0	0	0	0	0	0	0	0	0	0	0	0	0	0	8.51e-06
denovo429064	D_0__Archaea	D_1__Euryarchaeota	D_2__Thermoplasmata	D_3__Marine Group II	D_4__uncultured archaeon	D_5__uncultured archaeon	D_6__uncultured archaeon	Unassigned	0	0	0	0	0	0	0	0	0	0	0	0	0	0	0
denovo4301521	D_0__Archaea	D_1__Euryarchaeota	D_2__Thermoplasmata	D_3__uncultured	Unassigned	Unassigned	Unassigned	Unassigned	0	0	0	0	0	1.06e-05	1.13e-05	2.47e-05	2.76e-05	5.08e-05	4.43e-05	4.61e-05	7.33e-05	1.73e-05	4.26e-05
denovo4310125	D_0__Archaea	D_1__Euryarchaeota	D_2__Thermococci	D_3__Methanofastidiosales	D_4__uncultured	D_5__uncultured archaeon	D_6__uncultured archaeon	Unassigned	0	0	0	0	0	0	0	0	0	0	0	0	0	8.66e-06	3.41e-05
denovo4311664	D_0__Archaea	D_1__Euryarchaeota	D_2__Thermoplasmata	D_3__Marine Group II	D_4__uncultured marine archaeon	D_5__uncultured marine archaeon	D_6__uncultured marine archaeon	Unassigned	0	0	0	0	0	0	0	0	0	0	0	0	0	0	0
denovo4320979	D_0__Archaea	D_1__Euryarchaeota	D_2__Thermoplasmata	D_3__Marine Group II	D_4__uncultured marine archaeon	D_5__uncultured marine archaeon	D_6__uncultured marine archaeon	Unassigned	0	0	0	0	0	0	0	0	0	0	0	0	0	0	0
denovo4322484	D_0__Archaea	D_1__Euryarchaeota	D_2__Thermoplasmata	D_3__uncultured	D_4__uncultured archaeon	D_5__uncultured archaeon	D_6__uncultured archaeon	Unassigned	0	0	0	0	0	0	1.13e-05	0	0	0	0	0	0	0	0
denovo432351	D_0__Archaea	D_1__Euryarchaeota	D_2__Thermoplasmata	D_3__Marine Group II	Unassigned	Unassigned	Unassigned	Unassigned	0	0.000273699	0.000400749	0.000963763	0.000443088	9.55e-05	0	0	0	0	0	0	0	0	0
denovo4324706	D_0__Archaea	D_1__Euryarchaeota	D_2__Thermoplasmata	D_3__Marine Group II	D_4__uncultured archaeon	D_5__uncultured archaeon	D_6__uncultured archaeon	Unassigned	0	0	0	0	0	0	0	0	0	0	0	0	0	0	0
denovo4326888	D_0__Archaea	D_1__Euryarchaeota	D_2__Methanomicrobia	D_3__ANME-1	D_4__ANME-1b	D_5__uncultured archaeon	D_6__uncultured archaeon	Unassigned	0	0	0	0	0	0	0	0	0	0	0	0	0	0	8.51e-06
denovo4329377	D_0__Archaea	D_1__Euryarchaeota	D_2__Thermoplasmata	D_3__uncultured	D_4__uncultured archaeon	D_5__uncultured archaeon	D_6__uncultured archaeon	Unassigned	0	0	0	0	0	0	3.4e-05	3.71e-05	0.000110358	7.61e-05	3.32e-05	0	0	0	0
denovo4331054	D_0__Archaea	D_1__Euryarchaeota	D_2__Thermoplasmata	D_3__uncultured	D_4__uncultured archaeon	D_5__uncultured archaeon	D_6__uncultured archaeon	Unassigned	0	0	0	0	0	0	2.27e-05	0	3.68e-05	0.000101503	5.53e-05	5.53e-05	8.56e-05	2.6e-05	0
denovo4331239	D_0__Archaea	D_1__Euryarchaeota	D_2__Thermoplasmata	D_3__Marine Group II	D_4__uncultured marine archaeon	D_5__uncultured marine archaeon	D_6__uncultured marine archaeon	Unassigned	0	0	0	0	0	0	0	0	0	0	0	0	0	0	0
denovo4334493	D_0__Archaea	D_1__Euryarchaeota	D_2__Thermoplasmata	D_3__Marine Group II	Unassigned	Unassigned	Unassigned	Unassigned	0	1.19e-05	0	0	1.27e-05	0	0	0	0	0	0	0	0	0	0
denovo4337042	D_0__Archaea	D_1__Euryarchaeota	D_2__Thermoplasmata	D_3__Marine Group II	D_4__uncultured marine archaeon	D_5__uncultured marine archaeon	D_6__uncultured marine archaeon	Unassigned	0	0	0	0	0	0	0	0	0	0	0	0	0	0	0
denovo4341750	D_0__Archaea	D_1__Euryarchaeota	D_2__Thermoplasmata	D_3__Marine Group II	D_4__uncultured marine archaeon	D_5__uncultured marine archaeon	D_6__uncultured marine archaeon	Unassigned	0	0	0	0	0	0	0	0	0	0	0	0	0	0	0
denovo4342673	D_0__Archaea	D_1__Euryarchaeota	D_2__Thermoplasmata	D_3__Marine Group II	Unassigned	Unassigned	Unassigned	Unassigned	5.81e-05	0	0	0	0	0	0	0	0	0	0	0	0	0	0
denovo4344128	D_0__Archaea	D_1__Euryarchaeota	D_2__Thermoplasmata	D_3__Marine Group II	Unassigned	Unassigned	Unassigned	Unassigned	0	2.38e-05	1e-05	0	0	0	0	0	0	0	0	0	0	0	0
denovo4347269	D_0__Archaea	D_1__Euryarchaeota	D_2__Thermoplasmata	D_3__Marine Group II	D_4__uncultured marine group II euryarchaeote	D_5__uncultured marine group II euryarchaeote	D_6__uncultured marine group II euryarchaeote	Unassigned	0	0	0	0	0	0	0	0	0	0	0	0	0	0	0
denovo4353031	D_0__Archaea	D_1__Euryarchaeota	D_2__Thermoplasmata	D_3__uncultured	D_4__uncultured archaeon	D_5__uncultured archaeon	D_6__uncultured archaeon	Unassigned	0	0	0	0	0	0	0	0	0	8.46e-06	0	0	0	0	0
denovo4363443	D_0__Archaea	D_1__Euryarchaeota	D_2__Thermoplasmata	D_3__Marine Group II	D_4__uncultured marine archaeon	D_5__uncultured marine archaeon	D_6__uncultured marine archaeon	Unassigned	0	0	0	0	0	0	0	0	0	0	0	0	0	0	0
denovo4369792	D_0__Archaea	D_1__Euryarchaeota	D_2__Thermoplasmata	D_3__SG8-5	D_4__uncultured archaeon	D_5__uncultured archaeon	D_6__uncultured archaeon	Unassigned	0	0	0	0	0	0	0	0	0	0	0	0	0	0	0
denovo4375943	D_0__Archaea	D_1__Euryarchaeota	D_2__Thermoplasmata	D_3__Marine Group II	Unassigned	Unassigned	Unassigned	Unassigned	0	0	0	0	0	0	0	0	0	0	0	0	0	0	0
denovo4380200	D_0__Archaea	D_1__Euryarchaeota	D_2__Thermoplasmata	D_3__Marine Group II	D_4__uncultured marine archaeon	D_5__uncultured marine archaeon	D_6__uncultured marine archaeon	Unassigned	0	0	0	0	0	0	0	0	0	0	0	0	0	0	0
denovo4388650	D_0__Archaea	D_1__Euryarchaeota	D_2__Thermoplasmata	D_3__Marine Group III	D_4__uncultured archaeon	D_5__uncultured archaeon	D_6__uncultured archaeon	Unassigned	0	0	0	0	1.27e-05	0	1.13e-05	1.24e-05	0	0	0	0	0	0	0
denovo4390472	D_0__Archaea	D_1__Euryarchaeota	D_2__Thermoplasmata	D_3__Marine Group II	D_4__uncultured archaeon	D_5__uncultured archaeon	D_6__uncultured archaeon	Unassigned	0	0	0	0	1.27e-05	0	0	0	0	0	0	0	0	0	0
denovo4394025	D_0__Archaea	D_1__Euryarchaeota	D_2__Thermoplasmata	D_3__uncultured	Unassigned	Unassigned	Unassigned	Unassigned	0	0	0	0	0	0	0	0	0	0	0	0	0	0	1.7e-05
denovo4398548	D_0__Archaea	D_1__Euryarchaeota	D_2__Thermoplasmata	D_3__Marine Group II	D_4__uncultured marine archaeon	D_5__uncultured marine archaeon	D_6__uncultured marine archaeon	Unassigned	0	1.19e-05	0	0	0	0	0	0	0	0	0	0	0	0	0
denovo4399833	D_0__Archaea	D_1__Euryarchaeota	D_2__Thermococci	D_3__Methanofastidiosales	D_4__uncultured	D_5__uncultured euryarchaeote	D_6__uncultured euryarchaeote	Unassigned	0	0	0	0	0	0	0	0	0	0	0	0	0	0	4.26e-05
denovo4404311	D_0__Archaea	D_1__Euryarchaeota	D_2__Methanomicrobia	D_3__ANME-1	D_4__ANME-1b	D_5__uncultured archaeon	D_6__uncultured archaeon	Unassigned	0	0	0	0	0	0	0	0	0	0	0	0	0	0	0
denovo4443867	D_0__Archaea	D_1__Euryarchaeota	D_2__Thermococci	D_3__Methanofastidiosales	D_4__uncultured	D_5__uncultured archaeon	D_6__uncultured archaeon	Unassigned	0	0	0	0	0	0	0	0	0	0	0	0	0	0	0
denovo444828	D_0__Archaea	D_1__Euryarchaeota	D_2__Thermoplasmata	D_3__Thermoplasmatales	D_4__Ferroplasmaceae	D_5__Ferroplasma	Unassigned	Unassigned	0	0	0	0	0	0	0	0	0	0	0	0	0	0	0
denovo4452160	D_0__Archaea	D_1__Euryarchaeota	D_2__Thermococci	D_3__Methanofastidiosales	D_4__uncultured	D_5__uncultured archaeon	D_6__uncultured archaeon	Unassigned	0	0	0	0	0	0	0	0	0	0	0	9.21e-06	1.22e-05	4.33e-05	1.7e-05
denovo4453219	D_0__Archaea	D_1__Euryarchaeota	D_2__Thermoplasmata	D_3__uncultured	D_4__uncultured archaeon	D_5__uncultured archaeon	D_6__uncultured archaeon	Unassigned	0	0	0	0	0	0	0	0	9.2e-06	0	1.11e-05	0	0	0	0
denovo4457079	D_0__Archaea	D_1__Euryarchaeota	D_2__Thermococci	D_3__Methanofastidiosales	D_4__uncultured	D_5__uncultured archaeon	D_6__uncultured archaeon	Unassigned	0	0	0	0	0	0	0	1.24e-05	0	0	2.21e-05	9.21e-06	0	0	0
denovo4462164	D_0__Archaea	D_1__Euryarchaeota	D_2__Thermoplasmata	D_3__Marine Group II	D_4__uncultured archaeon	D_5__uncultured archaeon	D_6__uncultured archaeon	Unassigned	1.94e-05	3.57e-05	1e-05	0	0	0	0	0	0	0	0	0	0	0	0
denovo4466040	D_0__Archaea	D_1__Euryarchaeota	D_2__Thermoplasmata	D_3__Marine Group II	D_4__uncultured archaeon	D_5__uncultured archaeon	D_6__uncultured archaeon	Unassigned	0	0	0	0	0	0	0	0	0	0	0	0	0	0	0
denovo4480597	D_0__Archaea	D_1__Euryarchaeota	D_2__Thermoplasmata	D_3__Marine Group II	D_4__uncultured marine archaeon	D_5__uncultured marine archaeon	D_6__uncultured marine archaeon	Unassigned	9.68e-06	0	0	0	0	0	0	0	0	0	0	0	0	0	0
denovo4481628	D_0__Archaea	D_1__Euryarchaeota	D_2__Thermoplasmata	D_3__uncultured	D_4__uncultured archaeon	D_5__uncultured archaeon	D_6__uncultured archaeon	Unassigned	0	0	0	0	0	0	0	0	9.2e-06	0	1.11e-05	0	0	0	0
denovo4490527	D_0__Archaea	D_1__Euryarchaeota	D_2__Thermococci	D_3__Methanofastidiosales	D_4__uncultured	D_5__uncultured euryarchaeote	D_6__uncultured euryarchaeote	Unassigned	0	0	0	0	0	0	0	0	0	0	0	0	0	0	0
denovo4500052	D_0__Archaea	D_1__Euryarchaeota	D_2__Thermoplasmata	D_3__uncultured	D_4__uncultured archaeon	D_5__uncultured archaeon	D_6__uncultured archaeon	Unassigned	0	0	0	0	0	0	0	0	0	0	0	9.21e-06	0	0	0
denovo4503283	D_0__Archaea	D_1__Euryarchaeota	D_2__Methanomicrobia	D_3__ANME-1	D_4__ANME-1b	D_5__uncultured archaeon	D_6__uncultured archaeon	Unassigned	0	0	0	0	0	0	0	0	0	0	0	0	0	8.66e-06	8.51e-06
denovo4505268	D_0__Archaea	D_1__Euryarchaeota	D_2__Thermoplasmata	D_3__uncultured	D_4__uncultured archaeon	D_5__uncultured archaeon	D_6__uncultured archaeon	Unassigned	0	0	0	0	0	0	0	0	0	0	0	0	0	0	0
denovo4508847	D_0__Archaea	D_1__Euryarchaeota	D_2__Thermoplasmata	D_3__Marine Group II	D_4__uncultured marine archaeon	D_5__uncultured marine archaeon	D_6__uncultured marine archaeon	Unassigned	0	0	0	0	0	0	0	0	0	0	0	0	0	0	0
denovo4515071	D_0__Archaea	D_1__Euryarchaeota	D_2__Thermoplasmata	D_3__Marine Group II	D_4__uncultured marine archaeon	D_5__uncultured marine archaeon	D_6__uncultured marine archaeon	Unassigned	0	0	0	0	0	0	0	0	0	0	0	0	0	0	0
denovo4523843	D_0__Archaea	D_1__Euryarchaeota	D_2__Thermoplasmata	D_3__Marine Group II	D_4__uncultured marine archaeon	D_5__uncultured marine archaeon	D_6__uncultured marine archaeon	Unassigned	1.94e-05	1.19e-05	0	0	0	0	0	0	0	0	0	0	0	0	0
denovo452421	D_0__Archaea	D_1__Euryarchaeota	D_2__Thermoplasmata	D_3__Marine Group II	Unassigned	Unassigned	Unassigned	Unassigned	0	0	2e-05	0	0	0	0	0	0	0	0	0	0	0	0
denovo4527903	D_0__Archaea	D_1__Euryarchaeota	D_2__Thermoplasmata	D_3__Marine Group II	Unassigned	Unassigned	Unassigned	Unassigned	0	0	0	0	0	0	0	0	0	0	0	0	0	0	0
denovo4530768	D_0__Archaea	D_1__Euryarchaeota	D_2__Thermoplasmata	D_3__Marine Group II	D_4__uncultured archaeon	D_5__uncultured archaeon	D_6__uncultured archaeon	Unassigned	0	1.19e-05	0	0	0	0	0	0	0	0	0	0	0	0	0
denovo4530907	D_0__Archaea	D_1__Euryarchaeota	D_2__Thermoplasmata	D_3__Marine Group II	D_4__uncultured archaeon	D_5__uncultured archaeon	D_6__uncultured archaeon	Unassigned	0	1.19e-05	3.01e-05	2.97e-05	0	0	0	0	0	0	0	0	0	0	0
denovo4532083	D_0__Archaea	D_1__Euryarchaeota	D_2__Thermoplasmata	D_3__Marine Benthic Group D and DHVEG-1	D_4__uncultured archaeon	D_5__uncultured archaeon	D_6__uncultured archaeon	Unassigned	0	0	0	0	0	0	0	0	0	0	0	0	0	0	0
denovo4556921	D_0__Archaea	D_1__Euryarchaeota	D_2__Thermoplasmata	D_3__Marine Group II	D_4__uncultured marine archaeon	D_5__uncultured marine archaeon	D_6__uncultured marine archaeon	Unassigned	0	0	0	0	0	0	0	0	0	0	0	0	0	0	0
denovo457819	D_0__Archaea	D_1__Euryarchaeota	D_2__Thermoplasmata	D_3__Marine Group II	Unassigned	Unassigned	Unassigned	Unassigned	0	0	0	1.48e-05	2.53e-05	1.06e-05	0	0	0	0	0	0	0	0	0
denovo4600146	D_0__Archaea	D_1__Euryarchaeota	D_2__Thermoplasmata	D_3__uncultured	D_4__uncultured archaeon	D_5__uncultured archaeon	D_6__uncultured archaeon	Unassigned	0	0	0	0	0	1.06e-05	3.4e-05	1.24e-05	9.2e-05	0.000143796	7.75e-05	0.000221096	0.000207768	2.6e-05	4.26e-05
denovo4600313	D_0__Archaea	D_1__Euryarchaeota	D_2__Thermoplasmata	D_3__Marine Group II	D_4__uncultured marine archaeon	D_5__uncultured marine archaeon	D_6__uncultured marine archaeon	Unassigned	0	0	0	0	0	0	0	0	0	0	0	0	0	0	0
denovo4613775	D_0__Archaea	D_1__Euryarchaeota	D_2__Thermoplasmata	D_3__uncultured	D_4__uncultured archaeon	D_5__uncultured archaeon	D_6__uncultured archaeon	Unassigned	0	0	0	0	0	0	0	0	0	0	0	0	0	0	0
denovo4613791	D_0__Archaea	D_1__Euryarchaeota	D_2__Methanomicrobia	D_3__ANME-1	D_4__ANME-1b	D_5__uncultured archaeon	D_6__uncultured archaeon	Unassigned	0	0	0	0	0	0	0	0	0	0	0	0	0	0	3.41e-05
denovo461546	D_0__Archaea	D_1__Euryarchaeota	D_2__Thermococci	D_3__Methanofastidiosales	D_4__uncultured	Unassigned	Unassigned	Unassigned	0	0	0	0	0	0	0	0	0	0	0	0	0	0	0
denovo4618245	D_0__Archaea	D_1__Euryarchaeota	D_2__Thermoplasmata	D_3__uncultured	D_4__uncultured archaeon	D_5__uncultured archaeon	D_6__uncultured archaeon	Unassigned	0	0	0	0	0	0	0	0	0	0	0	0	0	0	0
denovo4619576	D_0__Archaea	D_1__Euryarchaeota	D_2__Thermoplasmata	D_3__uncultured	D_4__uncultured archaeon	D_5__uncultured archaeon	D_6__uncultured archaeon	Unassigned	0	0	0	0	0	0	0	0	0	0	0	0	0	0	0
denovo4619898	D_0__Archaea	D_1__Euryarchaeota	D_2__Methanomicrobia	D_3__ANME-1	D_4__ANME-1b	D_5__uncultured archaeon	D_6__uncultured archaeon	Unassigned	0	0	0	0	0	0	0	0	0	0	0	0	0	0	0
denovo4621443	D_0__Archaea	D_1__Euryarchaeota	D_2__Thermoplasmata	D_3__Marine Group II	D_4__uncultured marine archaeon	D_5__uncultured marine archaeon	D_6__uncultured marine archaeon	Unassigned	0.000174245	0.000166599	3.01e-05	0	0	0	0	0	0	0	0	0	0	0	0
denovo4622320	D_0__Archaea	D_1__Euryarchaeota	D_2__Methanomicrobia	D_3__ANME-1	D_4__ANME-1b	D_5__uncultured archaeon	D_6__uncultured archaeon	Unassigned	0	0	0	0	0	0	0	0	0	0	0	0	0	0	8.51e-06
denovo4622616	D_0__Archaea	D_1__Euryarchaeota	D_2__Thermoplasmata	D_3__Marine Group III	D_4__uncultured marine archaeon	D_5__uncultured marine archaeon	D_6__uncultured marine archaeon	Unassigned	0	0	0	1.48e-05	0	3.18e-05	0.00015882	0.000160837	0.000110358	0.000186089	0.000132779	0.000193459	0.00014666	1.73e-05	0
denovo4624404	D_0__Archaea	D_1__Euryarchaeota	D_2__Thermoplasmata	D_3__uncultured	D_4__uncultured archaeon	D_5__uncultured archaeon	D_6__uncultured archaeon	Unassigned	0	0	0	0	0	0	0	0	0	0	0	0	0	0	0
denovo4631888	D_0__Archaea	D_1__Euryarchaeota	D_2__Methanomicrobia	D_3__ANME-1	D_4__ANME-1b	D_5__uncultured archaeon	D_6__uncultured archaeon	Unassigned	0	0	0	0	0	0	0	0	9.2e-06	0	0	0	0	0	0
denovo4635283	D_0__Archaea	D_1__Euryarchaeota	D_2__Thermoplasmata	D_3__Marine Group II	Unassigned	Unassigned	Unassigned	Unassigned	0	0	0	0	0	0	0	0	0	0	0	0	0	0	0
denovo463595	D_0__Archaea	D_1__Euryarchaeota	D_2__Thermoplasmata	D_3__Marine Group II	Unassigned	Unassigned	Unassigned	Unassigned	0	1.19e-05	1e-05	0.000163098	5.06e-05	8.49e-05	1.13e-05	0	0	0	0	0	0	0	0
denovo4636505	D_0__Archaea	D_1__Euryarchaeota	D_2__Thermoplasmata	D_3__Marine Group II	D_4__uncultured marine archaeon	D_5__uncultured marine archaeon	D_6__uncultured marine archaeon	Unassigned	0	0	0	0	0	0	0	0	0	0	0	0	0	0	0
denovo4637884	D_0__Archaea	D_1__Euryarchaeota	D_2__Thermoplasmata	D_3__Marine Group II	D_4__uncultured archaeon	D_5__uncultured archaeon	D_6__uncultured archaeon	Unassigned	0	0	0	0	0	0	0	0	0	0	0	0	0	0	0
denovo4638367	D_0__Archaea	D_1__Euryarchaeota	D_2__Thermoplasmata	D_3__Marine Group II	D_4__uncultured archaeon	D_5__uncultured archaeon	D_6__uncultured archaeon	Unassigned	0	0	0	0	0	0	0	0	0	0	0	0	0	0	0
denovo4640513	D_0__Archaea	D_1__Euryarchaeota	D_2__Methanomicrobia	D_3__ANME-1	D_4__ANME-1b	D_5__uncultured archaeon	D_6__uncultured archaeon	Unassigned	0	0	0	0	0	0	0	0	0	0	0	0	0	0	0
denovo4656442	D_0__Archaea	D_1__Euryarchaeota	D_2__Methanomicrobia	D_3__ANME-1	D_4__ANME-1b	D_5__uncultured archaeon	D_6__uncultured archaeon	Unassigned	0	0	0	0	0	0	0	0	0	0	0	0	0	2.6e-05	0.000221354
denovo4657301	D_0__Archaea	D_1__Euryarchaeota	D_2__Thermoplasmata	D_3__uncultured	Unassigned	Unassigned	Unassigned	Unassigned	0	0	0	0	0	0	0	0	0	0	0	0	0	8.66e-06	8.51e-06
denovo4661837	D_0__Archaea	D_1__Euryarchaeota	D_2__Thermoplasmata	D_3__uncultured	D_4__uncultured archaeon	D_5__uncultured archaeon	D_6__uncultured archaeon	Unassigned	0	0	0	0	0	0	1.13e-05	2.47e-05	3.68e-05	4.23e-05	7.75e-05	0.000110548	8.56e-05	1.73e-05	9.36e-05
denovo4663464	D_0__Archaea	D_1__Euryarchaeota	D_2__Thermoplasmata	D_3__Marine Group II	D_4__uncultured archaeon	D_5__uncultured archaeon	D_6__uncultured archaeon	Unassigned	0	0	0	0	0	0	0	0	0	0	0	0	0	0	0
denovo4664434	D_0__Archaea	D_1__Euryarchaeota	D_2__Thermoplasmata	D_3__Marine Group II	D_4__uncultured archaeon	D_5__uncultured archaeon	D_6__uncultured archaeon	Unassigned	0	2.38e-05	3.01e-05	0.000845146	0.00132927	0.00105059	4.54e-05	0	0	8.46e-06	0	0	0	0	0
denovo4667657	D_0__Archaea	D_1__Euryarchaeota	D_2__Thermoplasmata	D_3__Marine Group II	D_4__uncultured marine archaeon	D_5__uncultured marine archaeon	D_6__uncultured marine archaeon	Unassigned	0	0	0	0	0	0	0	0	0	0	0	0	0	0	0
denovo4669280	D_0__Archaea	D_1__Euryarchaeota	D_2__Thermoplasmata	D_3__Marine Group II	Unassigned	Unassigned	Unassigned	Unassigned	0	0	0	0	0	0	0	0	0	0	0	0	0	0	0
denovo4669638	D_0__Archaea	D_1__Euryarchaeota	D_2__Methanomicrobia	D_3__ANME-1	D_4__ANME-1b	D_5__uncultured archaeon	D_6__uncultured archaeon	Unassigned	0	0	0	0	0	0	0	0	0	0	0	0	0	0	0
denovo4670392	D_0__Archaea	D_1__Euryarchaeota	D_2__Methanomicrobia	D_3__ANME-1	D_4__ANME-1b	D_5__uncultured archaeon	D_6__uncultured archaeon	Unassigned	0	0	0	0	0	0	0	0	0	0	0	0	0	0	8.51e-05
denovo4672873	D_0__Archaea	D_1__Euryarchaeota	D_2__Thermoplasmata	D_3__Thermoplasmatales	D_4__Ferroplasmaceae	D_5__Ferroplasma	Unassigned	Unassigned	0	0	0	0	0	0	0	0	0	0	0	0	0	0	0
denovo467664	D_0__Archaea	D_1__Euryarchaeota	D_2__Methanomicrobia	D_3__ANME-1	D_4__ANME-1b	D_5__uncultured archaeon	D_6__uncultured archaeon	Unassigned	0	0	0	0	0	0	0	0	0	0	0	0	0	1.73e-05	5.11e-05
denovo4678043	D_0__Archaea	D_1__Euryarchaeota	D_2__Methanomicrobia	D_3__ANME-1	D_4__ANME-1b	D_5__uncultured archaeon	D_6__uncultured archaeon	Unassigned	0	0	0	0	0	0	0	0	0	0	0	0	0	0	0
denovo4686334	D_0__Archaea	D_1__Euryarchaeota	D_2__Thermoplasmata	D_3__Marine Group II	D_4__uncultured marine archaeon	D_5__uncultured marine archaeon	D_6__uncultured marine archaeon	Unassigned	9.68e-06	0	0	0	0	0	0	0	0	0	0	0	0	0	0
denovo4688860	D_0__Archaea	D_1__Euryarchaeota	D_2__Thermoplasmata	D_3__Marine Group II	Unassigned	Unassigned	Unassigned	Unassigned	0	0	0	0	0	0	0	0	0	0	0	0	0	0	0
denovo469747	D_0__Archaea	D_1__Euryarchaeota	D_2__Methanomicrobia	D_3__ANME-1	D_4__ANME-1b	D_5__uncultured archaeon	D_6__uncultured archaeon	Unassigned	0	0	0	0	0	0	0	0	0	0	0	0	0	0.00010393	0.000263922
denovo4699952	D_0__Archaea	D_1__Euryarchaeota	D_2__Methanomicrobia	D_3__ANME-1	D_4__ANME-1b	D_5__uncultured archaeon	D_6__uncultured archaeon	Unassigned	0	0	0	0	0	0	0	0	0	0	0	0	0	2.6e-05	0.000144731
denovo4720157	D_0__Archaea	D_1__Euryarchaeota	D_2__Thermoplasmata	D_3__Marine Group II	D_4__uncultured marine archaeon	D_5__uncultured marine archaeon	D_6__uncultured marine archaeon	Unassigned	0	0	0	0	0	0	0	0	0	0	0	0	0	0	0
denovo4721657	D_0__Archaea	D_1__Euryarchaeota	D_2__Thermoplasmata	D_3__uncultured	D_4__uncultured archaeon	D_5__uncultured archaeon	D_6__uncultured archaeon	Unassigned	0	0	0	0	0	0	0	0	0	0	0	0	0	0	0
denovo4728757	D_0__Archaea	D_1__Euryarchaeota	D_2__Methanomicrobia	D_3__ANME-1	D_4__ANME-1b	D_5__uncultured archaeon	D_6__uncultured archaeon	Unassigned	0	0	0	0	0	0	0	0	0	0	0	0	0	0	0
denovo4729750	D_0__Archaea	D_1__Euryarchaeota	D_2__Thermoplasmata	D_3__Marine Group II	D_4__uncultured marine archaeon	D_5__uncultured marine archaeon	D_6__uncultured marine archaeon	Unassigned	0	0	0	0	0	0	0	0	0	0	0	0	0	0	0
denovo4731298	D_0__Archaea	D_1__Euryarchaeota	D_2__Thermoplasmata	D_3__Marine Group II	Unassigned	Unassigned	Unassigned	Unassigned	0	0	0	2.97e-05	0	0	0	0	0	0	0	0	0	0	0
denovo4734608	D_0__Archaea	D_1__Euryarchaeota	D_2__Thermoplasmata	D_3__Marine Group II	D_4__uncultured marine archaeon	D_5__uncultured marine archaeon	D_6__uncultured marine archaeon	Unassigned	0	0.000130899	2e-05	1.48e-05	1.27e-05	1.06e-05	0	0	0	0	0	0	0	0	0
denovo4738549	D_0__Archaea	D_1__Euryarchaeota	D_2__Thermoplasmata	D_3__Marine Group II	D_4__uncultured marine archaeon	D_5__uncultured marine archaeon	D_6__uncultured marine archaeon	Unassigned	0	0	0	0	0	0	0	0	0	0	0	0	0	0	0
denovo4741768	D_0__Archaea	D_1__Euryarchaeota	D_2__Thermoplasmata	D_3__Marine Group II	D_4__uncultured marine archaeon	D_5__uncultured marine archaeon	D_6__uncultured marine archaeon	Unassigned	0	0	0	0	0	0	0	0	0	0	0	0	0	0	0
denovo4745764	D_0__Archaea	D_1__Euryarchaeota	D_2__Thermoplasmata	D_3__uncultured	D_4__uncultured archaeon	D_5__uncultured archaeon	D_6__uncultured archaeon	Unassigned	0	0	0	0	0	0	4.54e-05	2.47e-05	9.2e-05	5.08e-05	0	1.84e-05	0	0	0
denovo4749640	D_0__Archaea	D_1__Euryarchaeota	D_2__Thermoplasmata	D_3__Marine Group II	D_4__uncultured archaeon	D_5__uncultured archaeon	D_6__uncultured archaeon	Unassigned	0	0	0	0	0	0	0	0	0	0	0	0	0	0	0
denovo4754553	D_0__Archaea	D_1__Euryarchaeota	D_2__Thermoplasmata	D_3__Marine Group II	Unassigned	Unassigned	Unassigned	Unassigned	0	0	0	0	0	0	0	0	0	0	0	0	0	0	0
denovo4759854	D_0__Archaea	D_1__Euryarchaeota	D_2__Thermoplasmata	D_3__Marine Group III	D_4__uncultured archaeon	D_5__uncultured archaeon	D_6__uncultured archaeon	Unassigned	0	0	0	0	0	0	0	1.24e-05	0	0	1.11e-05	0	0	0	0
denovo4761069	D_0__Archaea	D_1__Euryarchaeota	D_2__Thermoplasmata	D_3__Marine Group II	D_4__uncultured marine group II euryarchaeote	D_5__uncultured marine group II euryarchaeote	D_6__uncultured marine group II euryarchaeote	Unassigned	0	1.19e-05	0	0	0	0	0	0	0	0	0	0	0	0	0
denovo4762592	D_0__Archaea	D_1__Euryarchaeota	D_2__Thermoplasmata	D_3__Marine Group III	D_4__uncultured archaeon	D_5__uncultured archaeon	D_6__uncultured archaeon	Unassigned	0	0	0	0	0	7.43e-05	5.67e-05	4.95e-05	3.68e-05	5.08e-05	6.64e-05	3.68e-05	0	0	0
denovo476932	D_0__Archaea	D_1__Euryarchaeota	D_2__Thermococci	D_3__Methanofastidiosales	D_4__uncultured	Unassigned	Unassigned	Unassigned	0	0	0	0	0	0	0	0	0	0	0	0	0	0	0
denovo4771870	D_0__Archaea	D_1__Euryarchaeota	D_2__Thermoplasmata	D_3__Marine Group II	Unassigned	Unassigned	Unassigned	Unassigned	0	0	0	0	0	0	0	0	0	0	0	0	0	0	0
denovo4778064	D_0__Archaea	D_1__Euryarchaeota	D_2__Thermoplasmata	D_3__uncultured	Unassigned	Unassigned	Unassigned	Unassigned	0	0	0	0	0	0	0	0	9.2e-06	0	0	0	0	0	8.51e-06
denovo4778685	D_0__Archaea	D_1__Euryarchaeota	D_2__Thermoplasmata	D_3__Marine Group II	D_4__uncultured marine archaeon	D_5__uncultured marine archaeon	D_6__uncultured marine archaeon	Unassigned	0	0	0	0	0	0	0	0	0	0	0	0	0	0	0
denovo4780866	D_0__Archaea	D_1__Euryarchaeota	D_2__Thermoplasmata	D_3__Marine Group II	D_4__uncultured marine archaeon	D_5__uncultured marine archaeon	D_6__uncultured marine archaeon	Unassigned	0	1.19e-05	0	1.48e-05	1.27e-05	0	0	0	0	0	0	0	0	0	0
denovo4783595	D_0__Archaea	D_1__Euryarchaeota	D_2__Methanomicrobia	D_3__ANME-1	D_4__ANME-1b	Unassigned	Unassigned	Unassigned	0	0	0	0	0	0	0	0	0	0	0	0	0	0	0
denovo479003	D_0__Archaea	D_1__Euryarchaeota	D_2__Thermoplasmata	D_3__Marine Group II	Unassigned	Unassigned	Unassigned	Unassigned	0	0	2e-05	7.41e-05	0.000506387	0.000456316	1.13e-05	0	0	0	0	0	0	0	0
denovo4802714	D_0__Archaea	D_1__Euryarchaeota	D_2__Thermoplasmata	D_3__Marine Group II	Unassigned	Unassigned	Unassigned	Unassigned	0	0	0	0	0	0	0	0	0	0	0	0	0	0	0
denovo480730	D_0__Archaea	D_1__Euryarchaeota	D_2__Thermoplasmata	D_3__Marine Group II	D_4__uncultured archaeon	D_5__uncultured archaeon	D_6__uncultured archaeon	Unassigned	0	0	0	0	0	0	0	0	0	0	0	0	0	0	0
denovo4808584	D_0__Archaea	D_1__Euryarchaeota	D_2__Thermoplasmata	D_3__Marine Group II	D_4__uncultured marine archaeon	D_5__uncultured marine archaeon	D_6__uncultured marine archaeon	Unassigned	0	0	0	0	0	0	0	0	0	0	0	0	0	0	0
denovo4810560	D_0__Archaea	D_1__Euryarchaeota	D_2__Thermoplasmata	D_3__Marine Group II	D_4__uncultured marine archaeon	D_5__uncultured marine archaeon	D_6__uncultured marine archaeon	Unassigned	0	0	0	0	0	0	0	0	0	0	0	0	0	0	0
denovo4811670	D_0__Archaea	D_1__Euryarchaeota	D_2__Thermoplasmata	D_3__Marine Group II	D_4__uncultured marine archaeon	D_5__uncultured marine archaeon	D_6__uncultured marine archaeon	Unassigned	0	0	0	0	0	0	0	0	0	0	0	0	0	0	0
denovo4813789	D_0__Archaea	D_1__Euryarchaeota	D_2__Thermoplasmata	D_3__Marine Group II	Unassigned	Unassigned	Unassigned	Unassigned	0	0	0	0	0	0	0	0	0	0	0	0	0	0	0
denovo4816324	D_0__Archaea	D_1__Euryarchaeota	D_2__Thermoplasmata	D_3__Marine Group II	D_4__uncultured archaeon	D_5__uncultured archaeon	D_6__uncultured archaeon	Unassigned	0	0	0	0	0	0	0	0	0	0	0	0	0	0	0
denovo4821772	D_0__Archaea	D_1__Euryarchaeota	D_2__Thermoplasmata	D_3__uncultured	D_4__uncultured archaeon	D_5__uncultured archaeon	D_6__uncultured archaeon	Unassigned	0	0	0	0	0	0	0	0	0	0	0	0	0	0	0
denovo4822418	D_0__Archaea	D_1__Euryarchaeota	D_2__Thermococci	D_3__Methanofastidiosales	D_4__uncultured	D_5__uncultured archaeon	D_6__uncultured archaeon	Unassigned	0	0	0	0	0	0	0	0	0	0	0	0	0	0	4.26e-05
denovo4823502	D_0__Archaea	D_1__Euryarchaeota	D_2__Thermoplasmata	D_3__Marine Group II	Unassigned	Unassigned	Unassigned	Unassigned	0	0	0	0	0	0	0	0	0	0	0	0	0	0	0
denovo4823938	D_0__Archaea	D_1__Euryarchaeota	D_2__Thermoplasmata	D_3__Marine Group II	D_4__uncultured archaeon	D_5__uncultured archaeon	D_6__uncultured archaeon	Unassigned	0	0	0	2.97e-05	1.27e-05	0	0	0	0	0	0	0	0	0	0
denovo4825120	D_0__Archaea	D_1__Euryarchaeota	D_2__Thermoplasmata	D_3__Thermoplasmatales	D_4__Ferroplasmaceae	D_5__Ferroplasma	D_6__uncultured archaeon	Unassigned	0	0	0	0	0	0	0	0	0	0	0	0	0	0	0
denovo484982	D_0__Archaea	D_1__Euryarchaeota	D_2__Thermoplasmata	D_3__Marine Group II	D_4__uncultured archaeon	D_5__uncultured archaeon	D_6__uncultured archaeon	Unassigned	0	0	0	0	0	0	0	0	0	0	0	0	0	0	0
denovo485938	D_0__Archaea	D_1__Euryarchaeota	D_2__Thermoplasmata	D_3__uncultured	D_4__uncultured archaeon	D_5__uncultured archaeon	D_6__uncultured archaeon	Unassigned	0	0	0	0	0	0	0	1.24e-05	0	0	0	0	0	0	0
denovo487189	D_0__Archaea	D_1__Euryarchaeota	D_2__Thermoplasmata	D_3__uncultured	D_4__uncultured archaeon	D_5__uncultured archaeon	D_6__uncultured archaeon	Unassigned	0	0	0	0	0	0	0	0	9.2e-06	0	0	0	0	0	0
denovo4875288	D_0__Archaea	D_1__Euryarchaeota	D_2__Methanomicrobia	D_3__ANME-1	D_4__ANME-1b	D_5__uncultured archaeon	D_6__uncultured archaeon	Unassigned	0	0	0	0	0	0	0	0	0	0	0	0	0	1.73e-05	1.7e-05
denovo4880798	D_0__Archaea	D_1__Euryarchaeota	D_2__Thermoplasmata	D_3__Marine Group II	Unassigned	Unassigned	Unassigned	Unassigned	0	0	0	0	0	3.18e-05	2.27e-05	0	0	0	0	0	0	0	0
denovo4882209	D_0__Archaea	D_1__Euryarchaeota	D_2__Thermoplasmata	D_3__uncultured	D_4__uncultured archaeon	D_5__uncultured archaeon	D_6__uncultured archaeon	Unassigned	0	0	0	0	0	0	0	0	0	0	0	0	0	0	8.51e-06
denovo4884257	D_0__Archaea	D_1__Euryarchaeota	D_2__Thermococci	D_3__Methanofastidiosales	D_4__uncultured	D_5__uncultured archaeon	D_6__uncultured archaeon	Unassigned	0	0	0	0	0	0	0	0	0	0	0	0	0	8.66e-06	8.51e-06
denovo4890187	D_0__Archaea	D_1__Euryarchaeota	D_2__Thermoplasmata	D_3__Marine Group II	Unassigned	Unassigned	Unassigned	Unassigned	0	0	0	0	0	0	0	0	0	0	0	0	0	0	0
denovo4894252	D_0__Archaea	D_1__Euryarchaeota	D_2__Thermoplasmata	D_3__Marine Group II	D_4__uncultured marine archaeon	D_5__uncultured marine archaeon	D_6__uncultured marine archaeon	Unassigned	0	1.19e-05	0	0	0	0	0	0	0	0	0	0	0	0	0
denovo4896385	D_0__Archaea	D_1__Euryarchaeota	D_2__Methanomicrobia	D_3__ANME-1	D_4__ANME-1b	D_5__uncultured archaeon	D_6__uncultured archaeon	Unassigned	0	0	0	0	0	0	0	0	0	0	0	0	0	0	0
denovo4904212	D_0__Archaea	D_1__Euryarchaeota	D_2__Thermoplasmata	D_3__Marine Group III	D_4__uncultured archaeon	D_5__uncultured archaeon	D_6__uncultured archaeon	Unassigned	0	0	0	0	0	0	0	0	0	0	0	0	0	0	0
denovo4909481	D_0__Archaea	D_1__Euryarchaeota	D_2__Thermoplasmata	D_3__Marine Group II	Unassigned	Unassigned	Unassigned	Unassigned	0	0	1e-05	1.48e-05	6.33e-05	1.06e-05	0	0	0	0	0	0	0	0	0
denovo4917449	D_0__Archaea	D_1__Euryarchaeota	D_2__Methanomicrobia	D_3__ANME-1	D_4__ANME-1b	Unassigned	Unassigned	Unassigned	0	0	0	0	0	0	0	0	0	0	0	0	0	0	0
denovo4918463	D_0__Archaea	D_1__Euryarchaeota	D_2__Thermoplasmata	D_3__Marine Group II	D_4__uncultured marine archaeon	D_5__uncultured marine archaeon	D_6__uncultured marine archaeon	Unassigned	0	0	0	0	0	0	0	0	0	0	0	0	0	0	0
denovo4920011	D_0__Archaea	D_1__Euryarchaeota	D_2__Thermoplasmata	D_3__uncultured	Unassigned	Unassigned	Unassigned	Unassigned	0	0	0	0	0	0	0	0	0	0	0	0	0	0	0
denovo4923170	D_0__Archaea	D_1__Euryarchaeota	D_2__Thermoplasmata	D_3__uncultured	Unassigned	Unassigned	Unassigned	Unassigned	0	0	0	0	0	0	0	0	0	0	0	0	0	8.66e-06	0
denovo4925898	D_0__Archaea	D_1__Euryarchaeota	D_2__Thermoplasmata	D_3__Marine Group III	Unassigned	Unassigned	Unassigned	Unassigned	0	0	0	0	0	0	0	0	9.2e-06	0	0	0	0	0	0
denovo4926172	D_0__Archaea	D_1__Euryarchaeota	D_2__Methanomicrobia	D_3__ANME-1	D_4__ANME-1b	D_5__uncultured archaeon	D_6__uncultured archaeon	Unassigned	0	0	0	0	0	0	0	0	0	0	0	0	0	0	0
denovo492678	D_0__Archaea	D_1__Euryarchaeota	D_2__Thermoplasmata	D_3__Marine Group II	D_4__uncultured marine group II euryarchaeote	D_5__uncultured marine group II euryarchaeote	D_6__uncultured marine group II euryarchaeote	Unassigned	0	0	0	0	0	0	0	0	0	0	0	0	0	0	0
denovo4928573	D_0__Archaea	D_1__Euryarchaeota	D_2__Thermoplasmata	D_3__Marine Group III	D_4__uncultured archaeon	D_5__uncultured archaeon	D_6__uncultured archaeon	Unassigned	0	0	0	0	0	1.06e-05	2.27e-05	2.47e-05	3.68e-05	5.08e-05	9.96e-05	4.61e-05	0	0	0
denovo4929248	D_0__Archaea	D_1__Euryarchaeota	D_2__Methanomicrobia	D_3__ANME-1	D_4__ANME-1b	D_5__uncultured archaeon	D_6__uncultured archaeon	Unassigned	0	0	0	0	0	0	0	0	0	0	0	0	0	0.00010393	0.000349058
denovo493913	D_0__Archaea	D_1__Euryarchaeota	D_2__Thermoplasmata	D_3__Marine Group III	D_4__uncultured archaeon	D_5__uncultured archaeon	D_6__uncultured archaeon	Unassigned	0	0	0	0	0	0.000127344	3.4e-05	1.24e-05	3.68e-05	0	0	9.21e-06	1.22e-05	0	0
denovo4948317	D_0__Archaea	D_1__Euryarchaeota	D_2__Thermoplasmata	D_3__Marine Group II	Unassigned	Unassigned	Unassigned	Unassigned	0	0	0	0	0	0	0	0	0	0	0	0	0	0	0
denovo4952649	D_0__Archaea	D_1__Euryarchaeota	D_2__Thermoplasmata	D_3__Marine Group II	D_4__uncultured marine group II euryarchaeote	D_5__uncultured marine group II euryarchaeote	D_6__uncultured marine group II euryarchaeote	Unassigned	0	0	1e-05	0	0	0	0	0	0	0	0	0	0	0	0
denovo4952764	D_0__Archaea	D_1__Euryarchaeota	D_2__Thermoplasmata	D_3__uncultured	D_4__uncultured archaeon	D_5__uncultured archaeon	D_6__uncultured archaeon	Unassigned	0	0	0	0	0	0	0	0	0	0	0	0	1.22e-05	0	0
denovo4955706	D_0__Archaea	D_1__Euryarchaeota	D_2__Methanomicrobia	D_3__ANME-1	D_4__ANME-1b	D_5__uncultured archaeon	D_6__uncultured archaeon	Unassigned	0	0	0	0	0	0	0	0	0	0	0	0	0	0	3.41e-05
denovo4962799	D_0__Archaea	D_1__Euryarchaeota	D_2__Thermoplasmata	D_3__uncultured	D_4__uncultured archaeon	D_5__uncultured archaeon	D_6__uncultured archaeon	Unassigned	0	0	0	0	0	0	0	0	9.2e-06	0	0	0	0	0	0
denovo4963049	D_0__Archaea	D_1__Euryarchaeota	D_2__Thermoplasmata	D_3__Marine Group II	D_4__uncultured archaeon	D_5__uncultured archaeon	D_6__uncultured archaeon	Unassigned	9.68e-06	0	0	0	0	0	0	0	0	0	0	0	0	0	0
denovo4971994	D_0__Archaea	D_1__Euryarchaeota	D_2__Thermoplasmata	D_3__uncultured	D_4__uncultured euryarchaeote	D_5__uncultured euryarchaeote	D_6__uncultured euryarchaeote	Unassigned	0	0	0	0	0	0	0	0	0	0	0	0	0	0	0
denovo4972691	D_0__Archaea	D_1__Euryarchaeota	D_2__Thermoplasmata	D_3__Marine Group II	Unassigned	Unassigned	Unassigned	Unassigned	0	0	0	0	0	0	0	0	0	0	0	0	0	0	0
denovo4973445	D_0__Archaea	D_1__Euryarchaeota	D_2__Thermoplasmata	D_3__uncultured	Unassigned	Unassigned	Unassigned	Unassigned	0	0	0	0	0	0	0	0	0	0	0	0	0	0	0
denovo4974265	D_0__Archaea	D_1__Euryarchaeota	D_2__Methanomicrobia	D_3__ANME-1	D_4__ANME-1b	D_5__uncultured archaeon	D_6__uncultured archaeon	Unassigned	0	0	0	0	0	0	0	0	0	0	0	0	0	0	0
denovo4975834	D_0__Archaea	D_1__Euryarchaeota	D_2__Thermoplasmata	D_3__Marine Group II	D_4__uncultured archaeon	D_5__uncultured archaeon	D_6__uncultured archaeon	Unassigned	0	0	0	0	0	0	0	0	0	0	0	0	0	0	0
denovo4975941	D_0__Archaea	D_1__Euryarchaeota	D_2__Thermoplasmata	D_3__Marine Group II	Unassigned	Unassigned	Unassigned	Unassigned	0	0.000559297	0.000691293	0.00109721	0.000746921	0.000233464	0	0	0	0	0	0	0	0	0
denovo4980046	D_0__Archaea	D_1__Euryarchaeota	D_2__Thermoplasmata	D_3__Marine Group II	Unassigned	Unassigned	Unassigned	Unassigned	0	0	0	0	0	0	0	0	0	0	0	0	0	0	0
denovo501952	D_0__Archaea	D_1__Euryarchaeota	D_2__Thermoplasmata	D_3__Marine Group II	Unassigned	Unassigned	Unassigned	Unassigned	0	0	0	0	1.27e-05	0	0	0	0	0	0	0	0	0	0
denovo503094	D_0__Archaea	D_1__Euryarchaeota	D_2__Methanomicrobia	D_3__ANME-1	D_4__ANME-1b	D_5__uncultured archaeon	D_6__uncultured archaeon	Unassigned	0	0	0	1.48e-05	0	0	0	0	0	0	0	0	0	0	8.51e-06
denovo5038862	D_0__Archaea	D_1__Euryarchaeota	D_2__Thermococci	D_3__Methanofastidiosales	D_4__uncultured	D_5__uncultured archaeon	D_6__uncultured archaeon	Unassigned	0	0	0	0	0	0	0	0	0	0	0	0	0	8.66e-06	0
denovo5040919	D_0__Archaea	D_1__Euryarchaeota	D_2__Thermoplasmata	D_3__Thermoplasmatales	D_4__Ferroplasmaceae	D_5__Ferroplasma	Unassigned	Unassigned	0	0	0	0	0	0	0	0	0	0	0	0	0	0	0
denovo5041567	D_0__Archaea	D_1__Euryarchaeota	D_2__Thermoplasmata	D_3__Marine Group II	Unassigned	Unassigned	Unassigned	Unassigned	0	0.000130899	2e-05	4.45e-05	0.00039245	0.000254688	5.67e-05	0	9.2e-06	0	0	0	0	0	0
denovo5044806	D_0__Archaea	D_1__Euryarchaeota	D_2__Thermoplasmata	D_3__Marine Group II	D_4__uncultured marine archaeon	D_5__uncultured marine archaeon	D_6__uncultured marine archaeon	Unassigned	0	0	0	0	0	0	0	0	0	0	0	0	0	0	0
denovo5048466	D_0__Archaea	D_1__Euryarchaeota	D_2__Thermoplasmata	D_3__Thermoplasmatales	D_4__Ferroplasmaceae	D_5__Ferroplasma	Unassigned	Unassigned	0	0	0	0	0	0	0	0	0	0	0	0	0	0	0
denovo5055463	D_0__Archaea	D_1__Euryarchaeota	D_2__Thermoplasmata	D_3__Marine Group II	Unassigned	Unassigned	Unassigned	Unassigned	0	0	0	0	0	0	0	0	0	0	0	0	0	0	0
denovo5056286	D_0__Archaea	D_1__Euryarchaeota	D_2__Thermoplasmata	D_3__Marine Group III	D_4__uncultured marine archaeon	D_5__uncultured marine archaeon	D_6__uncultured marine archaeon	Unassigned	0	0	0	0	0	0	2.27e-05	1.24e-05	2.76e-05	8.46e-06	3.32e-05	9.21e-06	1.22e-05	0	0
denovo5064753	D_0__Archaea	D_1__Euryarchaeota	D_2__Thermoplasmata	D_3__Marine Group II	D_4__uncultured marine group II euryarchaeote	D_5__uncultured marine group II euryarchaeote	D_6__uncultured marine group II euryarchaeote	Unassigned	0	0	0	0	0	0	0	0	0	0	0	0	0	0	0
denovo5065406	D_0__Archaea	D_1__Euryarchaeota	D_2__Thermoplasmata	D_3__Marine Group II	D_4__uncultured archaeon	D_5__uncultured archaeon	D_6__uncultured archaeon	Unassigned	0	0	0	0	0	0	0	0	0	0	0	0	0	0	0
denovo5065418	D_0__Archaea	D_1__Euryarchaeota	D_2__Thermoplasmata	D_3__uncultured	Unassigned	Unassigned	Unassigned	Unassigned	0	0	0	0	0	0	0	0	0	0	0	0	0	0	0
denovo5074539	D_0__Archaea	D_1__Euryarchaeota	D_2__Methanomicrobia	D_3__ANME-1	D_4__ANME-1b	D_5__uncultured archaeon	D_6__uncultured archaeon	Unassigned	0	0	0	0	0	0	0	0	0	0	0	0	0	0	0
denovo5075748	D_0__Archaea	D_1__Euryarchaeota	D_2__Thermoplasmata	D_3__uncultured	D_4__uncultured archaeon	D_5__uncultured archaeon	D_6__uncultured archaeon	Unassigned	0	0	0	0	0	1.06e-05	0	0	0	0	0	0	0	0	0
denovo5076245	D_0__Archaea	D_1__Euryarchaeota	D_2__Methanomicrobia	D_3__ANME-1	D_4__ANME-1b	D_5__uncultured archaeon	D_6__uncultured archaeon	Unassigned	0	0	0	0	0	0	0	0	0	0	0	0	0	8.66e-06	8.51e-06
denovo5083370	D_0__Archaea	D_1__Euryarchaeota	D_2__Thermoplasmata	D_3__uncultured	D_4__uncultured archaeon	D_5__uncultured archaeon	D_6__uncultured archaeon	Unassigned	0	0	0	0	0	0	0	0	0	0	0	9.21e-06	0	0	8.51e-06
denovo5088400	D_0__Archaea	D_1__Euryarchaeota	D_2__Thermoplasmata	D_3__Marine Group II	D_4__uncultured marine archaeon	D_5__uncultured marine archaeon	D_6__uncultured marine archaeon	Unassigned	9.68e-06	3.57e-05	0	0	0	0	0	0	0	0	0	0	0	0	0
denovo509447	D_0__Archaea	D_1__Euryarchaeota	D_2__Thermoplasmata	D_3__Marine Group II	D_4__uncultured marine archaeon	D_5__uncultured marine archaeon	D_6__uncultured marine archaeon	Unassigned	0	0	0	0	0	0	0	0	0	0	0	0	0	0	0
denovo5096229	D_0__Archaea	D_1__Euryarchaeota	D_2__Thermoplasmata	D_3__Marine Group II	D_4__uncultured archaeon	D_5__uncultured archaeon	D_6__uncultured archaeon	Unassigned	0	0	0	0	0	0	0	0	0	0	0	0	0	0	0
denovo5098488	D_0__Archaea	D_1__Euryarchaeota	D_2__Thermoplasmata	D_3__Marine Group II	Unassigned	Unassigned	Unassigned	Unassigned	0	0	0	0	0	0	0	0	0	0	0	0	0	0	0
denovo5106317	D_0__Archaea	D_1__Euryarchaeota	D_2__Thermoplasmata	D_3__Marine Group II	D_4__uncultured archaeon	D_5__uncultured archaeon	D_6__uncultured archaeon	Unassigned	0	1.19e-05	0	0	0	0	0	0	0	0	0	0	0	0	0
denovo5112794	D_0__Archaea	D_1__Euryarchaeota	D_2__Thermoplasmata	D_3__Marine Group II	D_4__marine metagenome	D_5__marine metagenome	D_6__marine metagenome	Unassigned	0	0	0	0	0	0	0	0	0	0	0	0	0	0	0
denovo5117540	D_0__Archaea	D_1__Euryarchaeota	D_2__Methanomicrobia	D_3__ANME-1	Unassigned	Unassigned	Unassigned	Unassigned	0	0	0	0	0	0	0	0	0	0	0	0	0	0	0
denovo5118363	D_0__Archaea	D_1__Euryarchaeota	D_2__Methanomicrobia	D_3__ANME-1	D_4__ANME-1b	D_5__uncultured archaeon	D_6__uncultured archaeon	Unassigned	0	0	0	0	0	0	0	0	0	0	0	0	0	0	0
denovo5125344	D_0__Archaea	D_1__Euryarchaeota	D_2__Methanomicrobia	D_3__ANME-1	D_4__ANME-1b	D_5__uncultured archaeon	D_6__uncultured archaeon	Unassigned	0	0	0	0	0	0	0	0	0	0	0	0	0	8.66e-06	0
denovo5126070	D_0__Archaea	D_1__Euryarchaeota	D_2__Thermoplasmata	D_3__Marine Group II	Unassigned	Unassigned	Unassigned	Unassigned	0	0	8.01e-05	0.000163098	7.6e-05	0	0	0	0	0	0	0	0	0	0
denovo5126134	D_0__Archaea	D_1__Euryarchaeota	D_2__Thermoplasmata	D_3__Marine Group II	D_4__uncultured marine archaeon	D_5__uncultured marine archaeon	D_6__uncultured marine archaeon	Unassigned	0	0	0	0	0	0	0	0	0	0	0	0	0	0	0
denovo5129225	D_0__Archaea	D_1__Euryarchaeota	D_2__Thermoplasmata	D_3__uncultured	D_4__uncultured archaeon	D_5__uncultured archaeon	D_6__uncultured archaeon	Unassigned	0	0	0	0	0	0	0	0	0	0	0	0	0	0	0
denovo5134715	D_0__Archaea	D_1__Euryarchaeota	D_2__Thermoplasmata	D_3__Marine Group II	Unassigned	Unassigned	Unassigned	Unassigned	0	0	0	0	0	0	0	0	0	0	0	0	0	0	0
denovo5135333	D_0__Archaea	D_1__Euryarchaeota	D_2__Thermoplasmata	D_3__Marine Benthic Group D and DHVEG-1	D_4__uncultured archaeon	D_5__uncultured archaeon	D_6__uncultured archaeon	Unassigned	0	0	0	0	0	0	0	0	0	0	0	0	0	0	0
denovo514356	D_0__Archaea	D_1__Euryarchaeota	D_2__Thermoplasmata	D_3__Marine Group II	D_4__uncultured marine archaeon	D_5__uncultured marine archaeon	D_6__uncultured marine archaeon	Unassigned	0	0	0	0	0	0	0	0	0	0	0	0	0	0	0
denovo5145151	D_0__Archaea	D_1__Euryarchaeota	D_2__Methanomicrobia	D_3__ANME-1	D_4__ANME-1b	D_5__uncultured archaeon	D_6__uncultured archaeon	Unassigned	0	0	0	0	0	0	0	0	0	0	0	0	0	0	0
denovo517623	D_0__Archaea	D_1__Euryarchaeota	D_2__Thermoplasmata	D_3__Marine Group II	D_4__uncultured marine archaeon	D_5__uncultured marine archaeon	D_6__uncultured marine archaeon	Unassigned	2.9e-05	7.14e-05	0	4.45e-05	2.53e-05	1.06e-05	0	0	0	0	0	0	0	0	0
denovo5186072	D_0__Archaea	D_1__Euryarchaeota	D_2__Thermoplasmata	D_3__uncultured	D_4__uncultured archaeon	D_5__uncultured archaeon	D_6__uncultured archaeon	Unassigned	0	0	0	0	0	0	0	0	0	0	0	0	0	0	0
denovo5188367	D_0__Archaea	D_1__Euryarchaeota	D_2__Thermoplasmata	D_3__Marine Group II	Unassigned	Unassigned	Unassigned	Unassigned	0	1.19e-05	1e-05	0	0	0	0	0	0	0	0	0	0	0	0
denovo5189050	D_0__Archaea	D_1__Euryarchaeota	D_2__Thermoplasmata	D_3__uncultured	Unassigned	Unassigned	Unassigned	Unassigned	0	0	0	0	0	0	0	0	0	0	0	0	0	0	0
denovo5196325	D_0__Archaea	D_1__Euryarchaeota	D_2__Methanomicrobia	D_3__ANME-1	D_4__ANME-1b	D_5__uncultured archaeon	D_6__uncultured archaeon	Unassigned	0	0	0	0	0	0	0	0	0	0	0	0	0	0	8.51e-06
denovo5198852	D_0__Archaea	D_1__Euryarchaeota	D_2__Thermoplasmata	D_3__Marine Group II	Unassigned	Unassigned	Unassigned	Unassigned	0	1.19e-05	0	0	0	0	0	0	0	0	0	0	0	0	0
denovo5203522	D_0__Archaea	D_1__Euryarchaeota	D_2__Methanomicrobia	D_3__ANME-1	D_4__ANME-1b	D_5__uncultured archaeon	D_6__uncultured archaeon	Unassigned	0	0	0	0	0	0	0	0	0	0	0	0	0	0	0
denovo5206121	D_0__Archaea	D_1__Euryarchaeota	D_2__Thermoplasmata	D_3__uncultured	Unassigned	Unassigned	Unassigned	Unassigned	0	0	0	0	0	0	0	0	0	0	0	0	0	0	1.7e-05
denovo5207814	D_0__Archaea	D_1__Euryarchaeota	D_2__Thermoplasmata	D_3__uncultured	Unassigned	Unassigned	Unassigned	Unassigned	0	0	0	0	0	0	0	0	9.2e-06	0	0	0	0	0	8.51e-06
denovo5209323	D_0__Archaea	D_1__Euryarchaeota	D_2__Thermoplasmata	D_3__Marine Group II	D_4__uncultured archaeon	D_5__uncultured archaeon	D_6__uncultured archaeon	Unassigned	0	0	0	0	0	0	0	0	0	0	0	0	0	0	0
denovo5209436	D_0__Archaea	D_1__Euryarchaeota	D_2__Thermoplasmata	D_3__uncultured	D_4__uncultured archaeon	D_5__uncultured archaeon	D_6__uncultured archaeon	Unassigned	0	0	0	0	0	0	0	0	0	0	2.21e-05	0	2.44e-05	1.73e-05	8.51e-06
denovo5214583	D_0__Archaea	D_1__Euryarchaeota	D_2__Thermoplasmata	D_3__Marine Group II	D_4__uncultured marine archaeon	D_5__uncultured marine archaeon	D_6__uncultured marine archaeon	Unassigned	0	0	0	0	0	0	0	0	0	0	0	0	0	0	0
denovo5215565	D_0__Archaea	D_1__Euryarchaeota	D_2__Thermoplasmata	D_3__uncultured	Unassigned	Unassigned	Unassigned	Unassigned	0	0	0	0	0	1.06e-05	0	0	0	0	0	0	0	0	0
denovo5215905	D_0__Archaea	D_1__Euryarchaeota	D_2__Thermoplasmata	D_3__uncultured	Unassigned	Unassigned	Unassigned	Unassigned	0	0	0	0	0	0	0	0	0	0	0	9.21e-06	0	0	8.51e-06
denovo5216439	D_0__Archaea	D_1__Euryarchaeota	D_2__Thermoplasmata	D_3__Marine Group II	D_4__uncultured marine archaeon	D_5__uncultured marine archaeon	D_6__uncultured marine archaeon	Unassigned	0	0	0	0	0	0	0	0	0	0	0	0	0	0	0
denovo5216528	D_0__Archaea	D_1__Euryarchaeota	D_2__Thermoplasmata	D_3__Marine Group II	Unassigned	Unassigned	Unassigned	Unassigned	3.87e-05	0	0	0	0	0	0	0	0	0	0	0	0	0	0
denovo5217181	D_0__Archaea	D_1__Euryarchaeota	D_2__Thermoplasmata	D_3__uncultured	D_4__uncultured archaeon	D_5__uncultured archaeon	D_6__uncultured archaeon	Unassigned	0	0	0	0	0	0	0	0	0	0	0	0	0	0	0
denovo521767	D_0__Archaea	D_1__Euryarchaeota	D_2__Thermoplasmata	D_3__Marine Group II	D_4__uncultured marine archaeon	D_5__uncultured marine archaeon	D_6__uncultured marine archaeon	Unassigned	1.94e-05	0	1e-05	0	1.27e-05	1.06e-05	0	0	0	0	0	0	0	0	0
denovo5218954	D_0__Archaea	D_1__Euryarchaeota	D_2__Thermococci	D_3__Methanofastidiosales	D_4__uncultured	D_5__uncultured archaeon	D_6__uncultured archaeon	Unassigned	0	0	0	0	0	0	0	0	0	0	4.43e-05	3.68e-05	0	0	0
denovo5228372	D_0__Archaea	D_1__Euryarchaeota	D_2__Thermoplasmata	D_3__uncultured	D_4__uncultured archaeon	D_5__uncultured archaeon	D_6__uncultured archaeon	Unassigned	0	0	0	0	0	0	0	0	0	0	0	9.21e-06	2.44e-05	0	8.51e-06
denovo5231148	D_0__Archaea	D_1__Euryarchaeota	D_2__Thermoplasmata	D_3__Thermoplasmatales	D_4__Ferroplasmaceae	D_5__Ferroplasma	Unassigned	Unassigned	0	0	0	0	0	0	0	0	0	0	0	0	0	0	0
denovo5231426	D_0__Archaea	D_1__Euryarchaeota	D_2__Methanomicrobia	D_3__ANME-1	D_4__ANME-1b	D_5__uncultured archaeon	D_6__uncultured archaeon	Unassigned	0	0	0	0	0	0	0	0	0	0	0	0	0	0	0
denovo5233564	D_0__Archaea	D_1__Euryarchaeota	D_2__Methanomicrobia	D_3__ANME-1	D_4__ANME-1b	D_5__uncultured archaeon	D_6__uncultured archaeon	Unassigned	0	0	0	0	0	0	0	0	0	0	0	0	0	0	0
denovo5234491	D_0__Archaea	D_1__Euryarchaeota	D_2__Methanomicrobia	D_3__ANME-1	D_4__ANME-1b	D_5__uncultured archaeon	D_6__uncultured archaeon	Unassigned	0	0	0	0	0	0	0	0	0	0	0	0	0	0	0
denovo5234696	D_0__Archaea	D_1__Euryarchaeota	D_2__Methanomicrobia	D_3__ANME-1	D_4__ANME-1b	D_5__uncultured archaeon	D_6__uncultured archaeon	Unassigned	0	0	0	0	0	0	0	0	0	0	0	0	0	0	0
denovo5234873	D_0__Archaea	D_1__Euryarchaeota	D_2__Thermoplasmata	D_3__uncultured	D_4__uncultured archaeon	D_5__uncultured archaeon	D_6__uncultured archaeon	Unassigned	0	0	0	0	0	0	0	0	0	0	0	0	0	0	0
denovo5241830	D_0__Archaea	D_1__Euryarchaeota	D_2__Thermoplasmata	D_3__Marine Group II	Unassigned	Unassigned	Unassigned	Unassigned	0	0	0	0	0	0	0	0	0	0	0	0	0	0	0
denovo5243384	D_0__Archaea	D_1__Euryarchaeota	D_2__Thermoplasmata	D_3__Marine Group II	D_4__uncultured marine archaeon	D_5__uncultured marine archaeon	D_6__uncultured marine archaeon	Unassigned	0	0	0	0	0	0	0	0	0	0	0	0	0	0	0
denovo5244044	D_0__Archaea	D_1__Euryarchaeota	D_2__Methanomicrobia	D_3__ANME-1	D_4__ANME-1b	D_5__uncultured archaeon	D_6__uncultured archaeon	Unassigned	0	0	0	0	0	0	0	0	0	0	0	0	0	0	3.41e-05
denovo5255801	D_0__Archaea	D_1__Euryarchaeota	D_2__Thermoplasmata	D_3__Marine Group II	D_4__uncultured marine archaeon	D_5__uncultured marine archaeon	D_6__uncultured marine archaeon	Unassigned	0	0	0	0	0	0	0	0	0	0	0	0	0	0	0
denovo5264502	D_0__Archaea	D_1__Euryarchaeota	D_2__Thermoplasmata	D_3__Marine Group II	Unassigned	Unassigned	Unassigned	Unassigned	0	0	0	0	0	0	0	0	0	0	0	0	0	0	0
denovo5267745	D_0__Archaea	D_1__Euryarchaeota	D_2__Thermoplasmata	D_3__Marine Group II	D_4__uncultured marine archaeon	D_5__uncultured marine archaeon	D_6__uncultured marine archaeon	Unassigned	0	0	0	0	0	0	0	0	0	0	0	0	0	0	0
denovo5276220	D_0__Archaea	D_1__Euryarchaeota	D_2__Thermoplasmata	D_3__uncultured	Unassigned	Unassigned	Unassigned	Unassigned	0	0	0	0	0	0	0	0	0	0	0	0	0	0	8.51e-06
denovo5279126	D_0__Archaea	D_1__Euryarchaeota	D_2__Thermoplasmata	D_3__Marine Group II	D_4__uncultured marine archaeon	D_5__uncultured marine archaeon	D_6__uncultured marine archaeon	Unassigned	0	0	0	0	0	0	0	0	0	0	0	0	0	0	0
denovo5281183	D_0__Archaea	D_1__Euryarchaeota	D_2__Thermoplasmata	D_3__Marine Group II	Unassigned	Unassigned	Unassigned	Unassigned	0	0	0	0	0	0	0	0	0	0	0	0	0	0	0
denovo529109	D_0__Archaea	D_1__Euryarchaeota	D_2__Thermoplasmata	D_3__Marine Benthic Group D and DHVEG-1	D_4__uncultured archaeon	D_5__uncultured archaeon	D_6__uncultured archaeon	Unassigned	0	0	0	0	0	0	0	0	0	0	0	0	0	0	0
denovo5298496	D_0__Archaea	D_1__Euryarchaeota	D_2__Thermoplasmata	D_3__uncultured	D_4__uncultured archaeon	D_5__uncultured archaeon	D_6__uncultured archaeon	Unassigned	0	0	0	0	1.27e-05	7.43e-05	0.000147476	9.9e-05	0.000220716	0.000236841	0.000121714	7.37e-05	6.11e-05	0	0
denovo5320830	D_0__Archaea	D_1__Euryarchaeota	D_2__Thermoplasmata	D_3__Marine Group II	D_4__uncultured archaeon	D_5__uncultured archaeon	D_6__uncultured archaeon	Unassigned	0	0	0	0	0	0	0	0	0	0	0	0	0	0	0
denovo5320959	D_0__Archaea	D_1__Euryarchaeota	D_2__Thermoplasmata	D_3__Marine Group II	Unassigned	Unassigned	Unassigned	Unassigned	0	0	0	0	0	0	0	0	0	0	0	0	0	0	0
denovo5321673	D_0__Archaea	D_1__Euryarchaeota	D_2__Thermococci	D_3__Methanofastidiosales	D_4__uncultured	D_5__uncultured archaeon	D_6__uncultured archaeon	Unassigned	0	0	0	0	0	3.18e-05	6.81e-05	0.000197954	0.000257502	0.000406012	0.000874126	0.000764625	0.000134438	0	0
denovo5329817	D_0__Archaea	D_1__Euryarchaeota	D_2__Methanomicrobia	D_3__ANME-1	Unassigned	Unassigned	Unassigned	Unassigned	0	0	0	0	0	0	0	0	0	0	0	0	1.22e-05	0.000294469	0.00091947
denovo5332523	D_0__Archaea	D_1__Euryarchaeota	D_2__Methanomicrobia	D_3__ANME-1	D_4__ANME-1b	D_5__uncultured archaeon	D_6__uncultured archaeon	Unassigned	0	0	0	0	0	0	0	0	0	0	0	0	0	0	0
denovo5334124	D_0__Archaea	D_1__Euryarchaeota	D_2__Thermoplasmata	D_3__Marine Group II	D_4__uncultured archaeon	D_5__uncultured archaeon	D_6__uncultured archaeon	Unassigned	0	0	0	0	0	0	0	0	0	0	0	0	0	0	0
denovo5340836	D_0__Archaea	D_1__Euryarchaeota	D_2__Thermoplasmata	D_3__Marine Group II	D_4__uncultured marine archaeon	D_5__uncultured marine archaeon	D_6__uncultured marine archaeon	Unassigned	0	0	0	0	0	0	0	0	0	0	0	0	0	0	0
denovo5343040	D_0__Archaea	D_1__Euryarchaeota	D_2__Methanomicrobia	D_3__ANME-1	D_4__ANME-1b	D_5__uncultured archaeon	D_6__uncultured archaeon	Unassigned	0	0	0	0	0	0	0	0	0	0	0	0	0	0	0
denovo5347994	D_0__Archaea	D_1__Euryarchaeota	D_2__Thermoplasmata	D_3__Marine Group II	D_4__uncultured archaeon	D_5__uncultured archaeon	D_6__uncultured archaeon	Unassigned	0	2.38e-05	0	0	0	0	0	0	0	0	0	0	0	0	0
denovo5352523	D_0__Archaea	D_1__Euryarchaeota	D_2__Thermoplasmata	D_3__Marine Group II	D_4__uncultured marine archaeon	D_5__uncultured marine archaeon	D_6__uncultured marine archaeon	Unassigned	0	0	0	0	1.27e-05	0	0	0	0	0	0	0	0	0	0
denovo5360729	D_0__Archaea	D_1__Euryarchaeota	D_2__Thermoplasmata	D_3__Marine Group II	D_4__uncultured archaeon	D_5__uncultured archaeon	D_6__uncultured archaeon	Unassigned	0	1.19e-05	0	0	1.27e-05	0	0	0	0	0	0	0	0	0	0
denovo5363615	D_0__Archaea	D_1__Euryarchaeota	D_2__Thermoplasmata	D_3__Marine Group II	D_4__uncultured marine group II euryarchaeote	D_5__uncultured marine group II euryarchaeote	D_6__uncultured marine group II euryarchaeote	Unassigned	1.94e-05	1.19e-05	0	0	0	0	0	0	0	0	0	0	0	0	0
denovo5365238	D_0__Archaea	D_1__Euryarchaeota	D_2__Thermoplasmata	D_3__Marine Group II	D_4__uncultured marine archaeon	D_5__uncultured marine archaeon	D_6__uncultured marine archaeon	Unassigned	0	0	0	0	0	0	0	0	0	0	0	0	0	0	0
denovo5370788	D_0__Archaea	D_1__Euryarchaeota	D_2__Thermoplasmata	D_3__Marine Benthic Group D and DHVEG-1	D_4__uncultured archaeon	D_5__uncultured archaeon	D_6__uncultured archaeon	Unassigned	0	0	0	0	0	0	0	0	0	0	0	0	0	0	0
denovo5370904	D_0__Archaea	D_1__Euryarchaeota	D_2__Thermoplasmata	D_3__Marine Group II	D_4__uncultured marine archaeon	D_5__uncultured marine archaeon	D_6__uncultured marine archaeon	Unassigned	3.87e-05	5.95e-05	1e-05	1.48e-05	0	0	0	0	0	0	0	0	0	0	0
denovo5376725	D_0__Archaea	D_1__Euryarchaeota	D_2__Thermoplasmata	D_3__Marine Group II	D_4__uncultured marine archaeon	D_5__uncultured marine archaeon	D_6__uncultured marine archaeon	Unassigned	0.000135524	2.38e-05	0	0	0	0	0	0	0	0	0	0	0	0	0
denovo5382051	D_0__Archaea	D_1__Euryarchaeota	D_2__Thermoplasmata	D_3__Marine Group II	Unassigned	Unassigned	Unassigned	Unassigned	0	0	0	0	1.27e-05	0	0	0	0	0	0	0	0	0	0
denovo5395929	D_0__Archaea	D_1__Euryarchaeota	D_2__Thermococci	D_3__Methanofastidiosales	D_4__uncultured	D_5__uncultured archaeon	D_6__uncultured archaeon	Unassigned	0	0	0	0	0	0	0	0	0	0	0	0	0	0	0
denovo5410965	D_0__Archaea	D_1__Euryarchaeota	D_2__Thermoplasmata	D_3__Marine Group II	D_4__uncultured marine archaeon	D_5__uncultured marine archaeon	D_6__uncultured marine archaeon	Unassigned	0	0	0	0	0	0	0	0	0	0	0	0	0	0	0
denovo5418106	D_0__Archaea	D_1__Euryarchaeota	D_2__Thermococci	D_3__Methanofastidiosales	D_4__uncultured	D_5__uncultured archaeon	D_6__uncultured archaeon	Unassigned	0	0	0	0	0	0	0	0	0	0	0	0	0	0	0
denovo5418481	D_0__Archaea	D_1__Euryarchaeota	D_2__Thermoplasmata	D_3__Marine Group II	D_4__uncultured marine archaeon	D_5__uncultured marine archaeon	D_6__uncultured marine archaeon	Unassigned	0	0	0	0	0	0	0	0	0	0	0	0	0	0	0
denovo5422318	D_0__Archaea	D_1__Euryarchaeota	D_2__Methanomicrobia	D_3__ANME-1	D_4__ANME-1b	D_5__uncultured archaeon	D_6__uncultured archaeon	Unassigned	0	0	0	0	0	0	0	0	0	0	0	0	2.44e-05	0.000173217	0.000621493
denovo5462392	D_0__Archaea	D_1__Euryarchaeota	D_2__Thermoplasmata	D_3__Marine Group II	D_4__uncultured archaeon	D_5__uncultured archaeon	D_6__uncultured archaeon	Unassigned	2.9e-05	2.38e-05	0	0	0	0	0	0	0	0	0	0	0	0	0
denovo5469429	D_0__Archaea	D_1__Euryarchaeota	D_2__Methanomicrobia	D_3__ANME-1	D_4__ANME-1b	D_5__uncultured archaeon	D_6__uncultured archaeon	Unassigned	0	0	0	0	0	0	0	0	0	0	0	0	0	0	0
denovo5474694	D_0__Archaea	D_1__Euryarchaeota	D_2__Thermoplasmata	D_3__uncultured	D_4__uncultured archaeon	D_5__uncultured archaeon	D_6__uncultured archaeon	Unassigned	0	0	0	0	0	0	0	0	0	0	0	0	0	0	0
denovo5475392	D_0__Archaea	D_1__Euryarchaeota	D_2__Thermoplasmata	D_3__Marine Group II	D_4__uncultured marine archaeon	D_5__uncultured marine archaeon	D_6__uncultured marine archaeon	Unassigned	0	0	0	0	0	0	0	0	0	0	0	0	0	0	0
denovo5482732	D_0__Archaea	D_1__Euryarchaeota	D_2__Thermoplasmata	D_3__uncultured	D_4__uncultured archaeon	D_5__uncultured archaeon	D_6__uncultured archaeon	Unassigned	0	0	0	0	0	0	1.13e-05	1.24e-05	9.2e-06	2.54e-05	2.21e-05	0	3.67e-05	1.73e-05	1.7e-05
denovo5487570	D_0__Archaea	D_1__Euryarchaeota	D_2__Methanomicrobia	D_3__ANME-1	D_4__ANME-1b	D_5__uncultured archaeon	D_6__uncultured archaeon	Unassigned	0	0	0	0	0	0	0	0	0	0	0	0	0	0	0
denovo5490802	D_0__Archaea	D_1__Euryarchaeota	D_2__Thermoplasmata	D_3__Marine Group II	D_4__uncultured marine archaeon	D_5__uncultured marine archaeon	D_6__uncultured marine archaeon	Unassigned	0.00036785	0.000380798	6.01e-05	0	0	0	0	0	0	0	0	0	0	0	0
denovo5502651	D_0__Archaea	D_1__Euryarchaeota	D_2__Thermoplasmata	D_3__Marine Group II	D_4__uncultured marine archaeon	D_5__uncultured marine archaeon	D_6__uncultured marine archaeon	Unassigned	0	0	0	0	0	0	0	0	0	0	0	0	0	0	0
denovo5506284	D_0__Archaea	D_1__Euryarchaeota	D_2__Thermoplasmata	D_3__Marine Group II	Unassigned	Unassigned	Unassigned	Unassigned	0	2.38e-05	0	0	0	0	0	0	0	0	0	0	0	0	0
denovo5508371	D_0__Archaea	D_1__Euryarchaeota	D_2__Thermococci	D_3__Methanofastidiosales	D_4__uncultured	D_5__uncultured archaeon	D_6__uncultured archaeon	Unassigned	0	0	0	0	0	0	0	0	0	0	0	0	0	0	2.55e-05
denovo5515380	D_0__Archaea	D_1__Euryarchaeota	D_2__Methanomicrobia	D_3__ANME-1	D_4__ANME-1b	D_5__uncultured archaeon	D_6__uncultured archaeon	Unassigned	0	0	0	0	0	0	0	0	0	0	0	0	0	7.79e-05	0.000357572
denovo5517337	D_0__Archaea	D_1__Euryarchaeota	D_2__Methanomicrobia	D_3__ANME-1	D_4__ANME-1b	D_5__uncultured archaeon	D_6__uncultured archaeon	Unassigned	0	0	0	0	0	0	0	0	0	0	0	0	0	0	8.51e-06
denovo5534897	D_0__Archaea	D_1__Euryarchaeota	D_2__Thermoplasmata	D_3__Marine Group II	Unassigned	Unassigned	Unassigned	Unassigned	0	0	0	0	0	0	0	0	0	0	0	0	0	0	0
denovo5538977	D_0__Archaea	D_1__Euryarchaeota	D_2__Thermoplasmata	D_3__uncultured	D_4__uncultured archaeon	D_5__uncultured archaeon	D_6__uncultured archaeon	Unassigned	0	0	0	0	0	0	0	0	0	0	0	0	0	0	1.7e-05
denovo5548725	D_0__Archaea	D_1__Euryarchaeota	D_2__Methanomicrobia	D_3__ANME-1	D_4__ANME-1b	D_5__uncultured archaeon	D_6__uncultured archaeon	Unassigned	0	0	0	0	0	0	0	0	0	0	0	0	0	0	0
denovo5551181	D_0__Archaea	D_1__Euryarchaeota	D_2__Thermoplasmata	D_3__uncultured	D_4__uncultured archaeon	D_5__uncultured archaeon	D_6__uncultured archaeon	Unassigned	0	0	0	0	0	0	0	0	0	8.46e-06	1.11e-05	9.21e-06	0	0	0
denovo5552875	D_0__Archaea	D_1__Euryarchaeota	D_2__Thermoplasmata	D_3__Marine Group II	Unassigned	Unassigned	Unassigned	Unassigned	0	0	0	0	0	0	0	0	0	0	0	0	0	0	0
denovo5554548	D_0__Archaea	D_1__Euryarchaeota	D_2__Thermoplasmata	D_3__uncultured	Unassigned	Unassigned	Unassigned	Unassigned	0	0	0	0	0	0	0	0	2.76e-05	0	0	0	0	0	0
denovo5554595	D_0__Archaea	D_1__Euryarchaeota	D_2__Thermoplasmata	D_3__Thermoplasmatales	D_4__Ferroplasmaceae	D_5__uncultured archaeon	D_6__uncultured archaeon	Unassigned	0	0	0	0	0	0	0	0	0	0	0	0	0	0	0
denovo5555511	D_0__Archaea	D_1__Euryarchaeota	D_2__Thermoplasmata	D_3__Marine Group II	Unassigned	Unassigned	Unassigned	Unassigned	0	0	0	0	0	0	0	0	0	0	0	0	0	0	0
denovo5557990	D_0__Archaea	D_1__Euryarchaeota	D_2__Thermoplasmata	D_3__uncultured	Unassigned	Unassigned	Unassigned	Unassigned	0	0	0	0	0	0	0	0	0	0	0	0	0	0	0
denovo5560069	D_0__Archaea	D_1__Euryarchaeota	D_2__Thermoplasmata	D_3__Marine Group III	D_4__uncultured archaeon	D_5__uncultured archaeon	D_6__uncultured archaeon	Unassigned	0	0	0	0	0	1.06e-05	0	0	0	0	0	0	0	0	0
denovo5563721	D_0__Archaea	D_1__Euryarchaeota	D_2__Thermoplasmata	D_3__Thermoplasmatales	D_4__Ferroplasmaceae	D_5__Ferroplasma	Unassigned	Unassigned	0	0	0	0	0	0	0	0	0	0	0	0	0	0	0
denovo5570138	D_0__Archaea	D_1__Euryarchaeota	D_2__Thermococci	D_3__Methanofastidiosales	D_4__uncultured	D_5__uncultured euryarchaeote	D_6__uncultured euryarchaeote	Unassigned	0	0	0	0	0	0	0	0	0	0	0	0	1.22e-05	1.73e-05	0
denovo5572135	D_0__Archaea	D_1__Euryarchaeota	D_2__Thermoplasmata	D_3__Marine Group II	Unassigned	Unassigned	Unassigned	Unassigned	0	0	0	0	0	0	0	0	0	0	0	0	0	0	0
denovo5579857	D_0__Archaea	D_1__Euryarchaeota	D_2__Thermoplasmata	D_3__Marine Group II	D_4__uncultured marine archaeon	D_5__uncultured marine archaeon	D_6__uncultured marine archaeon	Unassigned	0	0	0	0	0	0	0	0	0	0	0	0	0	0	0
denovo5601471	D_0__Archaea	D_1__Euryarchaeota	D_2__Methanomicrobia	D_3__ANME-1	D_4__ANME-1b	D_5__uncultured archaeon	D_6__uncultured archaeon	Unassigned	0	0	0	0	0	0	0	0	0	0	0	0	0	0	0
denovo5614467	D_0__Archaea	D_1__Euryarchaeota	D_2__Methanomicrobia	D_3__ANME-1	D_4__ANME-1b	D_5__uncultured archaeon	D_6__uncultured archaeon	Unassigned	0	0	0	0	0	0	0	0	0	0	0	0	0	1.73e-05	6.81e-05
denovo5619356	D_0__Archaea	D_1__Euryarchaeota	D_2__Methanomicrobia	D_3__ANME-1	D_4__ANME-1b	D_5__uncultured archaeon	D_6__uncultured archaeon	Unassigned	0	0	0	0	0	0	0	0	0	0	0	0	0	8.66e-06	1.7e-05
denovo5621082	D_0__Archaea	D_1__Euryarchaeota	D_2__Thermoplasmata	D_3__Marine Group III	D_4__uncultured marine archaeon	D_5__uncultured marine archaeon	D_6__uncultured marine archaeon	Unassigned	0	0	0	0	0	0	2.27e-05	1.24e-05	1.84e-05	1.69e-05	2.21e-05	0	0	0	0
denovo5625376	D_0__Archaea	D_1__Euryarchaeota	D_2__Thermoplasmata	D_3__Marine Group II	Unassigned	Unassigned	Unassigned	Unassigned	0	5.95e-05	5.01e-05	0	0.000177235	0.000148568	1.13e-05	0	0	0	0	0	0	0	0
denovo5626037	D_0__Archaea	D_1__Euryarchaeota	D_2__Thermoplasmata	D_3__Marine Group II	Unassigned	Unassigned	Unassigned	Unassigned	0	0	0	0	1.27e-05	0	0	0	0	0	0	0	0	0	0
denovo5626711	D_0__Archaea	D_1__Euryarchaeota	D_2__Methanomicrobia	D_3__ANME-1	D_4__ANME-1b	D_5__uncultured archaeon	D_6__uncultured archaeon	Unassigned	0	0	0	0	0	0	0	0	0	0	0	0	0	0	0
denovo5640960	D_0__Archaea	D_1__Euryarchaeota	D_2__Thermoplasmata	D_3__Marine Group II	D_4__uncultured marine archaeon	D_5__uncultured marine archaeon	D_6__uncultured marine archaeon	Unassigned	0	0	0	0	0	0	0	0	0	0	0	0	0	0	0
denovo5641187	D_0__Archaea	D_1__Euryarchaeota	D_2__Thermoplasmata	D_3__Marine Group II	D_4__uncultured archaeon	D_5__uncultured archaeon	D_6__uncultured archaeon	Unassigned	0	0	0	0	0	0	0	0	0	0	0	0	0	0	0
denovo5649227	D_0__Archaea	D_1__Euryarchaeota	D_2__Thermoplasmata	D_3__Marine Group III	D_4__uncultured archaeon	D_5__uncultured archaeon	D_6__uncultured archaeon	Unassigned	0	0	0	0	0	3.18e-05	0	0	0	8.46e-06	0	0	0	0	0
denovo5649492	D_0__Archaea	D_1__Euryarchaeota	D_2__Thermoplasmata	D_3__Marine Group II	D_4__uncultured marine archaeon	D_5__uncultured marine archaeon	D_6__uncultured marine archaeon	Unassigned	0	0	0	0	0	0	0	0	0	0	0	0	0	0	0
denovo5650537	D_0__Archaea	D_1__Euryarchaeota	D_2__Thermoplasmata	D_3__Marine Group II	Unassigned	Unassigned	Unassigned	Unassigned	0	0	9.02e-05	0.000148271	6.33e-05	0	0	0	0	0	0	0	0	0	0
denovo5665396	D_0__Archaea	D_1__Euryarchaeota	D_2__Thermoplasmata	D_3__Marine Group II	D_4__uncultured archaeon	D_5__uncultured archaeon	D_6__uncultured archaeon	Unassigned	9.68e-06	1.19e-05	0	0	0	0	0	0	0	0	0	0	0	0	0
denovo5671784	D_0__Archaea	D_1__Euryarchaeota	D_2__Thermoplasmata	D_3__Marine Group II	D_4__uncultured marine archaeon	D_5__uncultured marine archaeon	D_6__uncultured marine archaeon	Unassigned	0	0	0	0	0	0	0	0	0	0	0	0	0	0	0
denovo5672957	D_0__Archaea	D_1__Euryarchaeota	D_2__Thermoplasmata	D_3__Marine Group II	Unassigned	Unassigned	Unassigned	Unassigned	0	0	0	0	0	0	0	0	0	0	0	0	0	0	0
denovo5673228	D_0__Archaea	D_1__Euryarchaeota	D_2__Thermococci	D_3__Methanofastidiosales	D_4__uncultured	Unassigned	Unassigned	Unassigned	0	0	0	0	0	0	0	0	0	0	0	0	0	0	0
denovo5677748	D_0__Archaea	D_1__Euryarchaeota	D_2__Thermoplasmata	D_3__Marine Group II	D_4__uncultured marine archaeon	D_5__uncultured marine archaeon	D_6__uncultured marine archaeon	Unassigned	0	0	0	0	0	0	0	0	0	0	0	0	0	0	0
denovo5680006	D_0__Archaea	D_1__Euryarchaeota	D_2__Thermoplasmata	D_3__uncultured	D_4__uncultured archaeon	D_5__uncultured archaeon	D_6__uncultured archaeon	Unassigned	0	0	0	0	0	0	0	0	0	0	0	0	0	1.73e-05	8.51e-06
denovo5681710	D_0__Archaea	D_1__Euryarchaeota	D_2__Thermococci	D_3__Methanofastidiosales	D_4__uncultured	Unassigned	Unassigned	Unassigned	0	0	0	0	0	0	0	0	0	0	0	0	0	0	0
denovo5683813	D_0__Archaea	D_1__Euryarchaeota	D_2__Methanomicrobia	D_3__Methanosarcinales	D_4__Methermicoccaceae	D_5__uncultured archaeon	D_6__uncultured archaeon	Unassigned	0	0	0	0	0	0	0	0	0	0	0	0	0	0	0
denovo5688962	D_0__Archaea	D_1__Euryarchaeota	D_2__Methanomicrobia	D_3__ANME-1	D_4__ANME-1b	D_5__uncultured archaeon	D_6__uncultured archaeon	Unassigned	0	0	0	0	0	0	0	0	0	0	0	0	0	0	0
denovo5690095	D_0__Archaea	D_1__Euryarchaeota	D_2__Thermoplasmata	D_3__Marine Group II	D_4__uncultured marine archaeon	D_5__uncultured marine archaeon	D_6__uncultured marine archaeon	Unassigned	0	0	0	0	0	0	0	0	0	0	0	0	0	0	0
denovo5692460	D_0__Archaea	D_1__Euryarchaeota	D_2__Thermoplasmata	D_3__Marine Group II	D_4__uncultured archaeon	D_5__uncultured archaeon	D_6__uncultured archaeon	Unassigned	0	1.19e-05	0	1.48e-05	2.53e-05	0	0	0	0	0	0	0	0	0	0
denovo572826	D_0__Archaea	D_1__Euryarchaeota	D_2__Thermococci	D_3__Methanofastidiosales	D_4__uncultured	D_5__uncultured euryarchaeote	D_6__uncultured euryarchaeote	Unassigned	0	0	0	0	0	0	0	0	0	0	0	0	0	0	8.51e-06
denovo5756280	D_0__Archaea	D_1__Euryarchaeota	D_2__Thermoplasmata	D_3__uncultured	D_4__uncultured archaeon	D_5__uncultured archaeon	D_6__uncultured archaeon	Unassigned	0	0	0	0	0	0	0	0	0	0	1.11e-05	0	0	0	0
denovo5759594	D_0__Archaea	D_1__Euryarchaeota	D_2__Thermoplasmata	D_3__Marine Group II	Unassigned	Unassigned	Unassigned	Unassigned	0	0	0	1.48e-05	0	0	0	0	0	0	0	0	0	0	0
denovo5761732	D_0__Archaea	D_1__Euryarchaeota	D_2__Thermoplasmata	D_3__Marine Group II	Unassigned	Unassigned	Unassigned	Unassigned	0	0	0	0	0	0	0	0	0	0	0	0	0	0	0
denovo5763410	D_0__Archaea	D_1__Euryarchaeota	D_2__Thermoplasmata	D_3__uncultured	Unassigned	Unassigned	Unassigned	Unassigned	0	0	0	0	0	0	0	0	0	0	0	0	0	0	0
denovo5766391	D_0__Archaea	D_1__Euryarchaeota	D_2__Thermoplasmata	D_3__Marine Group II	Unassigned	Unassigned	Unassigned	Unassigned	0	0	0	0	0	1.06e-05	0	0	0	0	0	0	0	0	0
denovo5767766	D_0__Archaea	D_1__Euryarchaeota	D_2__Thermococci	D_3__Methanofastidiosales	D_4__uncultured	D_5__uncultured archaeon	D_6__uncultured archaeon	Unassigned	0	0	0	0	1.27e-05	0	0	0	0	0	0	0	0	0	0
denovo5768822	D_0__Archaea	D_1__Euryarchaeota	D_2__Thermoplasmata	D_3__Marine Group II	D_4__uncultured archaeon	D_5__uncultured archaeon	D_6__uncultured archaeon	Unassigned	8.71e-05	0.000130899	1e-05	0	0	0	0	0	0	0	0	0	0	0	0
denovo5773436	D_0__Archaea	D_1__Euryarchaeota	D_2__Thermoplasmata	D_3__uncultured	Unassigned	Unassigned	Unassigned	Unassigned	0	0	0	0	0	0	0	0	0	0	0	0	0	0	1.7e-05
denovo5779530	D_0__Archaea	D_1__Euryarchaeota	D_2__Thermoplasmata	D_3__Marine Group II	D_4__uncultured marine group II euryarchaeote	D_5__uncultured marine group II euryarchaeote	D_6__uncultured marine group II euryarchaeote	Unassigned	9.68e-06	0	0	0	0	0	0	0	0	0	0	0	0	0	0
denovo5780445	D_0__Archaea	D_1__Euryarchaeota	D_2__Thermoplasmata	D_3__Thermoplasmatales	D_4__Ferroplasmaceae	D_5__Ferroplasma	Unassigned	Unassigned	0	0	0	0	0	0	0	0	0	0	0	0	0	0	0
denovo5786216	D_0__Archaea	D_1__Euryarchaeota	D_2__Thermoplasmata	D_3__Marine Group II	Unassigned	Unassigned	Unassigned	Unassigned	0	0	0	0	0	0	0	0	0	0	0	0	0	0	0
denovo578785	D_0__Archaea	D_1__Euryarchaeota	D_2__Thermoplasmata	D_3__Marine Group II	D_4__uncultured archaeon	D_5__uncultured archaeon	D_6__uncultured archaeon	Unassigned	6.78e-05	5.95e-05	3.01e-05	1.48e-05	0	0	0	0	0	0	0	0	0	0	0
denovo5792406	D_0__Archaea	D_1__Euryarchaeota	D_2__Thermoplasmata	D_3__Thermoplasmatales	D_4__Ferroplasmaceae	D_5__Ferroplasma	Unassigned	Unassigned	0	0	0	0	0	0	0	0	0	0	0	0	0	0	0
denovo5794675	D_0__Archaea	D_1__Euryarchaeota	D_2__Thermoplasmata	D_3__Marine Group II	D_4__uncultured archaeon	D_5__uncultured archaeon	D_6__uncultured archaeon	Unassigned	0	0	0	0	0	0	0	0	0	0	0	0	0	0	0
denovo5809281	D_0__Archaea	D_1__Euryarchaeota	D_2__Thermoplasmata	D_3__uncultured	D_4__uncultured archaeon	D_5__uncultured archaeon	D_6__uncultured archaeon	Unassigned	0	0	0	0	0	0	1.13e-05	0	9.2e-06	2.54e-05	2.21e-05	2.76e-05	8.56e-05	5.2e-05	5.96e-05
denovo5811406	D_0__Archaea	D_1__Euryarchaeota	D_2__Thermoplasmata	D_3__uncultured	Unassigned	Unassigned	Unassigned	Unassigned	0	0	0	0	0	0	0	0	9.2e-06	8.46e-06	0	0	1.22e-05	8.66e-06	8.51e-06
denovo5812248	D_0__Archaea	D_1__Euryarchaeota	D_2__Methanomicrobia	D_3__ANME-1	D_4__ANME-1b	D_5__uncultured archaeon	D_6__uncultured archaeon	Unassigned	0	0	0	0	0	0	0	0	0	0	0	0	0	0	0
denovo5816946	D_0__Archaea	D_1__Euryarchaeota	D_2__Thermoplasmata	D_3__Marine Group II	D_4__uncultured archaeon	D_5__uncultured archaeon	D_6__uncultured archaeon	Unassigned	9.68e-06	0	0	0	0	0	0	0	0	0	0	0	0	0	0
denovo582010	D_0__Archaea	D_1__Euryarchaeota	D_2__Methanomicrobia	D_3__ANME-1	D_4__ANME-1b	D_5__uncultured archaeon	D_6__uncultured archaeon	Unassigned	0	0	0	0	0	0	0	0	0	0	0	0	0	0	0
denovo582394	D_0__Archaea	D_1__Euryarchaeota	D_2__Thermoplasmata	D_3__Marine Group II	D_4__uncultured marine archaeon	D_5__uncultured marine archaeon	D_6__uncultured marine archaeon	Unassigned	0	0	0	1.48e-05	0	1.06e-05	0	0	0	0	0	0	0	0	0
denovo5830490	D_0__Archaea	D_1__Euryarchaeota	D_2__Thermoplasmata	D_3__uncultured	D_4__uncultured archaeon	D_5__uncultured archaeon	D_6__uncultured archaeon	Unassigned	0	0	0	0	0	0	1.13e-05	0	0	0	0	0	0	0	0
denovo5830760	D_0__Archaea	D_1__Euryarchaeota	D_2__Thermoplasmata	D_3__Marine Group II	Unassigned	Unassigned	Unassigned	Unassigned	9.68e-06	1.19e-05	0	0	0	0	0	0	0	0	0	0	0	0	0
denovo5833265	D_0__Archaea	D_1__Euryarchaeota	D_2__Thermoplasmata	D_3__Marine Group II	D_4__uncultured marine group II euryarchaeote	D_5__uncultured marine group II euryarchaeote	D_6__uncultured marine group II euryarchaeote	Unassigned	0	0	0	0	0	0	0	0	0	0	0	0	0	0	0
denovo5833859	D_0__Archaea	D_1__Euryarchaeota	D_2__Thermoplasmata	D_3__Marine Group II	Unassigned	Unassigned	Unassigned	Unassigned	0	0	0	0	0	0	0	0	0	0	0	0	0	0	0
denovo5836336	D_0__Archaea	D_1__Euryarchaeota	D_2__Methanomicrobia	D_3__ANME-1	D_4__ANME-1b	D_5__uncultured archaeon	D_6__uncultured archaeon	Unassigned	0	0	0	0	0	0	0	0	0	0	0	0	0	0	0
denovo5838198	D_0__Archaea	D_1__Euryarchaeota	D_2__Methanomicrobia	D_3__ANME-1	D_4__ANME-1b	D_5__uncultured archaeon	D_6__uncultured archaeon	Unassigned	0	0	0	0	0	0	0	0	0	0	0	0	0	0	0
denovo5838579	D_0__Archaea	D_1__Euryarchaeota	D_2__Methanomicrobia	D_3__ANME-1	D_4__ANME-1b	D_5__uncultured archaeon	D_6__uncultured archaeon	Unassigned	0	0	0	0	0	0	0	0	0	0	0	0	0	8.66e-06	2.55e-05
denovo5843192	D_0__Archaea	D_1__Euryarchaeota	D_2__Thermoplasmata	D_3__Marine Group II	Unassigned	Unassigned	Unassigned	Unassigned	0	0	0	1.48e-05	1.27e-05	0	0	0	0	0	0	0	0	0	0
denovo5847056	D_0__Archaea	D_1__Euryarchaeota	D_2__Thermoplasmata	D_3__Marine Group II	D_4__uncultured marine archaeon	D_5__uncultured marine archaeon	D_6__uncultured marine archaeon	Unassigned	0	3.57e-05	7.01e-05	0.000192753	6.33e-05	2.12e-05	0	0	0	0	0	0	0	0	0
denovo5849372	D_0__Archaea	D_1__Euryarchaeota	D_2__Thermoplasmata	D_3__Marine Group II	Unassigned	Unassigned	Unassigned	Unassigned	0	0	0	0	0	0	0	0	0	0	0	0	0	0	0
denovo5854142	D_0__Archaea	D_1__Euryarchaeota	D_2__Thermoplasmata	D_3__uncultured	Unassigned	Unassigned	Unassigned	Unassigned	0	0	0	0	0	0	0	0	0	0	0	0	0	0	0
denovo587321	D_0__Archaea	D_1__Euryarchaeota	D_2__Thermoplasmata	D_3__Marine Group II	D_4__uncultured archaeon	D_5__uncultured archaeon	D_6__uncultured archaeon	Unassigned	0	0	0	0	2.53e-05	0	0	0	0	0	0	0	0	0	0
denovo588099	D_0__Archaea	D_1__Euryarchaeota	D_2__Thermoplasmata	D_3__Marine Group II	Unassigned	Unassigned	Unassigned	Unassigned	0	0	3.01e-05	0	0	0	0	0	0	0	0	0	0	0	0
denovo5893528	D_0__Archaea	D_1__Euryarchaeota	D_2__Thermoplasmata	D_3__uncultured	D_4__uncultured archaeon	D_5__uncultured archaeon	D_6__uncultured archaeon	Unassigned	0	0	0	0	0	0	0	0	0	0	0	0	0	0	0
denovo5893816	D_0__Archaea	D_1__Euryarchaeota	D_2__Thermoplasmata	D_3__Marine Group II	D_4__uncultured marine archaeon	D_5__uncultured marine archaeon	D_6__uncultured marine archaeon	Unassigned	0	0	0	0	0	0	0	0	0	0	0	0	0	0	0
denovo5897632	D_0__Archaea	D_1__Euryarchaeota	D_2__Thermoplasmata	D_3__Thermoplasmatales	D_4__Ferroplasmaceae	D_5__Ferroplasma	Unassigned	Unassigned	0	0	0	0	0	0	0	0	0	0	0	0	0	0	0
denovo5900435	D_0__Archaea	D_1__Euryarchaeota	D_2__Thermoplasmata	D_3__Marine Group II	D_4__uncultured marine archaeon	D_5__uncultured marine archaeon	D_6__uncultured marine archaeon	Unassigned	0	0	0	0	0	0	0	0	0	0	0	0	0	0	0
denovo5900657	D_0__Archaea	D_1__Euryarchaeota	D_2__Methanomicrobia	D_3__ANME-1	D_4__ANME-1b	D_5__uncultured archaeon	D_6__uncultured archaeon	Unassigned	0	0	0	0	0	0	0	0	0	0	0	0	0	0	0
denovo5909315	D_0__Archaea	D_1__Euryarchaeota	D_2__Thermococci	D_3__Methanofastidiosales	D_4__uncultured	D_5__uncultured archaeon	D_6__uncultured archaeon	Unassigned	0	0	0	0	0	0	0	0	0	0	0	0	0	0	0
denovo5913016	D_0__Archaea	D_1__Euryarchaeota	D_2__Thermoplasmata	D_3__Marine Group II	D_4__uncultured archaeon	D_5__uncultured archaeon	D_6__uncultured archaeon	Unassigned	0.000145204	3.57e-05	0	1.48e-05	2.53e-05	0	0	0	0	0	0	0	0	0	0
denovo5919500	D_0__Archaea	D_1__Euryarchaeota	D_2__Methanomicrobia	D_3__ANME-1	D_4__ANME-1b	D_5__uncultured archaeon	D_6__uncultured archaeon	Unassigned	0	0	0	0	0	0	0	0	0	0	0	0	0	0	2.55e-05
denovo5930046	D_0__Archaea	D_1__Euryarchaeota	D_2__Methanomicrobia	D_3__ANME-1	D_4__ANME-1b	D_5__uncultured archaeon	D_6__uncultured archaeon	Unassigned	0	0	0	0	0	0	0	0	0	0	0	0	0	0	0
denovo5935662	D_0__Archaea	D_1__Euryarchaeota	D_2__Methanomicrobia	D_3__ANME-1	D_4__ANME-1b	D_5__uncultured archaeon	D_6__uncultured archaeon	Unassigned	0	0	0	0	0	0	0	0	0	1.69e-05	0	0	0	0.000121252	0.000468248
denovo5936743	D_0__Archaea	D_1__Euryarchaeota	D_2__Thermoplasmata	D_3__uncultured	D_4__uncultured archaeon	D_5__uncultured archaeon	D_6__uncultured archaeon	Unassigned	0	0	0	0	0	0	1.13e-05	0	9.2e-06	0	0	0	0	0	0
denovo5937347	D_0__Archaea	D_1__Euryarchaeota	D_2__Thermoplasmata	D_3__Marine Group II	D_4__uncultured marine archaeon	D_5__uncultured marine archaeon	D_6__uncultured marine archaeon	Unassigned	0.000445292	0.000475998	0.000120225	0	0	0	0	0	0	0	0	0	0	0	0
denovo5945687	D_0__Archaea	D_1__Euryarchaeota	D_2__Thermococci	D_3__Methanofastidiosales	D_4__uncultured	Unassigned	Unassigned	Unassigned	0	0	0	0	0	0	0	0	0	0	1.11e-05	0	1.22e-05	0	0
denovo5950527	D_0__Archaea	D_1__Euryarchaeota	D_2__Thermoplasmata	D_3__Marine Group III	Unassigned	Unassigned	Unassigned	Unassigned	0	0	0	0	0	1.06e-05	2.27e-05	1.24e-05	5.52e-05	1.69e-05	2.21e-05	3.68e-05	0	0	0
denovo5954541	D_0__Archaea	D_1__Euryarchaeota	D_2__Thermoplasmata	D_3__Marine Group II	Unassigned	Unassigned	Unassigned	Unassigned	0	0	0	0	0	0	0	0	0	0	0	0	0	0	0
denovo5961341	D_0__Archaea	D_1__Euryarchaeota	D_2__Thermoplasmata	D_3__Marine Group II	Unassigned	Unassigned	Unassigned	Unassigned	0	0	2e-05	1.48e-05	0	0	0	0	0	0	0	0	0	0	0
denovo5961691	D_0__Archaea	D_1__Euryarchaeota	D_2__Thermoplasmata	D_3__uncultured	Unassigned	Unassigned	Unassigned	Unassigned	0	0	0	0	1.27e-05	3.18e-05	1.13e-05	3.71e-05	2.76e-05	5.92e-05	3.32e-05	3.68e-05	1.22e-05	8.66e-06	1.7e-05
denovo5968626	D_0__Archaea	D_1__Euryarchaeota	D_2__Thermoplasmata	D_3__Marine Group II	D_4__uncultured marine archaeon	D_5__uncultured marine archaeon	D_6__uncultured marine archaeon	Unassigned	0	0	1e-05	0	0	0	0	0	0	0	0	0	0	0	0
denovo5977758	D_0__Archaea	D_1__Euryarchaeota	D_2__Thermoplasmata	D_3__Marine Group II	Unassigned	Unassigned	Unassigned	Unassigned	9.68e-06	5.95e-05	0	0	0	0	0	0	0	0	0	0	0	0	0
denovo5980184	D_0__Archaea	D_1__Euryarchaeota	D_2__Thermoplasmata	D_3__uncultured	D_4__uncultured archaeon	D_5__uncultured archaeon	D_6__uncultured archaeon	Unassigned	0	0	0	0	0	0	0	0	0	8.46e-06	1.11e-05	1.84e-05	3.67e-05	0	1.7e-05
denovo5982284	D_0__Archaea	D_1__Euryarchaeota	D_2__Methanomicrobia	D_3__ANME-1	D_4__ANME-1b	D_5__uncultured archaeon	D_6__uncultured archaeon	Unassigned	0	0	0	0	0	0	0	0	0	0	0	0	0	0	0
denovo5983343	D_0__Archaea	D_1__Euryarchaeota	D_2__Methanomicrobia	D_3__ANME-1	D_4__ANME-1b	D_5__uncultured archaeon	D_6__uncultured archaeon	Unassigned	0	0	0	0	0	0	0	0	0	0	0	0	0	0	0
denovo6001153	D_0__Archaea	D_1__Euryarchaeota	D_2__Thermoplasmata	D_3__Marine Group II	Unassigned	Unassigned	Unassigned	Unassigned	0	0.000440298	0.000701311	0.000266888	0.000569685	0.000180404	0	0	0	0	0	0	0	0	0
denovo602928	D_0__Archaea	D_1__Euryarchaeota	D_2__Thermoplasmata	D_3__Marine Group II	D_4__uncultured marine archaeon	D_5__uncultured marine archaeon	D_6__uncultured marine archaeon	Unassigned	0	0	0	0	0	0	0	0	0	0	0	0	0	0	0
denovo603789	D_0__Archaea	D_1__Euryarchaeota	D_2__Thermoplasmata	D_3__uncultured	Unassigned	Unassigned	Unassigned	Unassigned	9.68e-06	0	0	0	0	1.06e-05	3.4e-05	4.95e-05	6.44e-05	0.000228382	0.000331947	0.000331644	0.00021999	3.46e-05	0
denovo6050364	D_0__Archaea	D_1__Euryarchaeota	D_2__Methanomicrobia	D_3__ANME-1	D_4__ANME-1b	D_5__uncultured archaeon	D_6__uncultured archaeon	Unassigned	0	0	0	0	0	0	0	0	0	0	0	0	0	8.66e-06	8.51e-06
denovo6051262	D_0__Archaea	D_1__Euryarchaeota	D_2__Thermoplasmata	D_3__Marine Group II	Unassigned	Unassigned	Unassigned	Unassigned	0	0	0	1.48e-05	1.27e-05	3.18e-05	1.13e-05	0	0	0	0	0	0	0	0
denovo6053167	D_0__Archaea	D_1__Euryarchaeota	D_2__Thermoplasmata	D_3__Marine Group II	D_4__uncultured marine group II euryarchaeote	D_5__uncultured marine group II euryarchaeote	D_6__uncultured marine group II euryarchaeote	Unassigned	9.68e-06	3.57e-05	0	0	0	0	0	0	0	0	0	0	0	0	0
denovo6063798	D_0__Archaea	D_1__Euryarchaeota	D_2__Thermococci	D_3__Methanofastidiosales	D_4__uncultured	D_5__uncultured archaeon	D_6__uncultured archaeon	Unassigned	0	0	0	0	0	0	0	0	0	0	0	0	0	0	0
denovo6071388	D_0__Archaea	D_1__Euryarchaeota	D_2__Methanomicrobia	D_3__ANME-1	D_4__ANME-1b	D_5__uncultured archaeon	D_6__uncultured archaeon	Unassigned	0	0	0	0	0	0	0	0	0	0	0	0	0	0	0
denovo6073130	D_0__Archaea	D_1__Euryarchaeota	D_2__Thermoplasmata	D_3__Marine Group II	Unassigned	Unassigned	Unassigned	Unassigned	0	0	0	0	0	0	0	0	0	0	0	0	0	0	0
denovo6085288	D_0__Archaea	D_1__Euryarchaeota	D_2__Thermoplasmata	D_3__Marine Group II	D_4__uncultured marine archaeon	D_5__uncultured marine archaeon	D_6__uncultured marine archaeon	Unassigned	0	0	0	0	0	0	0	0	0	0	0	0	0	0	0
denovo6090939	D_0__Archaea	D_1__Euryarchaeota	D_2__Thermoplasmata	D_3__Marine Group II	D_4__uncultured marine archaeon	D_5__uncultured marine archaeon	D_6__uncultured marine archaeon	Unassigned	0	0	0	0	0	0	0	0	0	0	0	0	0	0	0
denovo6093100	D_0__Archaea	D_1__Euryarchaeota	D_2__Thermoplasmata	D_3__Marine Group III	D_4__uncultured archaeon	D_5__uncultured archaeon	D_6__uncultured archaeon	Unassigned	0	0	0	0	0	0	1.13e-05	0	0	8.46e-06	0	9.21e-06	0	0	0
denovo6094819	D_0__Archaea	D_1__Euryarchaeota	D_2__Methanomicrobia	D_3__ANME-1	D_4__ANME-1b	D_5__uncultured archaeon	D_6__uncultured archaeon	Unassigned	0	0	0	0	0	0	0	0	0	0	0	0	0	0	0
denovo609824	D_0__Archaea	D_1__Euryarchaeota	D_2__Thermoplasmata	D_3__Marine Group III	D_4__uncultured archaeon	D_5__uncultured archaeon	D_6__uncultured archaeon	Unassigned	0	0	0	0	0	0	0	0	0	0	0	0	0	0	0
denovo610524	D_0__Archaea	D_1__Euryarchaeota	D_2__Thermoplasmata	D_3__Marine Group II	D_4__uncultured marine archaeon	D_5__uncultured marine archaeon	D_6__uncultured marine archaeon	Unassigned	0	0	0	0	0	0	0	0	0	0	0	0	0	0	0
denovo612660	D_0__Archaea	D_1__Euryarchaeota	D_2__Thermoplasmata	D_3__Marine Group II	D_4__uncultured marine archaeon	D_5__uncultured marine archaeon	D_6__uncultured marine archaeon	Unassigned	7.74e-05	0.000118999	5.01e-05	1.48e-05	1.27e-05	0	0	0	0	0	0	0	0	0	0
denovo6131702	D_0__Archaea	D_1__Euryarchaeota	D_2__Thermoplasmata	D_3__uncultured	Unassigned	Unassigned	Unassigned	Unassigned	0	0	0	0	0	0	0	0	0	0	0	0	0	0	0
denovo6133486	D_0__Archaea	D_1__Euryarchaeota	D_2__Thermococci	D_3__Methanofastidiosales	D_4__uncultured	D_5__uncultured archaeon	D_6__uncultured archaeon	Unassigned	0	0	0	0	0	0	0	0	0	0	0	0	0	0	0
denovo6138179	D_0__Archaea	D_1__Euryarchaeota	D_2__Thermoplasmata	D_3__uncultured	D_4__uncultured archaeon	D_5__uncultured archaeon	D_6__uncultured archaeon	Unassigned	0	0	0	0	0	0	2.27e-05	0	1.84e-05	2.54e-05	0	0	0	0	0
denovo6138403	D_0__Archaea	D_1__Euryarchaeota	D_2__Methanomicrobia	D_3__ANME-1	D_4__ANME-1b	D_5__uncultured archaeon	D_6__uncultured archaeon	Unassigned	0	0	0	0	0	0	0	0	0	0	0	0	0	0	0
denovo6150699	D_0__Archaea	D_1__Euryarchaeota	D_2__Thermoplasmata	D_3__uncultured	D_4__uncultured archaeon	D_5__uncultured archaeon	D_6__uncultured archaeon	Unassigned	0	0	0	0	0	0	0	0	0	0	0	0	0	0	0
denovo6159058	D_0__Archaea	D_1__Euryarchaeota	D_2__Methanomicrobia	D_3__Methanosarcinales	D_4__Methanosarcinaceae	D_5__Methanococcoides	D_6__uncultured archaeon	Unassigned	0	0	0	0	0	0	0	0	0	0	0	0	0	0	0
denovo6160753	D_0__Archaea	D_1__Euryarchaeota	D_2__Thermoplasmata	D_3__Marine Group II	D_4__uncultured marine archaeon	D_5__uncultured marine archaeon	D_6__uncultured marine archaeon	Unassigned	0	0	0	0	0	0	0	0	0	0	0	0	0	0	0
denovo6160929	D_0__Archaea	D_1__Euryarchaeota	D_2__Methanomicrobia	D_3__ANME-1	D_4__ANME-1b	D_5__uncultured archaeon	D_6__uncultured archaeon	Unassigned	0	0	0	0	0	0	0	0	0	0	0	0	0	0	8.51e-06
denovo616708	D_0__Archaea	D_1__Euryarchaeota	D_2__Thermoplasmata	D_3__uncultured	D_4__uncultured archaeon	D_5__uncultured archaeon	D_6__uncultured archaeon	Unassigned	0	0	0	0	0	0	0	0	0	0	0	0	0	8.66e-06	0
denovo619344	D_0__Archaea	D_1__Euryarchaeota	D_2__Methanomicrobia	D_3__ANME-1	D_4__ANME-1b	D_5__uncultured archaeon	D_6__uncultured archaeon	Unassigned	0	0	0	0	0	0	0	0	0	0	0	0	0	0	1.7e-05
denovo6200164	D_0__Archaea	D_1__Euryarchaeota	D_2__Methanomicrobia	D_3__ANME-1	D_4__ANME-1b	D_5__uncultured archaeon	D_6__uncultured archaeon	Unassigned	0	0	0	0	0	0	0	0	0	0	0	0	0	0	0
denovo6209584	D_0__Archaea	D_1__Euryarchaeota	D_2__Methanomicrobia	D_3__ANME-1	D_4__ANME-1b	D_5__uncultured archaeon	D_6__uncultured archaeon	Unassigned	0	0	0	0	0	0	0	0	0	0	0	0	1.22e-05	0.000164556	0.000408653
denovo6211592	D_0__Archaea	D_1__Euryarchaeota	D_2__Thermococci	D_3__Methanofastidiosales	D_4__uncultured	D_5__uncultured archaeon	D_6__uncultured archaeon	Unassigned	0	0	0	0	0	0	0	0	0	0	0	0	0	0	8.51e-06
denovo621588	D_0__Archaea	D_1__Euryarchaeota	D_2__Thermoplasmata	D_3__Marine Group II	D_4__uncultured marine archaeon	D_5__uncultured marine archaeon	D_6__uncultured marine archaeon	Unassigned	0	0	0	0	0	0	0	0	0	0	0	0	0	0	0
denovo6216341	D_0__Archaea	D_1__Euryarchaeota	D_2__Methanomicrobia	D_3__ANME-1	D_4__ANME-1b	D_5__uncultured archaeon	D_6__uncultured archaeon	Unassigned	0	0	0	0	0	0	0	0	0	0	0	0	0	0	0
denovo6217908	D_0__Archaea	D_1__Euryarchaeota	D_2__Thermoplasmata	D_3__Marine Group II	D_4__uncultured archaeon	D_5__uncultured archaeon	D_6__uncultured archaeon	Unassigned	0	0.000261799	0.000130244	0.000133444	8.86e-05	1.06e-05	0	0	0	0	0	0	0	0	0
denovo6222688	D_0__Archaea	D_1__Euryarchaeota	D_2__Thermoplasmata	D_3__Marine Group II	D_4__uncultured marine archaeon	D_5__uncultured marine archaeon	D_6__uncultured marine archaeon	Unassigned	0	0	0	0	0	0	0	0	0	0	0	0	0	0	0
denovo6232470	D_0__Archaea	D_1__Euryarchaeota	D_2__Thermoplasmata	D_3__Marine Group II	Unassigned	Unassigned	Unassigned	Unassigned	9.68e-06	1.19e-05	0	0	0	0	0	0	0	0	0	0	0	0	0
denovo6245719	D_0__Archaea	D_1__Euryarchaeota	D_2__Thermoplasmata	D_3__Marine Group II	D_4__uncultured archaeon	D_5__uncultured archaeon	D_6__uncultured archaeon	Unassigned	0	0	0	0	0	0	0	0	0	0	0	0	0	0	0
denovo6247059	D_0__Archaea	D_1__Euryarchaeota	D_2__Thermoplasmata	D_3__Marine Group II	Unassigned	Unassigned	Unassigned	Unassigned	0	0	0	0	0	1.06e-05	0	0	0	0	0	0	0	0	0
denovo6249048	D_0__Archaea	D_1__Euryarchaeota	D_2__Thermoplasmata	D_3__Marine Group II	Unassigned	Unassigned	Unassigned	Unassigned	2.9e-05	0	0	0	0	0	0	0	0	0	0	0	0	0	0
denovo6255168	D_0__Archaea	D_1__Euryarchaeota	D_2__Methanomicrobia	D_3__Methanosarcinales	D_4__Methermicoccaceae	D_5__uncultured archaeon	D_6__uncultured archaeon	Unassigned	0	0	0	0	0	0	0	0	0	0	0	9.21e-06	7.33e-05	0	1.7e-05
denovo6261065	D_0__Archaea	D_1__Euryarchaeota	D_2__Thermoplasmata	D_3__Marine Group II	D_4__uncultured archaeon	D_5__uncultured archaeon	D_6__uncultured archaeon	Unassigned	0	0	0	0	1.27e-05	0	0	0	0	0	0	0	0	0	0
denovo6265674	D_0__Archaea	D_1__Euryarchaeota	D_2__Thermoplasmata	D_3__uncultured	D_4__uncultured archaeon	D_5__uncultured archaeon	D_6__uncultured archaeon	Unassigned	0	0	0	0	0	1.06e-05	0	0	0	0	0	9.21e-06	0	0	0
denovo6274634	D_0__Archaea	D_1__Euryarchaeota	D_2__Thermoplasmata	D_3__Marine Group II	D_4__uncultured archaeon	D_5__uncultured archaeon	D_6__uncultured archaeon	Unassigned	9.68e-06	0	1e-05	0	0	0	0	0	0	0	0	0	0	0	8.51e-06
denovo6275135	D_0__Archaea	D_1__Euryarchaeota	D_2__Thermoplasmata	D_3__Marine Group II	D_4__uncultured marine group II euryarchaeote	D_5__uncultured marine group II euryarchaeote	D_6__uncultured marine group II euryarchaeote	Unassigned	9.68e-06	0	0	0	0	0	0	0	0	0	0	0	0	0	0
denovo6282756	D_0__Archaea	D_1__Euryarchaeota	D_2__Methanomicrobia	D_3__ANME-1	D_4__ANME-1b	D_5__uncultured archaeon	D_6__uncultured archaeon	Unassigned	0	0	0	0	0	0	0	0	0	0	0	0	0	0	0
denovo6283863	D_0__Archaea	D_1__Euryarchaeota	D_2__Thermoplasmata	D_3__Marine Group II	D_4__uncultured archaeon	D_5__uncultured archaeon	D_6__uncultured archaeon	Unassigned	0	1.19e-05	0	0	0	0	0	0	0	0	0	0	0	0	0
denovo6293902	D_0__Archaea	D_1__Euryarchaeota	D_2__Thermoplasmata	D_3__uncultured	Unassigned	Unassigned	Unassigned	Unassigned	0	0	0	0	0	0	0	0	0	0	0	0	0	8.66e-06	8.51e-06
denovo6294301	D_0__Archaea	D_1__Euryarchaeota	D_2__Thermoplasmata	D_3__Marine Group II	D_4__uncultured marine archaeon	D_5__uncultured marine archaeon	D_6__uncultured marine archaeon	Unassigned	9.68e-06	0	0	0	0	0	0	0	0	0	0	0	0	0	0
denovo6295373	D_0__Archaea	D_1__Euryarchaeota	D_2__Methanomicrobia	D_3__ANME-1	D_4__ANME-1b	D_5__uncultured archaeon	D_6__uncultured archaeon	Unassigned	0	0	0	0	0	0	0	0	0	0	0	0	0	0	0
denovo629933	D_0__Archaea	D_1__Euryarchaeota	D_2__Thermoplasmata	D_3__Marine Group II	Unassigned	Unassigned	Unassigned	Unassigned	0	1.19e-05	0	0	0	0	0	0	0	0	0	0	0	0	0
denovo6331770	D_0__Archaea	D_1__Euryarchaeota	D_2__Thermoplasmata	D_3__Marine Group II	Unassigned	Unassigned	Unassigned	Unassigned	0	0	0	0	0	0	0	0	0	0	0	0	0	0	0
denovo6335735	D_0__Archaea	D_1__Euryarchaeota	D_2__Thermoplasmata	D_3__Marine Group II	D_4__uncultured marine archaeon	D_5__uncultured marine archaeon	D_6__uncultured marine archaeon	Unassigned	0	0	0	0	0	0	0	0	0	0	0	0	0	0	0
denovo6337399	D_0__Archaea	D_1__Euryarchaeota	D_2__Thermoplasmata	D_3__uncultured	Unassigned	Unassigned	Unassigned	Unassigned	0	0	0	0	0	0	0	0	0	0	0	1.84e-05	1.22e-05	0	8.51e-06
denovo6343428	D_0__Archaea	D_1__Euryarchaeota	D_2__Thermoplasmata	D_3__Marine Group II	D_4__uncultured archaeon	D_5__uncultured archaeon	D_6__uncultured archaeon	Unassigned	0	0	0	0	0	0	0	0	0	0	0	0	0	0	0
denovo6354428	D_0__Archaea	D_1__Euryarchaeota	D_2__Thermoplasmata	D_3__Marine Group II	Unassigned	Unassigned	Unassigned	Unassigned	0	0	7.01e-05	8.9e-05	7.6e-05	2.12e-05	0	0	0	0	0	0	0	0	0
denovo6362919	D_0__Archaea	D_1__Euryarchaeota	D_2__Thermoplasmata	D_3__Marine Group II	D_4__uncultured marine archaeon	D_5__uncultured marine archaeon	D_6__uncultured marine archaeon	Unassigned	5.81e-05	0.000226099	0.000150281	0.000281715	6.33e-05	2.12e-05	0	0	0	0	0	0	0	0	0
[truncated: 165,057 more rows]

## Sheet: Table S2B
Table S2B. Bacterial and Archael taxonomic classification comparrison and correspondance between two performed analysis (16S rRNA gene amplicon sequencing and metagenome assembled genomes, MAGs)
[truncated: 84 more rows]

[truncated: 21 more sheets: Table S3, Table S4, Table S5, Table S6, Table S7, Table S8, Table S9A, Table S9B, Table S10A, Table S10B, Table S11A, Table S11B, Table S12A, Table S12B, Table S13A, Table S13B, Table S14A, Table S14B, Table S15A, Table S15B …]
