# Supplementary material for: Discovering Hidden Archaeal and Bacterial Lipid Producers in a Euxinic Marine System
Source: Environ Microbiol. 2025 Feb 27;27(3):e70054. doi: 10.1111/1462-2920.70054 (PMC11868695; doi:10.1111/1462-2920.70054)
Supplement: Supplementary file 3 — Data S3. Supporting Information. [file EMI-27-e70054-s003.zip]

Archive with 5 entries (5 files):
- BlackSea_MAGs_newick.txt
- BlackSea_MAGs_Vs2.svg
- coloStripDummy_v4 BS2013_v3.txt
- iTOL_colorstrip-V2.txt
- listOfGenomes_colors_v2revisionDCB.txt
