# Supplementary material for: Discovering Hidden Archaeal and Bacterial Lipid Producers in a Euxinic Marine System
Source: Environ Microbiol. 2025 Feb 27;27(3):e70054. doi: 10.1111/1462-2920.70054 (PMC11868695; doi:10.1111/1462-2920.70054)
Supplement: Supplementary file 3 — Data S3. Supporting Information. [file EMI-27-e70054-s003.zip › BlackSea_MAGs_newick.txt]

((((GCA_001761425.1_ASM176142v1__d__Archaea___p__Nanohaloarchaeota___c__Nanosalinia___o__Nanosalinales___f__Nanosalinaceae___g__Nanohalobium___s__Nanohalobium_sp001761425_:0.7619394807,GCA_003554845.1_ASM355484v1__d__Archaea___p__Aenigmatarchaeota___c__Aenigmatarchaeia___o__PWEA01___f__PWEA01___g__PWEA01___s__PWEA01_sp003554845_:0.5341699731):0.1694691625[100],(GCA_015520605.1_ASM1552060v1__d__Archaea___p__EX4484-52___c__EX4484-52___o__EX4484-52___f__WAPT01___g__WAPT01___s__WAPT01_sp015520605_:0.6561157388,((GCA_003663355.1_ASM366335v1__d__Archaea___p__Aenigmatarchaeota___c__Aenigmatarchaeia___o__QMZS01___f__QMZS01___g__QMZS01___s__QMZS01_sp003663355_:0.8331784980,GCA_016187335.1_ASM1618733v1__d__Archaea___p__Aenigmatarchaeota___c__Aenigmatarchaeia___o__GW2011-AR5___f__GW2011-AR5___g__JACPJW01___s__JACPJW01_sp016187335_:0.5179329339):0.1382623486[100],(GCA_015661515.1_ASM1566151v1__d__Archaea___p__Aenigmatarchaeota___c__Aenigmatarchaeia___o__Aenigmatarchaeales___f__SZUA-1535___g__SZUA-1535___s__SZUA-1535_sp015661515_:0.5307589007,((GCA_016202815.1_ASM1620281v1__d__Archaea___p__Aenigmatarchaeota___c__Aenigmatarchaeia___o__JACPZZ01___f__JACPZZ01___g__JACPZZ01___s__JACPZZ01_sp016202815_:0.5352014401,(GCA_016931255.1_ASM1693125v1__d__Archaea___p__Aenigmatarchaeota___c__Aenigmatarchaeia___o__QMZP01___f__JAFGSV01___g__JAFGFG01___s__JAFGFG01_sp016931255_:0.4452970715,((GCA_018818465.1_ASM1881846v1__d__Archaea___p__Aenigmatarchaeota___c__Aenigmatarchaeia___o__QMZP01___f__QMZP01___g__JAHIRU01___s__JAHIRU01_sp018818465_:0.1202963013,sample_BlackSea15.MetaBAT2.524.fa_sub:0.1261169046):0.2219767649[100],(sample_BlackSea13.MaxBin2_40markers.445.fasta:0.4740949864,(GCA_003663225.1_ASM366322v1__d__Archaea___p__Aenigmatarchaeota___c__Aenigmatarchaeia___o__QMZP01___f__QMZP01___g__QMZP01___s__QMZP01_sp003663225_:0.1798825063,(sample_BlackSea11.MetaBAT2.58.fa:0.0012426344,sample_BlackSea15.MetaBAT2.502.fa:0.0021762709):0.2222674322[100]):0.1327437932[100]):0.0335036748[45.1]):0.0860075093[100]):0.2052347326[100]):0.0574014332[98.4],((GCA_014728985.1_ASM1472898v1__d__Archaea___p__Aenigmatarchaeota___c__Aenigmatarchaeia___o__CG10238-14___f__CG10238-14___g__CG10238-14___s__CG10238-14_sp014728985_:0.1752680338,((GCA_002789635.1_ASM278963v1__d__Archaea___p__Aenigmatarchaeota___c__Aenigmatarchaeia___o__CG10238-14___f__CG10238-14___g__CG10238-14___s__CG10238-14_sp002789635_:0.1614032949,GCA_017610225.1_ASM1761022v1__d__Archaea___p__Aenigmatarchaeota___c__Aenigmatarchaeia___o__CG10238-14___f__CG10238-14___g__CG10238-14___s__CG10238-14_sp017610225_:0.1125156683):0.0281982871[46.6],(sample_BlackSea11.MaxBin2_40markers.487.fasta_sub:0.0005009492,sample_BlackSea15.MetaBAT2.34.fa_sub:0.0000027713):0.1184499457[100]):0.0609341649[100]):0.3164799317[100],(sample_BlackSea15.CONCOCT.318.fa_sub:0.3500825310,(GCA_011335085.1_ASM1133508v1__d__Archaea___p__Aenigmatarchaeota___c__Aenigmatarchaeia___o__CG10238-14___f__SCSR01___g__SpSt-742___s__SpSt-742_sp011335085_:0.3012924865,((GCA_011334385.1_ASM1133438v1__d__Archaea___p__Aenigmatarchaeota___c__Aenigmatarchaeia___o__CG10238-14___f__SCSR01___g__SpSt-971___s__SpSt-971_sp011334385_:0.2502954594,GCA_018304615.1_ASM1830461v1__d__Archaea___p__Aenigmatarchaeota___c__Aenigmatarchaeia___o__CG10238-14___f__SCSR01___g__JAGVVV01___s__JAGVVV01_sp018304615_:0.2852921470):0.0450133833[99.5],(GCA_011363135.1_ASM1136313v1__d__Archaea___p__Aenigmatarchaeota___c__Aenigmatarchaeia___o__CG10238-14___f__SCSR01___g__SpSt-734___s__SpSt-734_sp011363135_:0.3463238656,((GCA_004297575.1_ASM429757v1__d__Archaea___p__Aenigmatarchaeota___c__Aenigmatarchaeia___o__CG10238-14___f__SCSR01___g__SCSR01___s__SCSR01_sp004297575_:0.3265155744,(GCA_014238095.1_ASM1423809v1__d__Archaea___p__Aenigmatarchaeota___c__Aenigmatarchaeia___o__CG10238-14___f__SCSR01___g__JABABT01___s__JABABT01_sp014238095_:0.2905562127,GCA_016213525.1_ASM1621352v1__d__Archaea___p__Aenigmatarchaeota___c__Aenigmatarchaeia___o__CG10238-14___f__SCSR01___g__JABABT01___s__JABABT01_sp016213525_:0.2330422698):0.1588345249[100]):0.0604597182[100],(GCA_016198705.1_ASM1619870v1__d__Archaea___p__Aenigmatarchaeota___c__Aenigmatarchaeia___o__CG10238-14___f__SCSR01___g__JACQIA01___s__JACQIA01_sp016198705_:0.2758045005,(sample_BlackSea15.MetaBAT2.120.fa:0.2731574845,((GCA_016181005.1_ASM1618100v1__d__Archaea___p__Aenigmatarchaeota___c__Aenigmatarchaeia___o__CG10238-14___f__SCSR01___g__JACPAE01___s__JACPAE01_sp016181005_:0.1950485471,GCA_016187385.1_ASM1618738v1__d__Archaea___p__Aenigmatarchaeota___c__Aenigmatarchaeia___o__CG10238-14___f__SCSR01___g__JACPAE01___s__JACPAE01_sp016187385_:0.1655688579):0.0376906745[99.9],(GCA_016187405.1_ASM1618740v1__d__Archaea___p__Aenigmatarchaeota___c__Aenigmatarchaeia___o__CG10238-14___f__SCSR01___g__JACPJS01___s__JACPJS01_sp016187405_:0.2273763985,(GCA_018920185.1_ASM1892018v1__d__Archaea___p__Aenigmatarchaeota___c__Aenigmatarchaeia___o__CG10238-14___f__SCSR01___g__JACOWB01___s__JACOWB01_sp018920185_:0.1288981950,(GCA_016177025.1_ASM1617702v1__d__Archaea___p__Aenigmatarchaeota___c__Aenigmatarchaeia___o__CG10238-14___f__SCSR01___g__JACOWB01___s__JACOWB01_sp016177025_:0.1106767352,GCA_016187415.1_ASM1618741v1__d__Archaea___p__Aenigmatarchaeota___c__Aenigmatarchaeia___o__CG10238-14___f__SCSR01___g__JACOWB01___s__JACOWB01_sp016187415_:0.1684443053):0.0264051283[28.6]):0.0372496850[100]):0.0238936696[83]):0.1488200667[100]):0.0634099619[100]):0.0266850651[52.5]):0.0274461508[63]):0.0255243644[76.1]):0.0304942772[88.9]):0.0339994614[62.2]):0.1193631204[100]):0.1440656440[100]):0.0506885201[89.7]):0.0375599318[13.6]):0.0437445952[92.5]):0.0372432474[68.3]):0.1187652487[100],(((sample_BlackSea13.MaxBin2_40markers.091.fasta:0.0227787537,sample_BlackSea8.MetaBAT2.545.fa:0.0247458837):0.5461090427[100],(sample_BlackSea15.MetaBAT2.472.fa:0.5916965827,(GCA_018220955.1_ASM1822095v1__d__Archaea___p__SpSt-1190___c__SpSt-1190___o__SpSt-1190___f__SpSt-1190___g__JAAOXV01___s__JAAOXV01_sp018220955_:0.3408307680,((GCA_011049195.1_ASM1104919v1__d__Archaea___p__SpSt-1190___c__SpSt-1190___o__SpSt-1190___f__SpSt-1190___g__SpSt-1190___s__SpSt-1190_sp011049195_:0.2174540744,GCA_018221005.1_ASM1822100v1__d__Archaea___p__SpSt-1190___c__SpSt-1190___o__SpSt-1190___f__SpSt-1190___g__JAAOXW01___s__JAAOXW01_sp018221005_:0.2242825985):0.1960006780[100],(GCA_015522095.1_ASM1552209v1__d__Archaea___p__SpSt-1190___c__SpSt-1190___o__SpSt-1190___f__SpSt-1190___g__WAMX01___s__WAMX01_sp015522095_:0.2443640988,(GCA_018220935.1_ASM1822093v1__d__Archaea___p__SpSt-1190___c__SpSt-1190___o__SpSt-1190___f__SpSt-1190___g__JAAOXX01___s__JAAOXX01_sp018220935_:0.1869789725,GCA_018221025.1_ASM1822102v1__d__Archaea___p__SpSt-1190___c__SpSt-1190___o__SpSt-1190___f__SpSt-1190___g__JAAOXX01___s__JAAOXX01_sp018221025_:0.1648992769):0.1044023561[100]):0.1069499224[100]):0.0770337595[100]):0.3017812235[100]):0.1158745568[100]):0.1266363307[100],((GCA_002789275.1_ASM278927v1__d__Archaea___p__Huberarchaeota___c__Huberarchaeia___o__Huberarchaeales___f__Huberarchaeaceae___g__Huberarchaeum___s__Huberarchaeum_crystalense_:1.5913951542,GCA_003568775.1_ASM356877v1__d__Archaea___p__Nanoarchaeota___c__Nanoarchaeia___o__Nanoarchaeales___f__Nanopusillaceae___g__Nanoclepta___s__Nanoclepta_minutus_:0.9286634016):0.1849631719[100],(((GCA_011366705.1_ASM1136670v1__d__Archaea___p__Nanoarchaeota___c__Nanoarchaeia___o__DTBS01___f__DTBS01___g__DTBS01___s__DTBS01_sp011366705_:0.6012499558,(GCA_002502045.1_ASM250204v1__d__Archaea___p__Nanoarchaeota___c__Nanoarchaeia___o__Parvarchaeales___f__Parvarchaeaceae___g__Parvarchaeum___s__Parvarchaeum_acidiphilum_:1.0159718797,GCA_011333755.1_ASM1133375v1__d__Archaea___p__Nanoarchaeota___c__Nanoarchaeia___o__CSSed11-243R1___f__CSSed11-243R1___g__DTJS01___s__DTJS01_sp011333755_:0.4807994273):0.0997596091[93.2]):0.0683469968[100],((GCA_002779595.1_ASM277959v1__d__Archaea___p__Nanoarchaeota___c__Nanoarchaeia___o__Tiddalikarchaeales___f__Tiddalikarchaeaceae___g__CG07-land___s__CG07-land_sp002779595_:0.6669753889,GCA_018221045.1_ASM1822104v1__d__Archaea___p__Nanoarchaeota___c__Nanoarchaeia___o__PEZQ01___f__JAAOXT01___g__JAAOXT01___s__JAAOXT01_sp018221045_:0.5736849233):0.0520281822[18.2],(GCA_014729335.1_ASM1472933v1__d__Archaea___p__Nanoarchaeota___c__Nanoarchaeia___o__WJKC01___f__WJKC01___g__WJKC01___s__WJKC01_sp014729335_:0.6401069119,GCA_017608385.1_ASM1760838v1__d__Archaea___p__Nanoarchaeota___c__Nanoarchaeia___o__B33-G15___f__B33-G15___g__JAFCFZ01___s__JAFCFZ01_sp017608385_:0.5532544117):0.0607709454[98.1]):0.0468353428[96.5]):0.1126322793[100],((GCA_013331935.1_ASM1333193v1__d__Archaea___p__Nanoarchaeota___c__Nanoarchaeia___o__UBA10117___f__UBA10117___g__UBA10117___s__UBA10117_sp10117u_:0.4838495151,((GCA_014240455.1_ASM1424045v1__d__Archaea___p__Nanoarchaeota___c__Nanoarchaeia___o__UBA10117___f__ARS21___g__JAAZWY01___s__JAAZWY01_sp014240455_:0.0039822432,sample_BlackSea3.MaxBin2_40markers.324.fasta_sub:0.0041854831):0.0739015010[100],(GCA_018698915.1_ASM1869891v1__d__Archaea___p__Nanoarchaeota___c__Nanoarchaeia___o__UBA10117___f__ARS21___g__JAAZWY01___s__JAAZWY01_sp018698915_:0.0383314640,sample_BlackSea3.MetaBAT2.385.fa:0.0171225014):0.0707239331[100]):0.4870672075[100]):0.2311733058[100],((GCA_002505525.1_ASM250552v1__d__Archaea___p__Nanoarchaeota___c__Nanoarchaeia___o__Woesearchaeales___f__UBA583___g__UBA583___s__UBA583_sp002505525_:0.2221251352,(GCA_007117405.1_ASM711740v1__d__Archaea___p__Nanoarchaeota___c__Nanoarchaeia___o__Woesearchaeales___f__UBA583___g__UBA583___s__UBA583_sp007117405_:0.1899071963,(GCA_002506365.1_ASM250636v1__d__Archaea___p__Nanoarchaeota___c__Nanoarchaeia___o__Woesearchaeales___f__UBA583___g__UBA583___s__UBA583_sp002506365_:0.0481241264,GCA_013215525.1_ASM1321552v1__d__Archaea___p__Nanoarchaeota___c__Nanoarchaeia___o__Woesearchaeales___f__UBA583___g__UBA583___s__UBA583_sp013215525_:0.0718071823):0.2382624172[100]):0.0552110213[80.5]):0.7330139299[100],(((GCA_002688325.1_ASM268832v1__d__Archaea___p__Nanoarchaeota___c__Nanoarchaeia___o__SCGC-AAA011-G17___f__ARS1178___g__ARS1178___s__ARS1178_sp002688325_:0.4360047897,(((GCA_016432305.1_ASM1643230v1__d__Archaea___p__Nanoarchaeota___c__Nanoarchaeia___o__SCGC-AAA011-G17___f__JAGVZH01___g__GCA-16432305___s__GCA-16432305_sp016432305_:0.2860596100,GCA_018302745.1_ASM1830274v1__d__Archaea___p__Nanoarchaeota___c__Nanoarchaeia___o__SCGC-AAA011-G17___f__JAGVZH01___g__JAGVZH01___s__JAGVZH01_sp018302745_:0.2880908360):0.1394346495[100],(GCA_018302225.1_ASM1830222v1__d__Archaea___p__Nanoarchaeota___c__Nanoarchaeia___o__SCGC-AAA011-G17___f__JAGVZY01___g__JAGVZY01___s__JAGVZY01_sp018302225_:0.4563526995,(GCA_000402515.1_ASM40251v1__d__Archaea___p__Nanoarchaeota___c__Nanoarchaeia___o__SCGC-AAA011-G17___f__SCGC-AAA011-G17___g__SCGC-AAA011-G17___s__SCGC-AAA011-G17_sp000402515_:0.3240131687,((GCA_018831025.1_ASM1883102v1__d__Archaea___p__Nanoarchaeota___c__Nanoarchaeia___o__SCGC-AAA011-G17___f__ARS1403___g__JAHJRB01___s__JAHJRB01_sp018831025_:0.1658038481,(GCA_018302505.1_ASM1830250v1__d__Archaea___p__Nanoarchaeota___c__Nanoarchaeia___o__SCGC-AAA011-G17___f__ARS1403___g__JAGVZL01___s__JAGVZL01_sp018302505_:0.1870893227,(GCA_002687825.1_ASM268782v1__d__Archaea___p__Nanoarchaeota___c__Nanoarchaeia___o__SCGC-AAA011-G17___f__ARS1403___g__ARS1403___s__ARS1403_sp002687825_:0.1179241952,GCA_002688395.1_ASM268839v1__d__Archaea___p__Nanoarchaeota___c__Nanoarchaeia___o__SCGC-AAA011-G17___f__ARS1403___g__ARS1403___s__ARS1403_sp002688395_:0.1135885422):0.0465708567[100]):0.0398909804[99.6]):0.1532327342[100],(GCA_002688095.1_ASM268809v1__d__Archaea___p__Nanoarchaeota___c__Nanoarchaeia___o__SCGC-AAA011-G17___f__GCA-2688095___g__GCA-2688095___s__GCA-2688095_sp002688095_:0.1667574911,(GCA_016181275.1_ASM1618127v1__d__Archaea___p__Nanoarchaeota___c__Nanoarchaeia___o__SCGC-AAA011-G17___f__GCA-2688095___g__JACOZQ01___s__JACOZQ01_sp016181275_:0.1406448094,(GCA_016188065.1_ASM1618806v1__d__Archaea___p__Nanoarchaeota___c__Nanoarchaeia___o__SCGC-AAA011-G17___f__GCA-2688095___g__JACPIN01___s__JACPIN01_sp016188065_:0.0951531135,GCA_018302705.1_ASM1830270v1__d__Archaea___p__Nanoarchaeota___c__Nanoarchaeia___o__SCGC-AAA011-G17___f__GCA-2688095___g__JACPIN01___s__JACPIN01_sp018302705_:0.0972820464):0.0591043362[100]):0.0718646204[100]):0.1791520169[100]):0.0726008126[100]):0.0634772456[100]):0.0354477734[99.6]):0.0289510694[99.8],((((GCA_002687185.1_ASM268718v1__d__Archaea___p__Nanoarchaeota___c__Nanoarchaeia___o__SCGC-AAA011-G17___f__GCA-2687185___g__GCA-2687185___s__GCA-2687185_sp002687185_:0.2562297269,sample_BlackSea5.MetaBAT2.60.fa:0.2435927351):0.3042592506[100],((GCA_018303025.1_ASM1830302v1__d__Archaea___p__Nanoarchaeota___c__Nanoarchaeia___o__SCGC-AAA011-G17___f__GW2011-AR20___g__JAGVYZ01___s__JAGVYZ01_sp018303025_:0.4097050049,GCA_018819375.1_ASM1881937v1__d__Archaea___p__Nanoarchaeota___c__Nanoarchaeia___o__SCGC-AAA011-G17___f__GW2011-AR20___g__JAHJQH01___s__JAHJQH01_sp018819375_:0.3892525680):0.0615851072[100],((GCA_000830315.1_ASM83031v1__d__Archaea___p__Nanoarchaeota___c__Nanoarchaeia___o__SCGC-AAA011-G17___f__GW2011-AR20___g__GW2011-AR20___s__GW2011-AR20_sp000830315_:0.3180598682,(GCA_018302685.1_ASM1830268v1__d__Archaea___p__Nanoarchaeota___c__Nanoarchaeia___o__SCGC-AAA011-G17___f__GW2011-AR20___g__JAGVZK01___s__JAGVZK01_sp018302685_:0.2425797314,(GCA_018302885.1_ASM1830288v1__d__Archaea___p__Nanoarchaeota___c__Nanoarchaeia___o__SCGC-AAA011-G17___f__GW2011-AR20___g__JAGVZC01___s__JAGVZC01_sp018302885_:0.1146098689,GCA_018302915.1_ASM1830291v1__d__Archaea___p__Nanoarchaeota___c__Nanoarchaeia___o__SCGC-AAA011-G17___f__GW2011-AR20___g__JAGVZC01___s__JAGVZC01_sp018302915_:0.1253696125):0.0755942572[100]):0.1784190831[100]):0.0474708328[99.8],((GCA_002688355.1_ASM268835v1__d__Archaea___p__Nanoarchaeota___c__Nanoarchaeia___o__SCGC-AAA011-G17___f__GW2011-AR20___g__GCA-2688355___s__GCA-2688355_sp002688355_:0.1854795119,GCA_018303005.1_ASM1830300v1__d__Archaea___p__Nanoarchaeota___c__Nanoarchaeia___o__SCGC-AAA011-G17___f__GW2011-AR20___g__JAGVYY01___s__JAGVYY01_sp018303005_:0.1852829420):0.1677421999[100],((GCA_016181245.1_ASM1618124v1__d__Archaea___p__Nanoarchaeota___c__Nanoarchaeia___o__SCGC-AAA011-G17___f__GW2011-AR20___g__JACQNJ01___s__JACQNJ01_sp016181245_:0.0538437050,GCA_016203115.1_ASM1620311v1__d__Archaea___p__Nanoarchaeota___c__Nanoarchaeia___o__SCGC-AAA011-G17___f__GW2011-AR20___g__JACQNJ01___s__JACQNJ01_sp016203115_:0.0659914729):0.0945541970[100],(GCA_018302465.1_ASM1830246v1__d__Archaea___p__Nanoarchaeota___c__Nanoarchaeia___o__SCGC-AAA011-G17___f__GW2011-AR20___g__JAGVZJ01___s__JAGVZJ01_sp018302465_:0.0905341668,GCA_018302725.1_ASM1830272v1__d__Archaea___p__Nanoarchaeota___c__Nanoarchaeia___o__SCGC-AAA011-G17___f__GW2011-AR20___g__JAGVZJ01___s__JAGVZJ01_sp018302725_:0.0941988160):0.0702281541[100]):0.2071811844[100]):0.0428144398[99.8]):0.0237349595[54.1]):0.0456842986[100]):0.0473017203[100],(((GCA_017609465.1_ASM1760946v1__d__Archaea___p__Nanoarchaeota___c__Nanoarchaeia___o__SCGC-AAA011-G17___f__JAFCDX01___g__JAFCDX01___s__JAFCDX01_sp017609465_:0.2839912259,(GCA_018302265.1_ASM1830226v1__d__Archaea___p__Nanoarchaeota___c__Nanoarchaeia___o__SCGC-AAA011-G17___f__JAFCDX01___g__JAGVZV01___s__JAGVZV01_sp018302265_:0.1702557023,GCA_018816585.1_ASM1881658v1__d__Archaea___p__Nanoarchaeota___c__Nanoarchaeia___o__SCGC-AAA011-G17___f__JAFCDX01___g__JAHIVQ01___s__JAHIVQ01_sp018816585_:0.1582481926):0.1199451334[100]):0.1393198549[100],(GCA_018302235.1_ASM1830223v1__d__Archaea___p__Nanoarchaeota___c__Nanoarchaeia___o__SCGC-AAA011-G17___f__GW2011-AR18___g__JAGVZW01___s__JAGVZW01_sp018302235_:0.3769468641,(GCA_018303515.1_ASM1830351v1__d__Archaea___p__Nanoarchaeota___c__Nanoarchaeia___o__SCGC-AAA011-G17___f__GW2011-AR18___g__JAGVXZ01___s__JAGVXZ01_sp018303515_:0.3832199172,(GCA_016219825.1_ASM1621982v1__d__Archaea___p__Nanoarchaeota___c__Nanoarchaeia___o__SCGC-AAA011-G17___f__GW2011-AR18___g__JACRKJ01___s__JACRKJ01_sp016219825_:0.3103017514,(GCA_000806155.1_ASM80615v1__d__Archaea___p__Nanoarchaeota___c__Nanoarchaeia___o__SCGC-AAA011-G17___f__GW2011-AR18___g__GW2011-AR18___s__GW2011-AR18_sp000806155_:0.2246944300,(GCA_018302105.1_ASM1830210v1__d__Archaea___p__Nanoarchaeota___c__Nanoarchaeia___o__SCGC-AAA011-G17___f__GW2011-AR18___g__JAGWAD01___s__JAGWAD01_sp018302105_:0.2259601452,(GCA_018302545.1_ASM1830254v1__d__Archaea___p__Nanoarchaeota___c__Nanoarchaeia___o__SCGC-AAA011-G17___f__GW2011-AR18___g__JAGVZM01___s__JAGVZM01_sp018302545_:0.2397618367,(GCA_016179945.1_ASM1617994v1__d__Archaea___p__Nanoarchaeota___c__Nanoarchaeia___o__SCGC-AAA011-G17___f__GW2011-AR18___g__JACPCE01___s__JACPCE01_sp016179945_:0.0874615948,GCA_018302765.1_ASM1830276v1__d__Archaea___p__Nanoarchaeota___c__Nanoarchaeia___o__SCGC-AAA011-G17___f__GW2011-AR18___g__JACPCE01___s__JACPCE01_sp018302765_:0.0916617860):0.0579035673[100]):0.0597087041[100]):0.0297808485[20.4]):0.0699601762[100]):0.0683663756[100]):0.0345553791[52.4]):0.1033950099[100]):0.0456763012[100],((GCA_016185565.1_ASM1618556v1__d__Archaea___p__Nanoarchaeota___c__Nanoarchaeia___o__SCGC-AAA011-G17___f__JAGVZF01___g__JACPNH01___s__JACPNH01_sp016185565_:0.2965761065,(GCA_018302785.1_ASM1830278v1__d__Archaea___p__Nanoarchaeota___c__Nanoarchaeia___o__SCGC-AAA011-G17___f__JAGVZF01___g__JAGVZF01___s__JAGVZF01_sp018302785_:0.0983727011,GCA_018302805.1_ASM1830280v1__d__Archaea___p__Nanoarchaeota___c__Nanoarchaeia___o__SCGC-AAA011-G17___f__JAGVZF01___g__JAGVZF01___s__JAGVZF01_sp018302805_:0.1231497212):0.2379551870[100]):0.0801951327[100],((GCA_018829185.1_ASM1882918v1__d__Archaea___p__Nanoarchaeota___c__Nanoarchaeia___o__SCGC-AAA011-G17___f__PNOQ01___g__JAHJUI01___s__JAHJUI01_sp018829185_:0.2499402298,sample_BlackSea11.MetaBAT2.290.fa:0.2394747735):0.0941317787[100],((GCA_018652475.1_ASM1865247v1__d__Archaea___p__Nanoarchaeota___c__Nanoarchaeia___o__SCGC-AAA011-G17___f__PNOQ01___g__JABICB01___s__JABICB01_sp018652475_:0.2026937342,GCA_018671245.1_ASM1867124v1__d__Archaea___p__Nanoarchaeota___c__Nanoarchaeia___o__SCGC-AAA011-G17___f__PNOQ01___g__JABHIB01___s__JABHIB01_sp018671245_:0.1734870527):0.1892957662[100],((GCA_018652625.1_ASM1865262v1__d__Archaea___p__Nanoarchaeota___c__Nanoarchaeia___o__SCGC-AAA011-G17___f__PNOQ01___g__JABIBT01___s__JABIBT01_sp018652625_:0.1194165853,sample_BlackSea7.MetaBAT2.611.fa_sub:0.1242905525):0.1583731503[100],(sample_BlackSea15.MetaBAT2.762.fa_sub:0.3193258178,((GCA_013824915.1_ASM1382491v1__d__Archaea___p__Nanoarchaeota___c__Nanoarchaeia___o__SCGC-AAA011-G17___f__PNOQ01___g__PNOQ01___s__PNOQ01_sp013824915_:0.0651182953,GCA_018302135.1_ASM1830213v1__d__Archaea___p__Nanoarchaeota___c__Nanoarchaeia___o__SCGC-AAA011-G17___f__PNOQ01___g__PNOQ01___s__PNOQ01_sp018302135_:0.0577728907):0.1589711318[100],(GCA_018693795.1_ASM1869379v1__d__Archaea___p__Nanoarchaeota___c__Nanoarchaeia___o__SCGC-AAA011-G17___f__PNOQ01___g__JABJPM01___s__JABJPM01_sp018693795_:0.0641199345,(GCA_018663865.1_ASM1866386v1__d__Archaea___p__Nanoarchaeota___c__Nanoarchaeia___o__SCGC-AAA011-G17___f__PNOQ01___g__JABJPM01___s__JABJPM01_sp018663865_:0.0514030377,sample_BlackSea12.MetaBAT2.562.fa:0.0363266505):0.0448901938[100]):0.1615294199[100]):0.0906450696[100]):0.0353312691[94.9]):0.0438779255[99.7]):0.0821416331[100]):0.0876789887[100]):0.0322336267[99.9]):0.0242103613[96.8]):0.0282903473[99.9],(GCA_002687815.1_ASM268781v1__d__Archaea___p__Nanoarchaeota___c__Nanoarchaeia___o__SCGC-AAA011-G17___f__GCA-2687815___g__GCA-2687815___s__GCA-2687815_sp002687815_:0.3691483062,((GCA_016203175.1_ASM1620317v1__d__Archaea___p__Nanoarchaeota___c__Nanoarchaeia___o__SCGC-AAA011-G17___f__JACQNH01___g__JACQNH01___s__JACQNH01_sp016203175_:0.5065031001,(sample_BlackSea13.MetaBAT2.106.fa:0.2600241028,((GCA_016188045.1_ASM1618804v1__d__Archaea___p__Nanoarchaeota___c__Nanoarchaeia___o__SCGC-AAA011-G17___f__JACPIM01___g__JACPIM01___s__JACPIM01_sp016188045_:0.3297142660,(GCA_016185635.1_ASM1618563v1__d__Archaea___p__Nanoarchaeota___c__Nanoarchaeia___o__SCGC-AAA011-G17___f__JACPIM01___g__JACPNF01___s__JACPNF01_sp016185635_:0.2037765157,GCA_018302125.1_ASM1830212v1__d__Archaea___p__Nanoarchaeota___c__Nanoarchaeia___o__SCGC-AAA011-G17___f__JACPIM01___g__JAGWAC01___s__JAGWAC01_sp018302125_:0.2173577120):0.1765167609[100]):0.0555614404[100],(GCA_016181215.1_ASM1618121v1__d__Archaea___p__Nanoarchaeota___c__Nanoarchaeia___o__SCGC-AAA011-G17___f__JACOZS01___g__JACOZS01___s__JACOZS01_sp016181215_:0.3524672193,((GCA_002505585.1_ASM250558v1__d__Archaea___p__Nanoarchaeota___c__Nanoarchaeia___o__SCGC-AAA011-G17___f__UBA489___g__UBA489___s__UBA489_sp002505585_:0.2521935657,(GCA_016177265.1_ASM1617726v1__d__Archaea___p__Nanoarchaeota___c__Nanoarchaeia___o__SCGC-AAA011-G17___f__UBA489___g__JACOVP01___s__JACOVP01_sp016177265_:0.0963275875,GCA_018302985.1_ASM1830298v1__d__Archaea___p__Nanoarchaeota___c__Nanoarchaeia___o__SCGC-AAA011-G17___f__UBA489___g__JACOVP01___s__JACOVP01_sp018302985_:0.0991592187):0.2020839924[100]):0.0843772767[100],((GCA_016845225.1_ASM1684522v1__d__Archaea___p__Nanoarchaeota___c__Nanoarchaeia___o__SCGC-AAA011-G17___f__UBA489___g__JABIKK01___s__JABIKK01_sp016845225_:0.0240129929,GCA_018658955.1_ASM1865895v1__d__Archaea___p__Nanoarchaeota___c__Nanoarchaeia___o__SCGC-AAA011-G17___f__UBA489___g__JABIKK01___s__JABIKK01_sp018658955_:0.0335459184):0.1280584266[100],((GCA_018658265.1_ASM1865826v1__d__Archaea___p__Nanoarchaeota___c__Nanoarchaeia___o__SCGC-AAA011-G17___f__UBA489___g__JABIKK01___s__JABIKK01_sp018658265_:0.0255579432,sample_BlackSea4.MetaBAT2.201.fa:0.0284361471):0.0537203179[100],(sample_BlackSea5.MetaBAT2.194.fa:0.0553213134,(GCA_018655015.1_ASM1865501v1__d__Archaea___p__Nanoarchaeota___c__Nanoarchaeia___o__SCGC-AAA011-G17___f__UBA489___g__JABIKK01___s__JABIKK01_sp018655015_:0.0240371571,sample_BlackSea5.MetaBAT2.335.fa:0.0255945607):0.0190311788[100]):0.0267968896[100]):0.0823010922[100]):0.2709877398[100]):0.0688693476[100]):0.0378054897[93.1]):0.0288257148[91.6]):0.0215243615):0.0276220554[100],(((GCA_018303545.1_ASM1830354v1__d__Archaea___p__Nanoarchaeota___c__Nanoarchaeia___o__SCGC-AAA011-G17___f__JAGVXY01___g__JAGVXY01___s__JAGVXY01_sp018303545_:0.4535567043,(GCA_016866645.1_JGI_2017-08-21__d__Archaea___p__Nanoarchaeota___c__Nanoarchaeia___o__SCGC-AAA011-G17___f__VGLX01___g__VGLX01___s__VGLX01_sp016866645_:0.1657539629,(GCA_018894775.1_ASM1889477v1__d__Archaea___p__Nanoarchaeota___c__Nanoarchaeia___o__SCGC-AAA011-G17___f__VGLX01___g__JAHIPG01___s__JAHIPG01_sp018894775_:0.1610251144,(sample_BlackSea11.MetaBAT2.856.fa:0.0039166222,sample_BlackSea12.MaxBin2_40markers.374.fasta_sub:0.0098794535):0.1324739508[100]):0.0321949974[94.3]):0.1549686705[100]):0.0481171751[99.9],((GCA_017609525.1_ASM1760952v1__d__Archaea___p__Nanoarchaeota___c__Nanoarchaeia___o__SCGC-AAA011-G17___f__JACPNG01___g__JAFCDT01___s__JAFCDT01_sp017609525_:0.1736087700,GCA_017609845.1_ASM1760984v1__d__Archaea___p__Nanoarchaeota___c__Nanoarchaeia___o__SCGC-AAA011-G17___f__JACPNG01___g__JAFCDD01___s__JAFCDD01_sp017609845_:0.1906714863):0.1555767134[100],((GCA_018303365.1_ASM1830336v1__d__Archaea___p__Nanoarchaeota___c__Nanoarchaeia___o__SCGC-AAA011-G17___f__JACPNG01___g__JAGVYI01___s__JAGVYI01_sp018303365_:0.3832499202,(GCA_016185605.1_ASM1618560v1__d__Archaea___p__Nanoarchaeota___c__Nanoarchaeia___o__SCGC-AAA011-G17___f__JACPNG01___g__JACPNG01___s__JACPNG01_sp016185605_:0.1179079231,GCA_016185615.1_ASM1618561v1__d__Archaea___p__Nanoarchaeota___c__Nanoarchaeia___o__SCGC-AAA011-G17___f__JACPNG01___g__JACPNE01___s__JACPNE01_sp016185615_:0.1237409135):0.1728504853[100]):0.0354929257[93.9],(GCA_016185555.1_ASM1618555v1__d__Archaea___p__Nanoarchaeota___c__Nanoarchaeia___o__SCGC-AAA011-G17___f__JACPNG01___g__JACPNI01___s__JACPNI01_sp016185555_:0.3688937084,(GCA_016203135.1_ASM1620313v1__d__Archaea___p__Nanoarchaeota___c__Nanoarchaeia___o__SCGC-AAA011-G17___f__JACPNG01___g__JACQNI01___s__JACQNI01_sp016203135_:0.3305631491,(GCA_018303485.1_ASM1830348v1__d__Archaea___p__Nanoarchaeota___c__Nanoarchaeia___o__SCGC-AAA011-G17___f__JACPNG01___g__JAGVYC01___s__JAGVYC01_sp018303485_:0.1947950685,GCA_018303705.1_ASM1830370v1__d__Archaea___p__Nanoarchaeota___c__Nanoarchaeia___o__SCGC-AAA011-G17___f__JACPNG01___g__JAGVXQ01___s__JAGVXQ01_sp018303705_:0.1878863082):0.1770020125[100]):0.0393050717[98.1]):0.0245741981[32]):0.0266104215[44.3]):0.0458209498[99.7]):0.0242544782[57],((GCA_016211095.1_ASM1621109v1__d__Archaea___p__Nanoarchaeota___c__Nanoarchaeia___o__SCGC-AAA011-G17___f__GW2011-AR17___g__JACQSW01___s__JACQSW01_sp016211095_:0.2705888866,GCA_017608525.1_ASM1760852v1__d__Archaea___p__Nanoarchaeota___c__Nanoarchaeia___o__SCGC-AAA011-G17___f__GW2011-AR17___g__JAFCFS01___s__JAFCFS01_sp017608525_:0.3203563299):0.0606883796[100],((GCA_003694495.1_ASM369449v1__d__Archaea___p__Nanoarchaeota___c__Nanoarchaeia___o__SCGC-AAA011-G17___f__GW2011-AR17___g__J104___s__J104_sp003694495_:0.2869188860,(GCA_018896675.1_ASM1889667v1__d__Archaea___p__Nanoarchaeota___c__Nanoarchaeia___o__SCGC-AAA011-G17___f__GW2011-AR17___g__JAHIMK01___s__JAHIMK01_sp018896675_:0.2180294314,(GCA_013329215.1_ASM1332921v1__d__Archaea___p__Nanoarchaeota___c__Nanoarchaeia___o__SCGC-AAA011-G17___f__GW2011-AR17___g__UBA9640___s__UBA9640_sp9640u_:0.1342431188,GCA_018830945.1_ASM1883094v1__d__Archaea___p__Nanoarchaeota___c__Nanoarchaeia___o__SCGC-AAA011-G17___f__GW2011-AR17___g__UBA9640___s__UBA9640_sp018830945_:0.1214700037):0.1503746457[100]):0.0905338546[100]):0.0358257239[72.8],((GCA_018653605.1_ASM1865360v1__d__Archaea___p__Nanoarchaeota___c__Nanoarchaeia___o__SCGC-AAA011-G17___f__GW2011-AR17___g__JABHYY01___s__JABHYY01_sp018653605_:0.2598522757,GCA_018656555.1_ASM1865655v1__d__Archaea___p__Nanoarchaeota___c__Nanoarchaeia___o__SCGC-AAA011-G17___f__GW2011-AR17___g__JABHZQ01___s__JABHZQ01_sp018656555_:0.2138556682):0.0402356924[36],((GCA_016784245.1_ASM1678424v1__d__Archaea___p__Nanoarchaeota___c__Nanoarchaeia___o__SCGC-AAA011-G17___f__GW2011-AR17___g__BS150m-G60___s__BS150m-G60_sp016784245_:0.1917295425,GCA_018692925.1_ASM1869292v1__d__Archaea___p__Nanoarchaeota___c__Nanoarchaeia___o__SCGC-AAA011-G17___f__GW2011-AR17___g__BS150m-G60___s__BS150m-G60_sp018692925_:0.0479411318):0.1731711881[100],((GCA_018302165.1_ASM1830216v1__d__Archaea___p__Nanoarchaeota___c__Nanoarchaeia___o__SCGC-AAA011-G17___f__GW2011-AR17___g__JAGVZZ01___s__JAGVZZ01_sp018302165_:0.0449203404,GCA_018302205.1_ASM1830220v1__d__Archaea___p__Nanoarchaeota___c__Nanoarchaeia___o__SCGC-AAA011-G17___f__GW2011-AR17___g__JAGVZZ01___s__JAGVZZ01_sp018302205_:0.0569485506):0.1191571363[100],(GCA_016235495.1_ASM1623549v1__d__Archaea___p__Nanoarchaeota___c__Nanoarchaeia___o__SCGC-AAA011-G17___f__GW2011-AR17___g__GW2011-AR17___s__GW2011-AR17_sp016235495_:0.1087946399,(GCA_009691355.1_ASM969135v1__d__Archaea___p__Nanoarchaeota___c__Nanoarchaeia___o__SCGC-AAA011-G17___f__GW2011-AR17___g__GW2011-AR17___s__GW2011-AR17_sp009691355_:0.0796743084,GCA_013331795.1_ASM1333179v1__d__Archaea___p__Nanoarchaeota___c__Nanoarchaeia___o__SCGC-AAA011-G17___f__GW2011-AR17___g__GW2011-AR17___s__GW2011-AR17_sp10136u_:0.0710141189):0.0515388613[100]):0.0457029471[100]):0.0851047661[100]):0.0637693323[100]):0.1096427689[100]):0.0453018627[100]):0.0755464831[100]):0.0259549518[94.6]):0.0155672345[79.3]):0.0167960457[34.5]):0.0257739731[100]):0.0216006681[85.5]):0.0336774671[99.6],((GCA_017609535.1_ASM1760953v1__d__Archaea___p__Nanoarchaeota___c__Nanoarchaeia___o__Pacearchaeales___f__GW2011-AR1___g__JAFCDU01___s__JAFCDU01_sp017609535_:0.2094591108,((GCA_902385655.1_Candidatus_Pacearchaeota_archaeon_LFW-170_1__d__Archaea___p__Nanoarchaeota___c__Nanoarchaeia___o__Pacearchaeales___f__GW2011-AR1___g__CABMGO01___s__CABMGO01_sp902385655_:0.2646040617,sample_BlackSea12.MetaBAT2.93.fa:0.2155113078):0.0726297243[100],(sample_BlackSea15.MetaBAT2.642.fa_sub:0.1978594305,((GCA_903828655.1_freshwater_MAG_---_AlinenLipids_bin-4003__d__Archaea___p__Nanoarchaeota___c__Nanoarchaeia___o__Pacearchaeales___f__GW2011-AR1___g__CAIKMX01___s__CAIKMX01_sp903828655_:0.2069478113,(GCA_002690445.1_ASM269044v1__d__Archaea___p__Nanoarchaeota___c__Nanoarchaeia___o__Pacearchaeales___f__GW2011-AR1___g__ARS10___s__ARS10_sp002690445_:0.1604512616,sample_BlackSea15.MetaBAT2.213.fa:0.1557652310):0.0376614049[93.1]):0.0237715599[3.8],(GCA_003693875.1_ASM369387v1__d__Archaea___p__Nanoarchaeota___c__Nanoarchaeia___o__Pacearchaeales___f__GW2011-AR1___g__JAGVXH01___s__JAGVXH01_sp003693875_:0.2913830688,(((GCA_002688415.1_ASM268841v1__d__Archaea___p__Nanoarchaeota___c__Nanoarchaeia___o__Pacearchaeales___f__GW2011-AR1___g__JAGVXH01___s__JAGVXH01_sp002688415_:0.0904311175,sample_BlackSea10.MaxBin2_40markers.442.fasta_sub:0.1637393136):0.1166284833[100],(sample_BlackSea12.MetaBAT2.227.fa_sub:0.0000246330,(sample_BlackSea11.MaxBin2_40markers.192.fasta_sub:0.0046026343,sample_BlackSea9.MetaBAT2.78.fa:0.0006597474):0.0013497507[93.5]):0.1699018100[100]):0.0712585323[100],(GCA_018694115.1_ASM1869411v1__d__Archaea___p__Nanoarchaeota___c__Nanoarchaeia___o__Pacearchaeales___f__GW2011-AR1___g__JAGVXH01___s__JAGVXH01_sp018694115_:0.1248868481,((GCA_018697295.1_ASM1869729v1__d__Archaea___p__Nanoarchaeota___c__Nanoarchaeia___o__Pacearchaeales___f__GW2011-AR1___g__JAGVXH01___s__JAGVXH01_sp018697295_:0.1503930230,sample_BlackSea3.MetaBAT2.102.fa:0.1479903305):0.0333059568[100],((GCA_018830525.1_ASM1883052v1__d__Archaea___p__Nanoarchaeota___c__Nanoarchaeia___o__Pacearchaeales___f__GW2011-AR1___g__JAGVXH01___s__JAGVXH01_sp018830525_:0.0506399325,sample_BlackSea10.MetaBAT2.494.fa:0.0635225866):0.0584758366[100],(sample_BlackSea7.MetaBAT2.121.fa:0.1137664094,(GCA_018693315.1_ASM1869331v1__d__Archaea___p__Nanoarchaeota___c__Nanoarchaeia___o__Pacearchaeales___f__GW2011-AR1___g__JAGVXH01___s__JAGVXH01_sp018693315_:0.0905496165,(GCA_018901375.1_ASM1890137v1__d__Archaea___p__Nanoarchaeota___c__Nanoarchaeia___o__Pacearchaeales___f__GW2011-AR1___g__JAGVXH01___s__JAGVXH01_sp018901375_:0.1096973550,(GCA_018303845.1_ASM1830384v1__d__Archaea___p__Nanoarchaeota___c__Nanoarchaeia___o__Pacearchaeales___f__GW2011-AR1___g__JAGVXH01___s__JAGVXH01_sp018303845_:0.1120569631,GCA_018697035.1_ASM1869703v1__d__Archaea___p__Nanoarchaeota___c__Nanoarchaeia___o__Pacearchaeales___f__GW2011-AR1___g__JAGVXH01___s__JAGVXH01_sp018697035_:0.0964615578):0.0575732815[100]):0.0185482820[94.2]):0.0226857648[100]):0.0264965497[100]):0.0325746048[100]):0.0394144929[100]):0.0357233430[100]):0.0305137299[77.2]):0.0642305579[100]):0.0382091415[100]):0.0231999526[42.6]):0.0395480636[98.2]):0.1877333414[100],(GCA_017608705.1_ASM1760870v1__d__Archaea___p__Nanoarchaeota___c__Nanoarchaeia___o__Pacearchaeales___f__GW2011-AR1___g__JAFCFJ01___s__JAFCFJ01_sp017608705_:0.3659547890,(((GCA_017609085.1_ASM1760908v1__d__Archaea___p__Nanoarchaeota___c__Nanoarchaeia___o__Pacearchaeales___f__GW2011-AR1___g__JAFCEO01___s__JAFCEO01_sp017609085_:0.1484765835,(GCA_001786395.1_ASM178639v1__d__Archaea___p__Nanoarchaeota___c__Nanoarchaeia___o__Pacearchaeales___f__GW2011-AR1___g__MFWN01___s__MFWN01_sp001786395_:0.1948747331,(sample_BlackSea11.MaxBin2_40markers.604.fasta_sub:0.0062108055,sample_BlackSea12.MetaBAT2.460.fa_sub:0.0548454161):0.1564755148[100]):0.0418940102[93.3]):0.1104357777[100],((GCA_016867035.1_JGI_2017-08-21__d__Archaea___p__Nanoarchaeota___c__Nanoarchaeia___o__Pacearchaeales___f__GW2011-AR1___g__CAIPOI01___s__CAIPOI01_sp016867035_:0.1118755688,GCA_903866625.1_freshwater_MAG_---_LaPlata_bin-1599__d__Archaea___p__Nanoarchaeota___c__Nanoarchaeia___o__Pacearchaeales___f__GW2011-AR1___g__CAIPOI01___s__CAIPOI01_sp903866625_:0.1051247092):0.2557764068[100],(sample_BlackSea13.MetaBAT2.29.fa:0.2620786709,((GCA_011333975.1_ASM1133397v1__d__Archaea___p__Nanoarchaeota___c__Nanoarchaeia___o__Pacearchaeales___f__GW2011-AR1___g__DTIM01___s__DTIM01_sp011333975_:0.2284798370,(GCA_018304145.1_ASM1830414v1__d__Archaea___p__Nanoarchaeota___c__Nanoarchaeia___o__Pacearchaeales___f__GW2011-AR1___g__JAGVWU01___s__JAGVWU01_sp018304145_:0.1492520972,(GCA_018304045.1_ASM1830404v1__d__Archaea___p__Nanoarchaeota___c__Nanoarchaeia___o__Pacearchaeales___f__GW2011-AR1___g__CABMGE01___s__CABMGE01_sp018304045_:0.1528090503,GCA_902385625.1_Candidatus_Pacearchaeota_archaeon_LFW-165_1__d__Archaea___p__Nanoarchaeota___c__Nanoarchaeia___o__Pacearchaeales___f__GW2011-AR1___g__CABMGE01___s__CABMGE01_sp902385625_:0.1210956866):0.0432750619[100]):0.0216427830[48.1]):0.0352479637[97.4],((GCA_018221305.1_ASM1822130v1__d__Archaea___p__Nanoarchaeota___c__Nanoarchaeia___o__Pacearchaeales___f__GW2011-AR1___g__JAAOYK01___s__JAAOYK01_sp018221305_:0.2078377071,((GCA_017609695.1_ASM1760969v1__d__Archaea___p__Nanoarchaeota___c__Nanoarchaeia___o__Pacearchaeales___f__GW2011-AR1___g__JAFCDM01___s__JAFCDM01_sp017609695_:0.1229669296,GCA_017609795.1_ASM1760979v1__d__Archaea___p__Nanoarchaeota___c__Nanoarchaeia___o__Pacearchaeales___f__GW2011-AR1___g__JAFCDM01___s__JAFCDM01_sp017609795_:0.1025682100):0.0456527953[100],(GCA_017610445.1_ASM1761044v1__d__Archaea___p__Nanoarchaeota___c__Nanoarchaeia___o__Pacearchaeales___f__GW2011-AR1___g__JAFCCB01___s__JAFCCB01_sp017610445_:0.1358011899,sample_BlackSea8.MetaBAT2.378.fa:0.1319432166):0.0478663822[100]):0.0242461183[97.5]):0.0201819722[95.3],((GCA_014728565.1_ASM1472856v1__d__Archaea___p__Nanoarchaeota___c__Nanoarchaeia___o__Pacearchaeales___f__GW2011-AR1___g__WJLK01___s__WJLK01_sp014728565_:0.1870105649,(GCA_018651605.1_ASM1865160v1__d__Archaea___p__Nanoarchaeota___c__Nanoarchaeia___o__Pacearchaeales___f__GW2011-AR1___g__JABIDS01___s__JABIDS01_sp018651605_:0.1724005007,GCA_018653485.1_ASM1865348v1__d__Archaea___p__Nanoarchaeota___c__Nanoarchaeia___o__Pacearchaeales___f__GW2011-AR1___g__JABIDS01___s__JABIDS01_sp018653485_:0.1430531431):0.0342809839[100]):0.0184524307[12.1],((GCA_002688165.1_ASM268816v1__d__Archaea___p__Nanoarchaeota___c__Nanoarchaeia___o__Pacearchaeales___f__GW2011-AR1___g__ARS1285___s__ARS1285_sp002688165_:0.0548689838,sample_BlackSea3.MetaBAT2.599.fa:0.0748839969):0.1376596606[100],(sample_BlackSea11.MetaBAT2.118.fa_sub:0.1468201892,((GCA_002688335.1_ASM268833v1__d__Archaea___p__Nanoarchaeota___c__Nanoarchaeia___o__Pacearchaeales___f__GW2011-AR1___g__ARS1285___s__ARS1285_sp002688335_:0.1338590628,GCA_002688875.1_ASM268887v1__d__Archaea___p__Nanoarchaeota___c__Nanoarchaeia___o__Pacearchaeales___f__GW2011-AR1___g__ARS1285___s__ARS1285_sp002688875_:0.1348824913):0.0432494394[100],(GCA_018303785.1_ASM1830378v1__d__Archaea___p__Nanoarchaeota___c__Nanoarchaeia___o__Pacearchaeales___f__GW2011-AR1___g__JAGVXM01___s__JAGVXM01_sp018303785_:0.1436168041,GCA_018304055.1_ASM1830405v1__d__Archaea___p__Nanoarchaeota___c__Nanoarchaeia___o__Pacearchaeales___f__GW2011-AR1___g__JAGVXM01___s__JAGVXM01_sp018304055_:0.1546361335):0.0708291432[100]):0.0257949915[100]):0.0176639038[17.9]):0.0453968871[100]):0.0221636284[99.7]):0.0300794782[100]):0.0348939423[99.8]):0.1228132167[100]):0.0636554788[100]):0.0583329540[100],(((GCA_016181905.1_ASM1618190v1__d__Archaea___p__Nanoarchaeota___c__Nanoarchaeia___o__Pacearchaeales___f__GW2011-AR1___g__JACOYM01___s__JACOYM01_sp016181905_:0.2885457070,GCA_016188895.1_ASM1618889v1__d__Archaea___p__Nanoarchaeota___c__Nanoarchaeia___o__Pacearchaeales___f__GW2011-AR1___g__JACPGZ01___s__JACPGZ01_sp016188895_:0.4062134423):0.0474306797[99.4],((GCA_018816335.1_ASM1881633v1__d__Archaea___p__Nanoarchaeota___c__Nanoarchaeia___o__Pacearchaeales___f__GW2011-AR1___g__JAHIVP01___s__JAHIVP01_sp018816335_:0.3510277624,(GCA_002763035.1_ASM276303v1__d__Archaea___p__Nanoarchaeota___c__Nanoarchaeia___o__Pacearchaeales___f__GW2011-AR1___g__PFDC01___s__PFDC01_sp002763035_:0.2841619049,GCA_018304165.1_ASM1830416v1__d__Archaea___p__Nanoarchaeota___c__Nanoarchaeia___o__Pacearchaeales___f__GW2011-AR1___g__JAGVWS01___s__JAGVWS01_sp018304165_:0.2508435803):0.1352592711[100]):0.0373882652[95.5],((GCA_016866995.1_JGI_2017-08-21__d__Archaea___p__Nanoarchaeota___c__Nanoarchaeia___o__Pacearchaeales___f__GW2011-AR1___g__VGKQ01___s__VGKQ01_sp016866995_:0.1980380550,GCA_018901625.1_ASM1890162v1__d__Archaea___p__Nanoarchaeota___c__Nanoarchaeia___o__Pacearchaeales___f__GW2011-AR1___g__JAHIEM01___s__JAHIEM01_sp018901625_:0.1948237784):0.1126104505[100],(GCA_016186365.1_ASM1618636v1__d__Archaea___p__Nanoarchaeota___c__Nanoarchaeia___o__Pacearchaeales___f__GW2011-AR1___g__JACPLT01___s__JACPLT01_sp016186365_:0.2402793974,(GCA_003554465.1_ASM355446v1__d__Archaea___p__Nanoarchaeota___c__Nanoarchaeia___o__Pacearchaeales___f__GW2011-AR1___g__PWGL01___s__PWGL01_sp003554465_:0.4937966817,(GCA_018818285.1_ASM1881828v1__d__Archaea___p__Nanoarchaeota___c__Nanoarchaeia___o__Pacearchaeales___f__GW2011-AR1___g__JAHIRT01___s__JAHIRT01_sp018818285_:0.2251982135,(GCA_017609045.1_ASM1760904v1__d__Archaea___p__Nanoarchaeota___c__Nanoarchaeia___o__Pacearchaeales___f__GW2011-AR1___g__JAFCES01___s__JAFCES01_sp017609045_:0.1655618866,GCA_017609285.1_ASM1760928v1__d__Archaea___p__Nanoarchaeota___c__Nanoarchaeia___o__Pacearchaeales___f__GW2011-AR1___g__JAFCEE01___s__JAFCEE01_sp017609285_:0.1529767573):0.0418417308[100]):0.0276722759[94.6]):0.0321739405[96.8]):0.0598301304[100]):0.0335961973[77]):0.0303475274[99.3]):0.0265009983[91.7],((GCA_017609745.1_ASM1760974v1__d__Archaea___p__Nanoarchaeota___c__Nanoarchaeia___o__Pacearchaeales___f__GW2011-AR1___g__JAFCDK01___s__JAFCDK01_sp017609745_:0.3181364675,(GCA_017609885.1_ASM1760988v1__d__Archaea___p__Nanoarchaeota___c__Nanoarchaeia___o__Pacearchaeales___f__GW2011-AR1___g__JAFCDB01___s__JAFCDB01_sp017609885_:0.2488754276,((GCA_002763155.1_ASM276315v1__d__Archaea___p__Nanoarchaeota___c__Nanoarchaeia___o__Pacearchaeales___f__GW2011-AR1___g__PFCU01___s__PFCU01_sp002763155_:0.2522977061,GCA_018303755.1_ASM1830375v1__d__Archaea___p__Nanoarchaeota___c__Nanoarchaeia___o__Pacearchaeales___f__GW2011-AR1___g__JAGVXO01___s__JAGVXO01_sp018303755_:0.2110836923):0.0360435953[98.6],((GCA_001872185.1_ASM187218v1__d__Archaea___p__Nanoarchaeota___c__Nanoarchaeia___o__Pacearchaeales___f__GW2011-AR1___g__MNVX01___s__MNVX01_sp001872185_:0.0632255522,GCA_018304325.1_ASM1830432v1__d__Archaea___p__Nanoarchaeota___c__Nanoarchaeia___o__Pacearchaeales___f__GW2011-AR1___g__MNVX01___s__MNVX01_sp018304325_:0.0617412685):0.1632116312[100],(GCA_016186425.1_ASM1618642v1__d__Archaea___p__Nanoarchaeota___c__Nanoarchaeia___o__Pacearchaeales___f__GW2011-AR1___g__JACPLR01___s__JACPLR01_sp016186425_:0.0378209138,GCA_018304985.1_ASM1830498v1__d__Archaea___p__Nanoarchaeota___c__Nanoarchaeia___o__Pacearchaeales___f__GW2011-AR1___g__JACPLR01___s__JACPLR01_sp018304985_:0.0418791176):0.1668871717[100]):0.0236830151[12.4]):0.0391822548[99.8]):0.1492055513[100]):0.0519339125[100],((((GCA_002792635.1_ASM279263v1__d__Archaea___p__Nanoarchaeota___c__Nanoarchaeia___o__Pacearchaeales___f__GW2011-AR1___g__CG1-02-35-32___s__CG1-02-35-32_sp002792635_:0.1633739747,(GCA_001872315.1_ASM187231v1__d__Archaea___p__Nanoarchaeota___c__Nanoarchaeia___o__Pacearchaeales___f__GW2011-AR1___g__CG1-02-39-14___s__CG1-02-39-14_sp001872315_:0.1500279541,GCA_002497285.1_ASM249728v1__d__Archaea___p__Nanoarchaeota___c__Nanoarchaeia___o__Pacearchaeales___f__GW2011-AR1___g__UBA92___s__UBA92_sp002497285_:0.1590482603):0.0382429906[98.9]):0.0994068435[100],(GCA_002763075.1_ASM276307v1__d__Archaea___p__Nanoarchaeota___c__Nanoarchaeia___o__Pacearchaeales___f__GW2011-AR1___g__1-14-0-10-34-76___s__1-14-0-10-34-76_sp002763075_:0.2379661290,(GCA_004195435.1_ASM419543v1__d__Archaea___p__Nanoarchaeota___c__Nanoarchaeia___o__Pacearchaeales___f__GW2011-AR1___g__PSPM01___s__PSPM01_sp004195435_:0.2389681880,((sample_BlackSea3.MaxBin2_40markers.291.fasta:0.1053091566,sample_BlackSea3.MetaBAT2.820.fa:0.0882145519):0.0922698813[100],(sample_BlackSea4.MetaBAT2.277.fa:0.1739673385,(GCA_009694755.1_ASM969475v1__d__Archaea___p__Nanoarchaeota___c__Nanoarchaeia___o__Pacearchaeales___f__GW2011-AR1___g__SICU01___s__SICU01_sp009694755_:0.1490421980,(GCA_016866935.1_JGI_2017-08-21__d__Archaea___p__Nanoarchaeota___c__Nanoarchaeia___o__Pacearchaeales___f__GW2011-AR1___g__SICU01___s__SICU01_sp016866935_:0.1069118538,GCA_018303995.1_ASM1830399v1__d__Archaea___p__Nanoarchaeota___c__Nanoarchaeia___o__Pacearchaeales___f__GW2011-AR1___g__SICU01___s__SICU01_sp018303995_:0.1043718323):0.0679404451[100]):0.1680423372[100]):0.0462017527[99.8]):0.0333963881[99.8]):0.0390789714[100]):0.0345330267[99.8]):0.0606429842[100],((GCA_018304205.1_ASM1830420v1__d__Archaea___p__Nanoarchaeota___c__Nanoarchaeia___o__Pacearchaeales___f__GW2011-AR1___g__JAGVWR01___s__JAGVWR01_sp018304205_:0.2292854522,(GCA_018303825.1_ASM1830382v1__d__Archaea___p__Nanoarchaeota___c__Nanoarchaeia___o__Pacearchaeales___f__GW2011-AR1___g__JAGVXK01___s__JAGVXK01_sp018303825_:0.2507998478,((GCA_016186375.1_ASM1618637v1__d__Archaea___p__Nanoarchaeota___c__Nanoarchaeia___o__Pacearchaeales___f__GW2011-AR1___g__JACPLS01___s__JACPLS01_sp016186375_:0.2110934866,(GCA_016866975.1_JGI_2017-08-21__d__Archaea___p__Nanoarchaeota___c__Nanoarchaeia___o__Pacearchaeales___f__GW2011-AR1___g__VGKP01___s__VGKP01_sp016866975_:0.1879935233,GCA_903873955.1_freshwater_MAG_---_AlinenSediments_bin-4957__d__Archaea___p__Nanoarchaeota___c__Nanoarchaeia___o__Pacearchaeales___f__GW2011-AR1___g__CAIQQL01___s__CAIQQL01_sp903873955_:0.2468747343):0.0302290993[47.4]):0.0344746302[100],((GCA_018303945.1_ASM1830394v1__d__Archaea___p__Nanoarchaeota___c__Nanoarchaeia___o__Pacearchaeales___f__GW2011-AR1___g__JAGVXD01___s__JAGVXD01_sp018303945_:0.1709766858,sample_BlackSea5.MetaBAT2.651.fa:0.2435340435):0.0419504702[100],(GCA_016196285.1_ASM1619628v1__d__Archaea___p__Nanoarchaeota___c__Nanoarchaeia___o__Pacearchaeales___f__GW2011-AR1___g__SICV01___s__SICV01_sp016196285_:0.1661704431,(GCA_009694725.1_ASM969472v1__d__Archaea___p__Nanoarchaeota___c__Nanoarchaeia___o__Pacearchaeales___f__GW2011-AR1___g__SICV01___s__SICV01_sp009694725_:0.0571322938,GCA_016866955.1_JGI_2017-08-21__d__Archaea___p__Nanoarchaeota___c__Nanoarchaeia___o__Pacearchaeales___f__GW2011-AR1___g__SICV01___s__SICV01_sp016866955_:0.0452748750):0.2528418753[100]):0.0620116232[100]):0.0374270849[100]):0.0499565269[100]):0.0364703875[88.8]):0.0282848891[91.7],(GCA_002687255.1_ASM268725v1__d__Archaea___p__Nanoarchaeota___c__Nanoarchaeia___o__Pacearchaeales___f__GW2011-AR1___g__ARS50___s__ARS50_sp002687255_:0.3522568073,((GCA_002686195.1_ASM268619v1__d__Archaea___p__Nanoarchaeota___c__Nanoarchaeia___o__Pacearchaeales___f__GW2011-AR1___g__ARS23___s__ARS23_sp002686195_:0.2102751084,GCA_002688015.1_ASM268801v1__d__Archaea___p__Nanoarchaeota___c__Nanoarchaeia___o__Pacearchaeales___f__GW2011-AR1___g__ARS1309___s__ARS1309_sp002688015_:0.2230191584):0.0653264562[100],(GCA_018304025.1_ASM1830402v1__d__Archaea___p__Nanoarchaeota___c__Nanoarchaeia___o__Pacearchaeales___f__GW2011-AR1___g__JAGVXA01___s__JAGVXA01_sp018304025_:0.2360660878,((GCA_003694055.1_ASM369405v1__d__Archaea___p__Nanoarchaeota___c__Nanoarchaeia___o__Pacearchaeales___f__GW2011-AR1___g__J144___s__J144_sp003694055_:0.3829837726,GCA_016188825.1_ASM1618882v1__d__Archaea___p__Nanoarchaeota___c__Nanoarchaeia___o__Pacearchaeales___f__GW2011-AR1___g__JACPHA01___s__JACPHA01_sp016188825_:0.2182786632):0.0341679092[96.8],(GCA_016234025.1_ASM1623402v1__d__Archaea___p__Nanoarchaeota___c__Nanoarchaeia___o__Pacearchaeales___f__GW2011-AR1___g__JACQLL01___s__JACQLL01_sp016234025_:0.2207574292,((GCA_018817405.1_ASM1881740v1__d__Archaea___p__Nanoarchaeota___c__Nanoarchaeia___o__Pacearchaeales___f__GW2011-AR1___g__UBA73___s__UBA73_sp018817405_:0.1208625193,GCA_018817905.1_ASM1881790v1__d__Archaea___p__Nanoarchaeota___c__Nanoarchaeia___o__Pacearchaeales___f__GW2011-AR1___g__UBA73___s__UBA73_sp018817905_:0.1417430911):0.0360764786[99.8],(GCA_018816205.1_ASM1881620v1__d__Archaea___p__Nanoarchaeota___c__Nanoarchaeia___o__Pacearchaeales___f__GW2011-AR1___g__UBA73___s__UBA73_sp018816205_:0.1024357205,(GCA_002496015.1_ASM249601v1__d__Archaea___p__Nanoarchaeota___c__Nanoarchaeia___o__Pacearchaeales___f__GW2011-AR1___g__UBA73___s__UBA73_sp002496015_:0.0968328674,GCA_018304105.1_ASM1830410v1__d__Archaea___p__Nanoarchaeota___c__Nanoarchaeia___o__Pacearchaeales___f__GW2011-AR1___g__UBA73___s__UBA73_sp018304105_:0.0801942684):0.0320618713[100]):0.0779337252[100]):0.0586720642[100]):0.0206151476[89.2]):0.0383755906[100]):0.0499006662[100]):0.0210169855[37.8]):0.0199354557[15.6]):0.0601985533[100]):0.1631257670[100],(GCA_017609405.1_ASM1760940v1__d__Archaea___p__Nanoarchaeota___c__Nanoarchaeia___o__Pacearchaeales___f__GW2011-AR1___g__JAFCDZ01___s__JAFCDZ01_sp017609405_:0.3747911604,(((GCA_002763085.1_ASM276308v1__d__Archaea___p__Nanoarchaeota___c__Nanoarchaeia___o__Pacearchaeales___f__GW2011-AR1___g__PFCY01___s__PFCY01_sp002763085_:0.3003798635,GCA_017609175.1_ASM1760917v1__d__Archaea___p__Nanoarchaeota___c__Nanoarchaeia___o__Pacearchaeales___f__GW2011-AR1___g__JAFCEJ01___s__JAFCEJ01_sp017609175_:0.1523470449):0.0364862505[100],(GCA_018303855.1_ASM1830385v1__d__Archaea___p__Nanoarchaeota___c__Nanoarchaeia___o__Pacearchaeales___f__GW2011-AR1___g__JAGVXI01___s__JAGVXI01_sp018303855_:0.2295065093,GCA_018901675.1_ASM1890167v1__d__Archaea___p__Nanoarchaeota___c__Nanoarchaeia___o__Pacearchaeales___f__GW2011-AR1___g__JAHIEH01___s__JAHIEH01_sp018901675_:0.1926914917):0.0308157364[84.9]):0.0267620912[99.8],((GCA_017608945.1_ASM1760894v1__d__Archaea___p__Nanoarchaeota___c__Nanoarchaeia___o__Pacearchaeales___f__GW2011-AR1___g__JAFCEY01___s__JAFCEY01_sp017608945_:0.2423073687,(GCA_001786415.1_ASM178641v1__d__Archaea___p__Nanoarchaeota___c__Nanoarchaeia___o__Pacearchaeales___f__GW2011-AR1___g__RBG-13-33-26___s__RBG-13-33-26_sp001786415_:0.1220122429,(GCA_012798335.1_ASM1279833v1__d__Archaea___p__Nanoarchaeota___c__Nanoarchaeia___o__Pacearchaeales___f__GW2011-AR1___g__RBG-13-33-26___s__RBG-13-33-26_sp012798335_:0.2444357095,GCA_902386025.1_Candidatus_Pacearchaeota_archaeon_LFW-273_1__d__Archaea___p__Nanoarchaeota___c__Nanoarchaeia___o__Pacearchaeales___f__GW2011-AR1___g__RBG-13-33-26___s__RBG-13-33-26_sp902386025_:0.1103035544):0.0439060792[91.4]):0.0858723391[100]):0.0321292392[98.5],(((GCA_015520065.1_ASM1552006v1__d__Archaea___p__Nanoarchaeota___c__Nanoarchaeia___o__Pacearchaeales___f__GW2011-AR1___g__WAQV01___s__WAQV01_sp015520065_:0.2028183091,(GCA_018303895.1_ASM1830389v1__d__Archaea___p__Nanoarchaeota___c__Nanoarchaeia___o__Pacearchaeales___f__GW2011-AR1___g__CABMGN01___s__CABMGN01_sp018303895_:0.1515845737,GCA_902385635.1_Candidatus_Pacearchaeota_archaeon_LFW-170_3__d__Archaea___p__Nanoarchaeota___c__Nanoarchaeia___o__Pacearchaeales___f__GW2011-AR1___g__CABMGN01___s__CABMGN01_sp902385635_:0.1573797019):0.1301334445[100]):0.0293725849[57.7],((GCA_016181895.1_ASM1618189v1__d__Archaea___p__Nanoarchaeota___c__Nanoarchaeia___o__Pacearchaeales___f__GW2011-AR1___g__JACQLK01___s__JACQLK01_sp016181895_:0.1260931729,GCA_016204145.1_ASM1620414v1__d__Archaea___p__Nanoarchaeota___c__Nanoarchaeia___o__Pacearchaeales___f__GW2011-AR1___g__JACQLK01___s__JACQLK01_sp016204145_:0.1351216502):0.0903241267[100],(GCA_016234065.1_ASM1623406v1__d__Archaea___p__Nanoarchaeota___c__Nanoarchaeia___o__Pacearchaeales___f__GW2011-AR1___g__JAGVWT01___s__JAGVWT01_sp016234065_:0.2052594288,GCA_018304175.1_ASM1830417v1__d__Archaea___p__Nanoarchaeota___c__Nanoarchaeia___o__Pacearchaeales___f__GW2011-AR1___g__JAGVWT01___s__JAGVWT01_sp018304175_:0.1414477122):0.0976536944[100]):0.0539661469[100]):0.0204659236[94.4],(((GCA_016181885.1_ASM1618188v1__d__Archaea___p__Nanoarchaeota___c__Nanoarchaeia___o__Pacearchaeales___f__GW2011-AR1___g__JACOYJ01___s__JACOYJ01_sp016181885_:0.1759347792,GCA_018816625.1_ASM1881662v1__d__Archaea___p__Nanoarchaeota___c__Nanoarchaeia___o__Pacearchaeales___f__GW2011-AR1___g__JAHIVR01___s__JAHIVR01_sp018816625_:0.1751334993):0.0779065324[100],((GCA_000405225.1_ASM40522v1__d__Archaea___p__Nanoarchaeota___c__Nanoarchaeia___o__Pacearchaeales___f__GW2011-AR1___g__ASMP01___s__ASMP01_sp000405225_:0.1848135051,GCA_018303885.1_ASM1830388v1__d__Archaea___p__Nanoarchaeota___c__Nanoarchaeia___o__Pacearchaeales___f__GW2011-AR1___g__ASMP01___s__ASMP01_sp018303885_:0.1616208697):0.0363802258[49.4],((GCA_016866915.1_JGI_2017-08-21__d__Archaea___p__Nanoarchaeota___c__Nanoarchaeia___o__Pacearchaeales___f__GW2011-AR1___g__ASMP01___s__ASMP01_sp016866915_:0.1998843573,(GCA_017610405.1_ASM1761040v1__d__Archaea___p__Nanoarchaeota___c__Nanoarchaeia___o__Pacearchaeales___f__GW2011-AR1___g__ASMP01___s__ASMP01_sp017610405_:0.1341750881,sample_BlackSea14.MetaBAT2.215.fa:0.0981198938):0.0470399827[100]):0.0271079312[99],((GCA_018821425.1_ASM1882142v1__d__Archaea___p__Nanoarchaeota___c__Nanoarchaeia___o__Pacearchaeales___f__GW2011-AR1___g__ASMP01___s__ASMP01_sp018821425_:0.0360825262,GCA_018829425.1_ASM1882942v1__d__Archaea___p__Nanoarchaeota___c__Nanoarchaeia___o__Pacearchaeales___f__GW2011-AR1___g__ASMP01___s__ASMP01_sp018829425_:0.0332923493):0.1157511882[100],(GCA_018830685.1_ASM1883068v1__d__Archaea___p__Nanoarchaeota___c__Nanoarchaeia___o__Pacearchaeales___f__GW2011-AR1___g__ASMP01___s__ASMP01_sp018830685_:0.0291568815,GCA_018830905.1_ASM1883090v1__d__Archaea___p__Nanoarchaeota___c__Nanoarchaeia___o__Pacearchaeales___f__GW2011-AR1___g__ASMP01___s__ASMP01_sp018830905_:0.0250415656):0.1610251023[100]):0.0813118994[100]):0.0266713860[98.2]):0.0707644961[100]):0.0259753826[83.2],(((GCA_002069705.1_ASM206970v1__d__Archaea___p__Nanoarchaeota___c__Nanoarchaeia___o__Pacearchaeales___f__GW2011-AR1___g__MWBV01___s__MWBV01_sp002069705_:0.1929564254,(GCA_000806015.1_ASM80601v1__d__Archaea___p__Nanoarchaeota___c__Nanoarchaeia___o__Pacearchaeales___f__GW2011-AR1___g__JWKY01___s__JWKY01_sp000806015_:0.0758068839,GCA_016176815.1_ASM1617681v1__d__Archaea___p__Nanoarchaeota___c__Nanoarchaeia___o__Pacearchaeales___f__GW2011-AR1___g__JWKY01___s__JWKY01_sp016176815_:0.0819407525):0.1543386496[100]):0.0534682072[100],(((GCA_013329055.1_ASM1332905v1__d__Archaea___p__Nanoarchaeota___c__Nanoarchaeia___o__Pacearchaeales___f__GW2011-AR1___g__GW2011-AR13___s__GW2011-AR13_sp9966u_:0.1882036638,GCA_018651925.1_ASM1865192v1__d__Archaea___p__Nanoarchaeota___c__Nanoarchaeia___o__Pacearchaeales___f__GW2011-AR1___g__JABIDC01___s__JABIDC01_sp018651925_:0.2212167151):0.0363875722[94.2],(sample_BlackSea7.MaxBin2_40markers.489.fasta_sub:0.0633653237,sample_BlackSea7.MetaBAT2.327.fa:0.0611924535):0.1362132562[100]):0.0252729809[100],((GCA_014728745.1_ASM1472874v1__d__Archaea___p__Nanoarchaeota___c__Nanoarchaeia___o__Pacearchaeales___f__GW2011-AR1___g__WJLC01___s__WJLC01_sp014728745_:0.2581725865,GCA_018657525.1_ASM1865752v1__d__Archaea___p__Nanoarchaeota___c__Nanoarchaeia___o__Pacearchaeales___f__GW2011-AR1___g__JABHWZ01___s__JABHWZ01_sp018657525_:0.2197290611):0.0401239846[100],((GCA_002254395.1_ASM225439v1__d__Archaea___p__Nanoarchaeota___c__Nanoarchaeia___o__Pacearchaeales___f__GW2011-AR1___g__EX4484-71___s__EX4484-71_sp002254395_:0.1899364920,(sample_BlackSea14.MetaBAT2.79.fa:0.1157742032,(sample_BlackSea11.MetaBAT2.127.fa_sub:0.0690738118,(sample_BlackSea10.MaxBin2_40markers.177.fasta_sub:0.0607860691,sample_BlackSea11.MaxBin2_40markers.227.fasta_sub:0.0569267927):0.0187727243[98]):0.0807331039[100]):0.0437891036[100]):0.0397097115[100],(GCA_903831045.1_freshwater_MAG_---_MJ-time_bin-4269__d__Archaea___p__Nanoarchaeota___c__Nanoarchaeia___o__Pacearchaeales___f__GW2011-AR1___g__GW2011-AR1___s__GW2011-AR1_sp903831045_:0.2398620928,(sample_BlackSea7.CONCOCT.173.fa_sub:0.2098601335,(GCA_009992215.1_ASM999221v1__d__Archaea___p__Nanoarchaeota___c__Nanoarchaeia___o__Pacearchaeales___f__GW2011-AR1___g__GW2011-AR1___s__GW2011-AR1_sp009992215_:0.1714575108,((GCA_002762735.1_ASM276273v1__d__Archaea___p__Nanoarchaeota___c__Nanoarchaeia___o__Pacearchaeales___f__GW2011-AR1___g__GW2011-AR1___s__GW2011-AR1_sp002762735_:0.0700168828,GCA_009992175.1_ASM999217v1__d__Archaea___p__Nanoarchaeota___c__Nanoarchaeia___o__Pacearchaeales___f__GW2011-AR1___g__GW2011-AR1___s__GW2011-AR1_sp009992175_:0.0632811218):0.0574300738[100],(GCA_018303925.1_ASM1830392v1__d__Archaea___p__Nanoarchaeota___c__Nanoarchaeia___o__Pacearchaeales___f__GW2011-AR1___g__GW2011-AR1___s__GW2011-AR1_sp018303925_:0.1174750293,GCA_018830845.1_ASM1883084v1__d__Archaea___p__Nanoarchaeota___c__Nanoarchaeia___o__Pacearchaeales___f__GW2011-AR1___g__GW2011-AR1___s__GW2011-AR1_sp018830845_:0.1059421156):0.0274605665[98.5]):0.0915774573[100]):0.0338334591[90]):0.0414843042[100]):0.0313068359[100]):0.0644608162[100]):0.0177121779[99]):0.0185098062[96.1]):0.0239607481[100],(((GCA_017608985.1_ASM1760898v1__d__Archaea___p__Nanoarchaeota___c__Nanoarchaeia___o__Pacearchaeales___f__GW2011-AR1___g__JAFCEV01___s__JAFCEV01_sp017608985_:0.1183034178,GCA_017609755.1_ASM1760975v1__d__Archaea___p__Nanoarchaeota___c__Nanoarchaeia___o__Pacearchaeales___f__GW2011-AR1___g__JAFCEV01___s__JAFCEV01_sp017609755_:0.1289833571):0.0672666317[100],((GCA_017609475.1_ASM1760947v1__d__Archaea___p__Nanoarchaeota___c__Nanoarchaeia___o__Pacearchaeales___f__GW2011-AR1___g__JAFCDW01___s__JAFCDW01_sp017609475_:0.2543366317,GCA_018897135.1_ASM1889713v1__d__Archaea___p__Nanoarchaeota___c__Nanoarchaeia___o__Pacearchaeales___f__GW2011-AR1___g__JAHILJ01___s__JAHILJ01_sp018897135_:0.1474545375):0.0602628443[100],((sample_BlackSea11.MetaBAT2.313.fa:0.1865642546,(sample_BlackSea11.MetaBAT2.609.fa:0.0018797706,sample_BlackSea7.MetaBAT2.683.fa_sub:0.0074399824):0.1558224573[100]):0.0296447508[91.2],(sample_BlackSea15.MetaBAT2.370.fa:0.1665313106,(sample_BlackSea9.MetaBAT2.19.fa:0.0000024380,(GCA_016784085.1_ASM1678408v1__d__Archaea___p__Nanoarchaeota___c__Nanoarchaeia___o__Pacearchaeales___f__GW2011-AR1___g__BS150m-G67___s__BS150m-G67_sp016784085_:0.0000010142,sample_BlackSea7.MetaBAT2.736.fa:0.0000010142):0.0001989261[72.1]):0.1830351705[100]):0.0336773368[100]):0.0387338522[100]):0.0250489018[100]):0.0205475245[99.8],(((GCA_002897655.1_ASM289765v1__d__Archaea___p__Nanoarchaeota___c__Nanoarchaeia___o__Pacearchaeales___f__GW2011-AR1___g__BMS3ABIN17___s__BMS3ABIN17_sp002897655_:0.1699000921,(GCA_002689985.1_ASM268998v1__d__Archaea___p__Nanoarchaeota___c__Nanoarchaeia___o__Pacearchaeales___f__GW2011-AR1___g__NP1466___s__NP1466_sp002689985_:0.0687359494,GCA_002731115.1_ASM273111v1__d__Archaea___p__Nanoarchaeota___c__Nanoarchaeia___o__Pacearchaeales___f__GW2011-AR1___g__NP1466___s__NP1466_sp002731115_:0.0756220536):0.1090720534[100]):0.0310962543[100],(GCA_018830245.1_ASM1883024v1__d__Archaea___p__Nanoarchaeota___c__Nanoarchaeia___o__Pacearchaeales___f__GW2011-AR1___g__JAHJSW01___s__JAHJSW01_sp018830245_:0.1811274083,(GCA_017608405.1_ASM1760840v1__d__Archaea___p__Nanoarchaeota___c__Nanoarchaeia___o__Pacearchaeales___f__GW2011-AR1___g__JAFCFX01___s__JAFCFX01_sp017608405_:0.1541024914,(GCA_017608305.1_ASM1760830v1__d__Archaea___p__Nanoarchaeota___c__Nanoarchaeia___o__Pacearchaeales___f__GW2011-AR1___g__JAFCGC01___s__JAFCGC01_sp017608305_:0.1435350867,GCA_018815925.1_ASM1881592v1__d__Archaea___p__Nanoarchaeota___c__Nanoarchaeia___o__Pacearchaeales___f__GW2011-AR1___g__JAHIWS01___s__JAHIWS01_sp018815925_:0.1402100782):0.0384120245[100]):0.0264669059[99.9]):0.0165299442[47.6]):0.0141482321[55.1],((GCA_018898425.1_ASM1889842v1__d__Archaea___p__Nanoarchaeota___c__Nanoarchaeia___o__Pacearchaeales___f__GW2011-AR1___g__JAHIHG01___s__JAHIHG01_sp018898425_:0.0210452902,sample_BlackSea15.MetaBAT2.254.fa_sub:0.0277105819):0.1674792135[100],((sample_BlackSea11.MetaBAT2.157.fa:0.0906749304,sample_BlackSea12.MetaBAT2.421.fa_sub:0.0761728946):0.0879062831[100],((GCA_002686355.1_ASM268635v1__d__Archaea___p__Nanoarchaeota___c__Nanoarchaeia___o__Pacearchaeales___f__GW2011-AR1___g__ARS1301___s__ARS1301_sp002686355_:0.1559716846,GCA_017609205.1_ASM1760920v1__d__Archaea___p__Nanoarchaeota___c__Nanoarchaeia___o__Pacearchaeales___f__GW2011-AR1___g__ARS1301___s__ARS1301_sp017609205_:0.1430888474):0.0629101213[100],(GCA_018221285.1_ASM1822128v1__d__Archaea___p__Nanoarchaeota___c__Nanoarchaeia___o__Pacearchaeales___f__GW2011-AR1___g__JAHKAF01___s__JAHKAF01_sp018221285_:0.0796614846,GCA_018825865.1_ASM1882586v1__d__Archaea___p__Nanoarchaeota___c__Nanoarchaeia___o__Pacearchaeales___f__GW2011-AR1___g__JAHKAF01___s__JAHKAF01_sp018825865_:0.0816534531):0.1078276512[100]):0.0198714401[98.9]):0.0211172005[75.6]):0.0193758765[96.7]):0.0186064198[86.3]):0.0201434278[96.6]):0.0175006784[99.7]):0.0205358829[99.9]):0.0164954799[95.4]):0.0328049167[100]):0.0576237889[100]):0.0957189244[100]):0.0314019817[80.6]):0.0326801169[100]):0.0289322532[99.6]):0.0341554330[62]):0.0546550053[94.8]):0.4648648763[100]):0.0576599929[99.4],((GCA_014728875.1_ASM1472887v1__d__Archaea___p__Nanoarchaeota___c__Nanoarchaeia___o__Woesearchaeales___f__WJKV01___g__WJKV01___s__WJKV01_sp014728875_:0.4078709938,GCA_018675975.1_ASM1867597v1__d__Archaea___p__Nanoarchaeota___c__Nanoarchaeia___o__Woesearchaeales___f__JABGXB01___g__JABGXB01___s__JABGXB01_sp018675975_:0.6785374498):0.0836840033[100],(((GCA_002779235.1_ASM277923v1__d__Archaea___p__Nanoarchaeota___c__Nanoarchaeia___o__Woesearchaeales___f__0-14-0-80-44-23___g__0-14-0-80-44-23___s__0-14-0-80-44-23_sp002779235_:0.4046835689,GCA_015520525.1_ASM1552052v1__d__Archaea___p__Nanoarchaeota___c__Nanoarchaeia___o__Woesearchaeales___f__WAPY01___g__WAPY01___s__WAPY01_sp015520525_:0.4117227364):0.0607308474[99.3],((GCA_002505945.1_ASM250594v1__d__Archaea___p__Nanoarchaeota___c__Nanoarchaeia___o__Woesearchaeales___f__UBA119___g__UBA119___s__UBA119_sp002505945_:0.4015095852,GCA_011045925.1_ASM1104592v1__d__Archaea___p__Nanoarchaeota___c__Nanoarchaeia___o__Woesearchaeales___f__UBA119___g__DSBS01___s__DSBS01_sp011045925_:0.4709824412):0.1380435232[100],(GCA_015519985.1_ASM1551998v1__d__Archaea___p__Nanoarchaeota___c__Nanoarchaeia___o__Woesearchaeales___f__WAPJ01___g__WIAN01___s__WIAN01_sp015519985_:0.2681208714,GCA_015520785.1_ASM1552078v1__d__Archaea___p__Nanoarchaeota___c__Nanoarchaeia___o__Woesearchaeales___f__WAPJ01___g__WAPJ01___s__WAPJ01_sp015520785_:0.4210006566):0.1936234191[100]):0.0452338543[99.9]):0.0347576316[99.6],(((GCA_003648985.1_ASM364898v1__d__Archaea___p__Nanoarchaeota___c__Nanoarchaeia___o__Woesearchaeales___f__B54-G15___g__B54-G15___s__B54-G15_sp003648985_:0.3833073196,GCA_015522765.1_ASM1552276v1__d__Archaea___p__Nanoarchaeota___c__Nanoarchaeia___o__Woesearchaeales___f__WALR01___g__WALR01___s__WALR01_sp015522765_:0.4296604858):0.0563362572[79.4],(GCA_018303285.1_ASM1830328v1__d__Archaea___p__Nanoarchaeota___c__Nanoarchaeia___o__Woesearchaeales___f__JAGVYL01___g__JAGVYL01___s__JAGVYL01_sp018303285_:0.3900637895,(GCA_002687775.1_ASM268777v1__d__Archaea___p__Nanoarchaeota___c__Nanoarchaeia___o__Woesearchaeales___f__GW2011-AR9___g__NZBF01___s__NZBF01_sp002687775_:0.2794386505,(GCA_018221085.1_ASM1822108v1__d__Archaea___p__Nanoarchaeota___c__Nanoarchaeia___o__Woesearchaeales___f__GW2011-AR9___g__JAAOXZ01___s__JAAOXZ01_sp018221085_:0.2052820621,(GCA_018657845.1_ASM1865784v1__d__Archaea___p__Nanoarchaeota___c__Nanoarchaeia___o__Woesearchaeales___f__GW2011-AR9___g__JABHWJ01___s__JABHWJ01_sp018657845_:0.1931754972,((GCA_018696395.1_ASM1869639v1__d__Archaea___p__Nanoarchaeota___c__Nanoarchaeia___o__Woesearchaeales___f__GW2011-AR9___g__JABHQR01___s__JABHQR01_sp018696395_:0.2028108162,(GCA_902529885.1_AG-343-C14__d__Archaea___p__Nanoarchaeota___c__Nanoarchaeia___o__Woesearchaeales___f__GW2011-AR9___g__CABZYC01___s__CABZYC01_sp902529885_:0.3755800906,(GCA_018697095.1_ASM1869709v1__d__Archaea___p__Nanoarchaeota___c__Nanoarchaeia___o__Woesearchaeales___f__GW2011-AR9___g__GCA-2688265___s__GCA-2688265_sp018697095_:0.2076627691,(GCA_002688265.1_ASM268826v1__d__Archaea___p__Nanoarchaeota___c__Nanoarchaeia___o__Woesearchaeales___f__GW2011-AR9___g__GCA-2688265___s__GCA-2688265_sp002688265_:0.0907581671,GCA_018670085.1_ASM1867008v1__d__Archaea___p__Nanoarchaeota___c__Nanoarchaeia___o__Woesearchaeales___f__GW2011-AR9___g__GCA-2688265___s__GCA-2688265_sp018670085_:0.0832411769):0.1151987895[100]):0.0966637093[100]):0.0476717416[77.4]):0.0859271442[100],(((GCA_002792115.1_ASM279211v1__d__Archaea___p__Nanoarchaeota___c__Nanoarchaeia___o__Woesearchaeales___f__GW2011-AR9___g__GCA-002792115___s__GCA-002792115_sp002792115_:0.1222520645,sample_BlackSea11.MetaBAT2.297.fa_sub:0.1081429337):0.0430111766[100],(GCA_018696595.1_ASM1869659v1__d__Archaea___p__Nanoarchaeota___c__Nanoarchaeia___o__Woesearchaeales___f__GW2011-AR9___g__JABJOX01___s__JABJOX01_sp018696595_:0.1022173768,(GCA_018664115.1_ASM1866411v1__d__Archaea___p__Nanoarchaeota___c__Nanoarchaeia___o__Woesearchaeales___f__GW2011-AR9___g__JABJOX01___s__JABJOX01_sp018664115_:0.0274379872,GCA_018670095.1_ASM1867009v1__d__Archaea___p__Nanoarchaeota___c__Nanoarchaeia___o__Woesearchaeales___f__GW2011-AR9___g__JABJOX01___s__JABJOX01_sp018670095_:0.0368051873):0.0672763068[100]):0.0491020865[100]):0.0451066332[100],((GCA_018657475.1_ASM1865747v1__d__Archaea___p__Nanoarchaeota___c__Nanoarchaeia___o__Woesearchaeales___f__GW2011-AR9___g__JABHXC01___s__JABHXC01_sp018657475_:0.2020057438,GCA_018812355.1_ASM1881235v1__d__Archaea___p__Nanoarchaeota___c__Nanoarchaeia___o__Woesearchaeales___f__GW2011-AR9___g__JAHJDQ01___s__JAHJDQ01_sp018812355_:0.1450113513):0.0504976532[100],(((GCA_002762845.1_ASM276284v1__d__Archaea___p__Nanoarchaeota___c__Nanoarchaeia___o__Woesearchaeales___f__GW2011-AR9___g__PCYB01___s__PCYB01_sp002762845_:0.0577386116,GCA_018676855.1_ASM1867685v1__d__Archaea___p__Nanoarchaeota___c__Nanoarchaeia___o__Woesearchaeales___f__GW2011-AR9___g__PCYB01___s__PCYB01_sp018676855_:0.0494501386):0.1346451867[100],((GCA_002686315.1_ASM268631v1__d__Archaea___p__Nanoarchaeota___c__Nanoarchaeia___o__Woesearchaeales___f__GW2011-AR9___g__UBA11998___s__UBA11998_sp002686315_:0.1625227928,sample_BlackSea3.MetaBAT2.320.fa:0.2096574196):0.0445146395[99.9],(sample_BlackSea5.MaxBin2_40markers.435.fasta_sub:0.1188866413,(GCA_002763025.1_ASM276302v1__d__Archaea___p__Nanoarchaeota___c__Nanoarchaeia___o__Woesearchaeales___f__GW2011-AR9___g__1-14-0-10-32-24___s__1-14-0-10-32-24_sp002763025_:0.0759211567,(GCA_013204355.1_ASM1320435v1__d__Archaea___p__Nanoarchaeota___c__Nanoarchaeia___o__Woesearchaeales___f__GW2011-AR9___g__1-14-0-10-32-24___s__1-14-0-10-32-24_sp013204355_:0.0423448597,GCA_018655525.1_ASM1865552v1__d__Archaea___p__Nanoarchaeota___c__Nanoarchaeia___o__Woesearchaeales___f__GW2011-AR9___g__1-14-0-10-32-24___s__1-14-0-10-32-24_sp018655525_:0.0394702134):0.0167403604[38]):0.0940927295[100]):0.0545851864[100]):0.0286008233[99.2]):0.0245815650[100],((GCA_016188105.1_ASM1618810v1__d__Archaea___p__Nanoarchaeota___c__Nanoarchaeia___o__Woesearchaeales___f__GW2011-AR9___g__JACPIL01___s__JACPIL01_sp016188105_:0.1808423302,(GCA_018812765.1_ASM1881276v1__d__Archaea___p__Nanoarchaeota___c__Nanoarchaeia___o__Woesearchaeales___f__GW2011-AR9___g__JAHJDB01___s__JAHJDB01_sp018812765_:0.1290951207,GCA_018824365.1_ASM1882436v1__d__Archaea___p__Nanoarchaeota___c__Nanoarchaeia___o__Woesearchaeales___f__GW2011-AR9___g__JAHJGQ01___s__JAHJGQ01_sp018824365_:0.1142285188):0.0295495371[95.7]):0.0447554020[100],((GCA_016185725.1_ASM1618572v1__d__Archaea___p__Nanoarchaeota___c__Nanoarchaeia___o__Woesearchaeales___f__GW2011-AR9___g__JACPNA01___s__JACPNA01_sp016185725_:0.1897714710,((GCA_013331635.1_ASM1333163v1__d__Archaea___p__Nanoarchaeota___c__Nanoarchaeia___o__Woesearchaeales___f__GW2011-AR9___g__GW2011-AR9___s__GW2011-AR9_sp10194u_:0.2022038833,(GCA_016185685.1_ASM1618568v1__d__Archaea___p__Nanoarchaeota___c__Nanoarchaeia___o__Woesearchaeales___f__GW2011-AR9___g__JACPNC01___s__JACPNC01_sp016185685_:0.2372640448,(GCA_016179995.1_ASM1617999v1__d__Archaea___p__Nanoarchaeota___c__Nanoarchaeia___o__Woesearchaeales___f__GW2011-AR9___g__JACPCC01___s__JACPCC01_sp016179995_:0.2106498817,GCA_016181345.1_ASM1618134v1__d__Archaea___p__Nanoarchaeota___c__Nanoarchaeia___o__Woesearchaeales___f__GW2011-AR9___g__JACOZM01___s__JACOZM01_sp016181345_:0.1699296840):0.0368570156[57]):0.0433265510[100]):0.0204050543[80.1],((GCA_016179955.1_ASM1617995v1__d__Archaea___p__Nanoarchaeota___c__Nanoarchaeia___o__Woesearchaeales___f__GW2011-AR9___g__JACPCD01___s__JACPCD01_sp016179955_:0.1715681274,GCA_016185625.1_ASM1618562v1__d__Archaea___p__Nanoarchaeota___c__Nanoarchaeia___o__Woesearchaeales___f__GW2011-AR9___g__JACPND01___s__JACPND01_sp016185625_:0.2000278736):0.0350795164[63.7],(GCA_016213985.1_ASM1621398v1__d__Archaea___p__Nanoarchaeota___c__Nanoarchaeia___o__Woesearchaeales___f__GW2011-AR9___g__JACRPH01___s__JACRPH01_sp016213985_:0.1456218292,GCA_016214025.1_ASM1621402v1__d__Archaea___p__Nanoarchaeota___c__Nanoarchaeia___o__Woesearchaeales___f__GW2011-AR9___g__JACRPH01___s__JACRPH01_sp016214025_:0.1485878207):0.0819283982[100]):0.0192194538[89.6]):0.0283057068[100]):0.0162165081[81.1],((GCA_018303265.1_ASM1830326v1__d__Archaea___p__Nanoarchaeota___c__Nanoarchaeia___o__Woesearchaeales___f__GW2011-AR9___g__JAGVYN01___s__JAGVYN01_sp018303265_:0.1616979600,(GCA_018303045.1_ASM1830304v1__d__Archaea___p__Nanoarchaeota___c__Nanoarchaeia___o__Woesearchaeales___f__GW2011-AR9___g__JAGVYX01___s__JAGVYX01_sp018303045_:0.2046013543,GCA_018303445.1_ASM1830344v1__d__Archaea___p__Nanoarchaeota___c__Nanoarchaeia___o__Woesearchaeales___f__GW2011-AR9___g__JAGVYE01___s__JAGVYE01_sp018303445_:0.1805606832):0.0384987932[99.2]):0.0218548825[99.4],((GCA_013331555.1_ASM1333155v1__d__Archaea___p__Nanoarchaeota___c__Nanoarchaeia___o__Woesearchaeales___f__GW2011-AR9___g__UBA10204___s__UBA10204_sp10204u_:0.2568909115,(GCA_002762785.1_ASM276278v1__d__Archaea___p__Nanoarchaeota___c__Nanoarchaeia___o__Woesearchaeales___f__GW2011-AR9___g__PCXY01___s__PCXY01_sp002762785_:0.1394097047,GCA_016188115.1_ASM1618811v1__d__Archaea___p__Nanoarchaeota___c__Nanoarchaeia___o__Woesearchaeales___f__GW2011-AR9___g__JACPIK01___s__JACPIK01_sp016188115_:0.1980847285):0.0516302498[100]):0.0212173490[22.5],((GCA_016181265.1_ASM1618126v1__d__Archaea___p__Nanoarchaeota___c__Nanoarchaeia___o__Woesearchaeales___f__GW2011-AR9___g__JACOZP01___s__JACOZP01_sp016181265_:0.0605115145,GCA_016203215.1_ASM1620321v1__d__Archaea___p__Nanoarchaeota___c__Nanoarchaeia___o__Woesearchaeales___f__GW2011-AR9___g__JACOZP01___s__JACOZP01_sp016203215_:0.0918309706):0.0185603509[66.2],(GCA_016203205.1_ASM1620320v1__d__Archaea___p__Nanoarchaeota___c__Nanoarchaeia___o__Woesearchaeales___f__GW2011-AR9___g__JACOZP01___s__JACOZP01_sp016203205_:0.0266025915,GCA_018302605.1_ASM1830260v1__d__Archaea___p__Nanoarchaeota___c__Nanoarchaeia___o__Woesearchaeales___f__GW2011-AR9___g__JACOZP01___s__JACOZP01_sp018302605_:0.0215479415):0.0686857029[100]):0.1313486623[100]):0.0250451884[100]):0.0152586454[36.8]):0.0253363558[100]):0.0168651028[86]):0.0178567602[43.7]):0.0170922090[94.7]):0.0360914892[100]):0.0372311921[100]):0.0434267362[99.9]):0.0358629950[97.4]):0.0760665249[100]):0.1282700232[100]):0.0231195205[48.9],((GCA_016938695.1_ASM1693869v1__d__Archaea___p__Nanoarchaeota___c__Nanoarchaeia___o__Woesearchaeales___f__JAFGUC01___g__JAFGUC01___s__JAFGUC01_sp016938695_:0.4715693247,((((GCA_002867475.1_ASM286747v1__d__Archaea___p__Nanoarchaeota___c__Nanoarchaeia___o__Woesearchaeales___f__BM511___g__BM511___s__BM511_sp002867475_:0.1853026191,GCA_018221135.1_ASM1822113v1__d__Archaea___p__Nanoarchaeota___c__Nanoarchaeia___o__Woesearchaeales___f__BM511___g__JAAOYB01___s__JAAOYB01_sp018221135_:0.2002397816):0.1121827980[100],(GCA_018221175.1_ASM1822117v1__d__Archaea___p__Nanoarchaeota___c__Nanoarchaeia___o__Woesearchaeales___f__BM511___g__JAAOYE01___s__JAAOYE01_sp018221175_:0.1653377710,sample_BlackSea7.MetaBAT2.201.fa_sub:0.2067887931):0.0841883073[100]):0.1243557815[100],((GCA_003564925.1_ASM356492v1__d__Archaea___p__Nanoarchaeota___c__Nanoarchaeia___o__Woesearchaeales___f__PXDW01___g__PXDW01___s__PXDW01_sp003564925_:0.1148178068,(sample_BlackSea10.MetaBAT2.64.fa_sub:0.1413036008,sample_BlackSea15.MetaBAT2.59.fa:0.0941396698):0.0289282441[55.2]):0.1846524034[100],((GCA_018815145.1_ASM1881514v1__d__Archaea___p__Nanoarchaeota___c__Nanoarchaeia___o__Woesearchaeales___f__GW2011-AR15___g__JAHIYL01___s__JAHIYL01_sp018815145_:0.2063848878,(GCA_014729915.1_ASM1472991v1__d__Archaea___p__Nanoarchaeota___c__Nanoarchaeia___o__Woesearchaeales___f__GW2011-AR15___g__WJJD01___s__WJJD01_sp014729915_:0.2146095852,GCA_016935095.1_ASM1693509v1__d__Archaea___p__Nanoarchaeota___c__Nanoarchaeia___o__Woesearchaeales___f__GW2011-AR15___g__JAFGRO01___s__JAFGRO01_sp016935095_:0.1497971672):0.0383599670[99.3]):0.0868468795[100],(GCA_016928835.1_ASM1692883v1__d__Archaea___p__Nanoarchaeota___c__Nanoarchaeia___o__Woesearchaeales___f__GW2011-AR15___g__JAFGJW01___s__JAFGJW01_sp016928835_:0.2591682015,(GCA_018671515.1_ASM1867151v1__d__Archaea___p__Nanoarchaeota___c__Nanoarchaeia___o__Woesearchaeales___f__GW2011-AR15___g__JABHHN01___s__JABHHN01_sp018671515_:0.3272128927,(GCA_016934775.1_ASM1693477v1__d__Archaea___p__Nanoarchaeota___c__Nanoarchaeia___o__Woesearchaeales___f__GW2011-AR15___g__JAFGSP01___s__JAFGSP01_sp016934775_:0.2100474697,(GCA_013335235.1_ASM1333523v1__d__Archaea___p__Nanoarchaeota___c__Nanoarchaeia___o__Woesearchaeales___f__GW2011-AR15___g__JAAXVZ01___s__JAAXVZ01_sp013335235_:0.2261122608,(GCA_000830295.1_ASM83029v1__d__Archaea___p__Nanoarchaeota___c__Nanoarchaeia___o__Woesearchaeales___f__GW2011-AR15___g__GW2011-AR15___s__GW2011-AR15_sp000830295_:0.1662733877,((GCA_018657065.1_ASM1865706v1__d__Archaea___p__Nanoarchaeota___c__Nanoarchaeia___o__Woesearchaeales___f__GW2011-AR15___g__GW2011-AR15___s__GW2011-AR15_sp018657065_:0.0942539306,sample_BlackSea7.MetaBAT2.660.fa_sub:0.1043538691):0.0752176798[100],(sample_BlackSea9.CONCOCT.284.fa_sub:0.0699079292,(sample_BlackSea10.CONCOCT.13.fa_sub:0.3833746287,sample_BlackSea7.MetaBAT2.443.fa:0.0019749187):0.0374687339[100]):0.1292971977[100]):0.0298962674[99.3]):0.0428968056[100]):0.0251051142[69.2]):0.0758309536[100]):0.0240237490[5.7]):0.0335979395[99.3]):0.1040919068[100]):0.0280840557[78.1]):0.0359870817[100],((GCA_016928115.1_ASM1692811v1__d__Archaea___p__Nanoarchaeota___c__Nanoarchaeia___o__Woesearchaeales___f__JAFGLI01___g__JAFGLI01___s__JAFGLI01_sp016928115_:0.4777786686,(GCA_003599145.1_ASM359914v1__d__Archaea___p__Nanoarchaeota___c__Nanoarchaeia___o__Woesearchaeales___f__UBA9642___g__SURF-58___s__SURF-58_sp003599145_:0.2799413718,(GCA_011329125.1_ASM1132912v1__d__Archaea___p__Nanoarchaeota___c__Nanoarchaeia___o__Woesearchaeales___f__UBA9642___g__UBA9642___s__UBA9642_sp011329125_:0.1027265158,GCA_013330595.1_ASM1333059v1__d__Archaea___p__Nanoarchaeota___c__Nanoarchaeia___o__Woesearchaeales___f__UBA9642___g__UBA9642___s__UBA9642_sp12459u_:0.1230524597):0.2266314756[100]):0.0535617696[100]):0.0347524685[99.8],(((GCA_002685855.1_ASM268585v1__d__Archaea___p__Nanoarchaeota___c__Nanoarchaeia___o__Woesearchaeales___f__GCA-2685855___g__GCA-2685855___s__GCA-2685855_sp002685855_:0.3409868366,((GCA_016930415.1_ASM1693041v1__d__Archaea___p__Nanoarchaeota___c__Nanoarchaeia___o__Woesearchaeales___f__SM23-78___g__JAFGBP01___s__JAFGBP01_sp016930415_:0.0886446028,GCA_016933095.1_ASM1693309v1__d__Archaea___p__Nanoarchaeota___c__Nanoarchaeia___o__Woesearchaeales___f__SM23-78___g__JAFGBP01___s__JAFGBP01_sp016933095_:0.0994672807):0.1298648865[100],((GCA_016932315.1_ASM1693231v1__d__Archaea___p__Nanoarchaeota___c__Nanoarchaeia___o__Woesearchaeales___f__SM23-78___g__SM23-78___s__SM23-78_sp016932315_:0.1258512058,GCA_016935175.1_ASM1693517v1__d__Archaea___p__Nanoarchaeota___c__Nanoarchaeia___o__Woesearchaeales___f__SM23-78___g__SM23-78___s__SM23-78_sp016935175_:0.1438195058):0.0413734370[100],(GCA_018819305.1_ASM1881930v1__d__Archaea___p__Nanoarchaeota___c__Nanoarchaeia___o__Woesearchaeales___f__SM23-78___g__SM23-78___s__SM23-78_sp018819305_:0.1376760706,(GCA_001595785.1_ASM159578v1__d__Archaea___p__Nanoarchaeota___c__Nanoarchaeia___o__Woesearchaeales___f__SM23-78___g__SM23-78___s__SM23-78_sp001595785_:0.0902716408,GCA_011372335.1_ASM1137233v1__d__Archaea___p__Nanoarchaeota___c__Nanoarchaeia___o__Woesearchaeales___f__SM23-78___g__SM23-78___s__SM23-78_sp011372335_:0.0918265557):0.0386329262[100]):0.0285448454[100]):0.0456157919[100]):0.1348421421[100]):0.0295032561[69.4],((GCA_016929855.1_ASM1692985v1__d__Archaea___p__Nanoarchaeota___c__Nanoarchaeia___o__Woesearchaeales___f__JAHJEM01___g__JAFGHY01___s__JAFGHY01_sp016929855_:0.3075547564,GCA_018825425.1_ASM1882542v1__d__Archaea___p__Nanoarchaeota___c__Nanoarchaeia___o__Woesearchaeales___f__JAHJEM01___g__JAHJEM01___s__JAHJEM01_sp018825425_:0.2843094365):0.0689620882[100],(GCA_018817005.1_ASM1881700v1__d__Archaea___p__Nanoarchaeota___c__Nanoarchaeia___o__Woesearchaeales___f__GCA-2686295___g__JAHIUF01___s__JAHIUF01_sp018817005_:0.1997075153,((GCA_002686295.1_ASM268629v1__d__Archaea___p__Nanoarchaeota___c__Nanoarchaeia___o__Woesearchaeales___f__GCA-2686295___g__GCA-2686295___s__GCA-2686295_sp002686295_:0.2032214021,(GCA_018819065.1_ASM1881906v1__d__Archaea___p__Nanoarchaeota___c__Nanoarchaeia___o__Woesearchaeales___f__GCA-2686295___g__GCA-2686295___s__GCA-2686295_sp018819065_:0.1308021491,sample_BlackSea8.MetaBAT2.566.fa:0.1813597263):0.0344844988[99.9]):0.0225022992[34.6],((GCA_016784125.1_ASM1678412v1__d__Archaea___p__Nanoarchaeota___c__Nanoarchaeia___o__Woesearchaeales___f__GCA-2686295___g__GCA-2686295___s__GCA-2686295_sp014384455_:0.0000010142,sample_BlackSea11.MetaBAT2.396.fa:0.0000021989):0.1587408679[100],((GCA_013202845.1_ASM1320284v1__d__Archaea___p__Nanoarchaeota___c__Nanoarchaeia___o__Woesearchaeales___f__GCA-2686295___g__GCA-2686295___s__GCA-2686295_sp013202845_:0.0847321011,GCA_018812505.1_ASM1881250v1__d__Archaea___p__Nanoarchaeota___c__Nanoarchaeia___o__Woesearchaeales___f__GCA-2686295___g__GCA-2686295___s__GCA-2686295_sp018812505_:0.1311637475):0.0286131737[97.7],(GCA_014384375.1_ASM1438437v1__d__Archaea___p__Nanoarchaeota___c__Nanoarchaeia___o__Woesearchaeales___f__GCA-2686295___g__GCA-2686295___s__GCA-2686295_sp014384375_:0.0000020950,sample_BlackSea13.MaxBin2_40markers.162.fasta:0.0000021823):0.1078210683[100]):0.0297337902[100]):0.0331918305[100]):0.0718529192[100]):0.0645825921[100]):0.0406195174[100]):0.0271901683[97.6],(((GCA_014729015.1_ASM1472901v1__d__Archaea___p__Nanoarchaeota___c__Nanoarchaeia___o__Woesearchaeales___f__WJKR01___g__WJKR01___s__WJKR01_sp014729015_:0.1559763545,GCA_016927245.1_ASM1692724v1__d__Archaea___p__Nanoarchaeota___c__Nanoarchaeia___o__Woesearchaeales___f__WJKR01___g__WJKR01___s__WJKR01_sp016927245_:0.1174845755):0.2225696528[100],((GCA_007117145.1_ASM711714v1__d__Archaea___p__Nanoarchaeota___c__Nanoarchaeia___o__Woesearchaeales___f__21-14-0-10-32-9___g__SKIS01___s__SKIS01_sp007117145_:0.2037304165,(GCA_007116295.1_ASM711629v1__d__Archaea___p__Nanoarchaeota___c__Nanoarchaeia___o__Woesearchaeales___f__21-14-0-10-32-9___g__SKIS01___s__SKIS01_sp007116295_:0.1999645425,GCA_007117755.1_ASM711775v1__d__Archaea___p__Nanoarchaeota___c__Nanoarchaeia___o__Woesearchaeales___f__21-14-0-10-32-9___g__SKIS01___s__SKIS01_sp007117755_:0.2432874349):0.0266976768[46.9]):0.0860795697[100],((GCA_002762915.1_ASM276291v1__d__Archaea___p__Nanoarchaeota___c__Nanoarchaeia___o__Woesearchaeales___f__21-14-0-10-32-9___g__21-14-0-10-32-9___s__21-14-0-10-32-9_sp002762915_:0.1405164700,GCA_903891505.1_freshwater_MAG_---_AlinenSediments_bin-1271__d__Archaea___p__Nanoarchaeota___c__Nanoarchaeia___o__Woesearchaeales___f__21-14-0-10-32-9___g__21-14-0-10-32-9___s__21-14-0-10-32-9_sp903891505_:0.1977064971):0.0599918582[100],(GCA_003562145.1_ASM356214v1__d__Archaea___p__Nanoarchaeota___c__Nanoarchaeia___o__Woesearchaeales___f__21-14-0-10-32-9___g__PWWA01___s__PWWA01_sp003562145_:0.0600319033,(GCA_003560545.1_ASM356054v1__d__Archaea___p__Nanoarchaeota___c__Nanoarchaeia___o__Woesearchaeales___f__21-14-0-10-32-9___g__PWWA01___s__PWWA01_sp003560545_:0.0690611193,GCA_007131205.1_ASM713120v1__d__Archaea___p__Nanoarchaeota___c__Nanoarchaeia___o__Woesearchaeales___f__21-14-0-10-32-9___g__PWWA01___s__PWWA01_sp007131205_:0.0463952473):0.0155454719[0.7]):0.1526860036[100]):0.0361253468[99.9]):0.1215642269[100]):0.0551514294[100],(((sample_BlackSea10.MetaBAT2.724.fa:0.1036131677,sample_BlackSea15.MaxBin2_40markers.329.fasta_sub:0.1291481852):0.2956706288[100],((GCA_007117735.1_ASM711773v1__d__Archaea___p__Nanoarchaeota___c__Nanoarchaeia___o__Woesearchaeales___f__SKGA01___g__SKGA01___s__SKGA01_sp007117735_:0.2067618902,GCA_016926395.1_ASM1692639v1__d__Archaea___p__Nanoarchaeota___c__Nanoarchaeia___o__Woesearchaeales___f__SKGA01___g__SKGA01___s__SKGA01_sp016926395_:0.1819556557):0.1860684615[100],(GCA_007117065.1_ASM711706v1__d__Archaea___p__Nanoarchaeota___c__Nanoarchaeia___o__Woesearchaeales___f__SKIA01___g__SKIA01___s__SKIA01_sp007117065_:0.2520792722,(GCA_007116645.1_ASM711664v1__d__Archaea___p__Nanoarchaeota___c__Nanoarchaeia___o__Woesearchaeales___f__SKIA01___g__SKIA01___s__SKIA01_sp007116645_:0.0565654070,GCA_007128245.1_ASM712824v1__d__Archaea___p__Nanoarchaeota___c__Nanoarchaeia___o__Woesearchaeales___f__SKIA01___g__SKIA01___s__SKIA01_sp007128245_:0.0585820999):0.1732469813[100]):0.2722752031[100]):0.0493331046[95.8]):0.0284447456[23.1],(GCA_003694805.1_ASM369480v1__d__Archaea___p__Nanoarchaeota___c__Nanoarchaeia___o__Woesearchaeales___f__J110___g__J110___s__J110_sp003694805_:0.3608938751,((GCA_018221245.1_ASM1822124v1__d__Archaea___p__Nanoarchaeota___c__Nanoarchaeia___o__Woesearchaeales___f__UBA525___g__UBA525___s__UBA525_sp018221245_:0.2447584309,(GCA_002498125.1_ASM249812v1__d__Archaea___p__Nanoarchaeota___c__Nanoarchaeia___o__Woesearchaeales___f__UBA525___g__UBA525___s__UBA525_sp002498125_:0.1219305467,GCA_013331575.1_ASM1333157v1__d__Archaea___p__Nanoarchaeota___c__Nanoarchaeia___o__Woesearchaeales___f__UBA525___g__UBA525___s__UBA525_sp10207u_:0.1425457021):0.0872462487[100]):0.1422433363[100],(GCA_003694385.1_ASM369438v1__d__Archaea___p__Nanoarchaeota___c__Nanoarchaeia___o__Woesearchaeales___f__UBA525___g__UBA153___s__UBA153_sp003694385_:0.1969024764,(GCA_018221165.1_ASM1822116v1__d__Archaea___p__Nanoarchaeota___c__Nanoarchaeia___o__Woesearchaeales___f__UBA525___g__UBA153___s__UBA153_sp018221165_:0.1875369124,(GCA_002503705.1_ASM250370v1__d__Archaea___p__Nanoarchaeota___c__Nanoarchaeia___o__Woesearchaeales___f__UBA525___g__UBA153___s__UBA153_sp002503705_:0.1821294301,GCA_014874255.1_ASM1487425v1__d__Archaea___p__Nanoarchaeota___c__Nanoarchaeia___o__Woesearchaeales___f__UBA525___g__UBA153___s__UBA153_sp014874255_:0.1278691550):0.0528753643[100]):0.0370141091[98.8]):0.1223839308[100]):0.0658370324[100]):0.0490906116[100]):0.0268719282[60.3]):0.0202413646[95.1]):0.0347307519[100]):0.0586374228[100]):0.0155894631[56.6]):0.0219289044[98.1],(((GCA_003650545.1_ASM365054v1__d__Archaea___p__Nanoarchaeota___c__Nanoarchaeia___o__Woesearchaeales___f__B72-G16___g__B72-G16___s__B72-G16_sp003650545_:0.3034161636,(GCA_003561825.1_ASM356182v1__d__Archaea___p__Nanoarchaeota___c__Nanoarchaeia___o__Woesearchaeales___f__CG1-02-33-12___g__PWVO01___s__PWVO01_sp003561825_:0.2004623904,(GCA_018399355.1_ASM1839935v1__d__Archaea___p__Nanoarchaeota___c__Nanoarchaeia___o__Woesearchaeales___f__CG1-02-33-12___g__M55A3___s__M55A3_sp018399355_:0.1574144824,(GCA_017609385.1_ASM1760938v1__d__Archaea___p__Nanoarchaeota___c__Nanoarchaeia___o__Woesearchaeales___f__CG1-02-33-12___g__CG1-02-33-12___s__CG1-02-33-12_sp017609385_:0.0513979216,((GCA_018819345.1_ASM1881934v1__d__Archaea___p__Nanoarchaeota___c__Nanoarchaeia___o__Woesearchaeales___f__CG1-02-33-12___g__CG1-02-33-12___s__CG1-02-33-12_sp018819345_:0.0406306897,sample_BlackSea13.MetaBAT2.252.fa:0.0404391874):0.0180689529[99.9],((GCA_002762865.1_ASM276286v1__d__Archaea___p__Nanoarchaeota___c__Nanoarchaeia___o__Woesearchaeales___f__CG1-02-33-12___g__CG1-02-33-12___s__CG1-02-33-12_sp002762865_:0.0436486954,GCA_017610505.1_ASM1761050v1__d__Archaea___p__Nanoarchaeota___c__Nanoarchaeia___o__Woesearchaeales___f__CG1-02-33-12___g__CG1-02-33-12___s__CG1-02-33-12_sp017610505_:0.0369909434):0.0155322906[99.8],(GCA_017610275.1_ASM1761027v1__d__Archaea___p__Nanoarchaeota___c__Nanoarchaeia___o__Woesearchaeales___f__CG1-02-33-12___g__CG1-02-33-12___s__CG1-02-33-12_sp017610275_:0.0512141823,GCA_018901315.1_ASM1890131v1__d__Archaea___p__Nanoarchaeota___c__Nanoarchaeia___o__Woesearchaeales___f__CG1-02-33-12___g__CG1-02-33-12___s__CG1-02-33-12_sp018901315_:0.0407026444):0.0219394248[100]):0.0098068681[98]):0.0162338327):0.0659970289[100]):0.0399054478[99.8]):0.1159818303[100]):0.0577899973[100],((GCA_018263355.1_ASM1826335v1__d__Archaea___p__Nanoarchaeota___c__Nanoarchaeia___o__Woesearchaeales___f__JAGVZT01___g__JAANXH01___s__JAANXH01_sp018263355_:0.3539718774,(GCA_017608295.1_ASM1760829v1__d__Archaea___p__Nanoarchaeota___c__Nanoarchaeia___o__Woesearchaeales___f__JAGVZT01___g__JAFCGF01___s__JAFCGF01_sp017608295_:0.1966029020,GCA_018302335.1_ASM1830233v1__d__Archaea___p__Nanoarchaeota___c__Nanoarchaeia___o__Woesearchaeales___f__JAGVZT01___g__JAGVZT01___s__JAGVZT01_sp018302335_:0.2413374560):0.2039972384[100]):0.0915742377[100],((GCA_017610005.1_ASM1761000v1__d__Archaea___p__Nanoarchaeota___c__Nanoarchaeia___o__Woesearchaeales___f__B29-G15___g__JAFCCU01___s__JAFCCU01_sp017610005_:0.2281404722,(GCA_003650585.1_ASM365058v1__d__Archaea___p__Nanoarchaeota___c__Nanoarchaeia___o__Woesearchaeales___f__B29-G15___g__B29-G15___s__B29-G15_sp003650585_:0.1499373697,GCA_903915225.1_freshwater_MAG_---_AlinenSediments_bin-3794__d__Archaea___p__Nanoarchaeota___c__Nanoarchaeia___o__Woesearchaeales___f__B29-G15___g__CAIWSB01___s__CAIWSB01_sp903915225_:0.2138835275):0.0441899731[61]):0.3168906571[100],(GCA_002763335.1_ASM276333v1__d__Archaea___p__Nanoarchaeota___c__Nanoarchaeia___o__Woesearchaeales___f__CG1-02-47-18___g__CG1-02-47-18___s__CG1-02-47-18_sp002763335_:0.3773736053,(GCA_018303315.1_ASM1830331v1__d__Archaea___p__Nanoarchaeota___c__Nanoarchaeia___o__Woesearchaeales___f__JAGVYJ01___g__JAGVYJ01___s__JAGVYJ01_sp018303315_:0.3911462734,(GCA_016935265.1_ASM1693526v1__d__Archaea___p__Nanoarchaeota___c__Nanoarchaeia___o__Woesearchaeales___f__UBA10216___g__JAFGRH01___s__JAFGRH01_sp016935265_:0.2868982129,(((GCA_016188205.1_ASM1618820v1__d__Archaea___p__Nanoarchaeota___c__Nanoarchaeia___o__Woesearchaeales___f__UBA10216___g__JACPIG01___s__JACPIG01_sp016188205_:0.1604405593,GCA_016192905.1_ASM1619290v1__d__Archaea___p__Nanoarchaeota___c__Nanoarchaeia___o__Woesearchaeales___f__UBA10216___g__JACPTG01___s__JACPTG01_sp016192905_:0.2047053245):0.0271441427[12.4],(GCA_016211185.1_ASM1621118v1__d__Archaea___p__Nanoarchaeota___c__Nanoarchaeia___o__Woesearchaeales___f__UBA10216___g__JACQST01___s__JACQST01_sp016211185_:0.2263528935,(GCA_016180195.1_ASM1618019v1__d__Archaea___p__Nanoarchaeota___c__Nanoarchaeia___o__Woesearchaeales___f__UBA10216___g__JACPBS01___s__JACPBS01_sp016180195_:0.1744810743,GCA_016192945.1_ASM1619294v1__d__Archaea___p__Nanoarchaeota___c__Nanoarchaeia___o__Woesearchaeales___f__UBA10216___g__JACPTE01___s__JACPTE01_sp016192945_:0.1468605077):0.0299726114[78.1]):0.0218247336):0.1331545274[100],((GCA_016180145.1_ASM1618014v1__d__Archaea___p__Nanoarchaeota___c__Nanoarchaeia___o__Woesearchaeales___f__UBA10216___g__JACPBT01___s__JACPBT01_sp016180145_:0.1914797847,(GCA_016185705.1_ASM1618570v1__d__Archaea___p__Nanoarchaeota___c__Nanoarchaeia___o__Woesearchaeales___f__UBA10216___g__UBA492___s__UBA492_sp016185705_:0.1651307761,(GCA_002688315.1_ASM268831v1__d__Archaea___p__Nanoarchaeota___c__Nanoarchaeia___o__Woesearchaeales___f__UBA10216___g__UBA492___s__UBA492_sp002688315_:0.1254685167,GCA_018303115.1_ASM1830311v1__d__Archaea___p__Nanoarchaeota___c__Nanoarchaeia___o__Woesearchaeales___f__UBA10216___g__UBA492___s__UBA492_sp018303115_:0.1196744429):0.0348174218[95.4]):0.0619202933[100]):0.1336604159[100],(GCA_016180065.1_ASM1618006v1__d__Archaea___p__Nanoarchaeota___c__Nanoarchaeia___o__Woesearchaeales___f__UBA10216___g__UBA10216___s__UBA10216_sp016180065_:0.1300917533,((GCA_016180085.1_ASM1618008v1__d__Archaea___p__Nanoarchaeota___c__Nanoarchaeia___o__Woesearchaeales___f__UBA10216___g__UBA10216___s__UBA10216_sp016180085_:0.0428821042,GCA_016188145.1_ASM1618814v1__d__Archaea___p__Nanoarchaeota___c__Nanoarchaeia___o__Woesearchaeales___f__UBA10216___g__UBA10216___s__UBA10216_sp016188145_:0.0405354815):0.0563789598[100],((GCA_013331515.1_ASM1333151v1__d__Archaea___p__Nanoarchaeota___c__Nanoarchaeia___o__Woesearchaeales___f__UBA10216___g__UBA10216___s__UBA10216_sp10216u_:0.1343812506,GCA_016180105.1_ASM1618010v1__d__Archaea___p__Nanoarchaeota___c__Nanoarchaeia___o__Woesearchaeales___f__UBA10216___g__UBA10216___s__UBA10216_sp016180105_:0.1173835576):0.0202975419[95.9],(GCA_016184345.1_ASM1618434v1__d__Archaea___p__Nanoarchaeota___c__Nanoarchaeia___o__Woesearchaeales___f__UBA10216___g__UBA10216___s__UBA10216_sp016184345_:0.0844714012,(GCA_016188155.1_ASM1618815v1__d__Archaea___p__Nanoarchaeota___c__Nanoarchaeia___o__Woesearchaeales___f__UBA10216___g__UBA10216___s__UBA10216_sp016188155_:0.0388146461,GCA_016192915.1_ASM1619291v1__d__Archaea___p__Nanoarchaeota___c__Nanoarchaeia___o__Woesearchaeales___f__UBA10216___g__UBA10216___s__UBA10216_sp016192915_:0.0327730322):0.0575337681[100]):0.0171631349[90.6]):0.0276661613[99.9]):0.0398754248[100]):0.1711428495[100]):0.0810248415[100]):0.0308203828[40.1]):0.0403894109[98.4]):0.0326412228[88.1]):0.0462070424[99.9]):0.0254831830[66]):0.0238775910[98.1]):0.0247962104[99.6],((((GCA_016211195.1_ASM1621119v1__d__Archaea___p__Nanoarchaeota___c__Nanoarchaeia___o__Woesearchaeales___f__JACQSS01___g__JACQSS01___s__JACQSS01_sp016211195_:0.3382873502,GCA_018303425.1_ASM1830342v1__d__Archaea___p__Nanoarchaeota___c__Nanoarchaeia___o__Woesearchaeales___f__JAGVYF01___g__JAGVYF01___s__JAGVYF01_sp018303425_:0.3552457389):0.0967640437[100],((GCA_011368255.1_ASM1136825v1__d__Archaea___p__Nanoarchaeota___c__Nanoarchaeia___o__Woesearchaeales___f__DSVV01___g__DSVV01___s__DSVV01_sp011368255_:0.2721698222,GCA_016935125.1_ASM1693512v1__d__Archaea___p__Nanoarchaeota___c__Nanoarchaeia___o__Woesearchaeales___f__DSVV01___g__JAFGRM01___s__JAFGRM01_sp016935125_:0.2829759513):0.0804215634[100],((sample_BlackSea6.MetaBAT2.56.fa:0.2947533786,(GCA_016214075.1_ASM1621407v1__d__Archaea___p__Nanoarchaeota___c__Nanoarchaeia___o__Woesearchaeales___f__DSVV01___g__JACRPI01___s__JACRPI01_sp016214075_:0.1021461180,GCA_016215305.1_ASM1621530v1__d__Archaea___p__Nanoarchaeota___c__Nanoarchaeia___o__Woesearchaeales___f__DSVV01___g__JACRPI01___s__JACRPI01_sp016215305_:0.1053478787):0.1860779145[100]):0.0720373471[100],((GCA_016192995.1_ASM1619299v1__d__Archaea___p__Nanoarchaeota___c__Nanoarchaeia___o__Woesearchaeales___f__DSVV01___g__JACPTB01___s__JACPTB01_sp016192995_:0.2790725661,(GCA_016219865.1_ASM1621986v1__d__Archaea___p__Nanoarchaeota___c__Nanoarchaeia___o__Woesearchaeales___f__DSVV01___g__JACRKF01___s__JACRKF01_sp016219865_:0.0357252533,GCA_018303075.1_ASM1830307v1__d__Archaea___p__Nanoarchaeota___c__Nanoarchaeia___o__Woesearchaeales___f__DSVV01___g__JACRKF01___s__JACRKF01_sp018303075_:0.0358842083):0.2339140308[100]):0.0516697364[99.7],((GCA_016205905.1_ASM1620590v1__d__Archaea___p__Nanoarchaeota___c__Nanoarchaeia___o__Woesearchaeales___f__DSVV01___g__JACQSP01___s__JACQSP01_sp016205905_:0.0231846224,GCA_018303325.1_ASM1830332v1__d__Archaea___p__Nanoarchaeota___c__Nanoarchaeia___o__Woesearchaeales___f__DSVV01___g__JACQSP01___s__JACQSP01_sp018303325_:0.0255322557):0.1419653258[100],(GCA_018657385.1_ASM1865738v1__d__Archaea___p__Nanoarchaeota___c__Nanoarchaeia___o__Woesearchaeales___f__DSVV01___g__JABHXF01___s__JABHXF01_sp018657385_:0.1430882969,GCA_018661705.1_ASM1866170v1__d__Archaea___p__Nanoarchaeota___c__Nanoarchaeia___o__Woesearchaeales___f__DSVV01___g__JABHXF01___s__JABHXF01_sp018661705_:0.1261428766):0.0614624404[100]):0.1204429353[100]):0.0381731021[100]):0.0446882908[100]):0.0472703480[100]):0.0218351023[71.7],((GCA_016928155.1_ASM1692815v1__d__Archaea___p__Nanoarchaeota___c__Nanoarchaeia___o__Woesearchaeales___f__JAFGLG01___g__JAFGLG01___s__JAFGLG01_sp016928155_:0.3537816201,(GCA_002762705.1_ASM276270v1__d__Archaea___p__Nanoarchaeota___c__Nanoarchaeia___o__Woesearchaeales___f__CG08-08-20-14___g__CG08-08-20-14___s__CG08-08-20-14_sp002762705_:0.3423899526,GCA_018221105.1_ASM1822110v1__d__Archaea___p__Nanoarchaeota___c__Nanoarchaeia___o__Woesearchaeales___f__JAAOYA01___g__JAAOYA01___s__JAAOYA01_sp018221105_:0.3638053052):0.0570854986[99.2]):0.0350202753[99.3],(((GCA_013331965.1_ASM1333196v1__d__Archaea___p__Nanoarchaeota___c__Nanoarchaeia___o__Woesearchaeales___f__UBA10107___g__UBA10107___s__UBA10107_sp10107u_:0.1506395769,GCA_016935155.1_ASM1693515v1__d__Archaea___p__Nanoarchaeota___c__Nanoarchaeia___o__Woesearchaeales___f__UBA10107___g__UBA10107___s__UBA10107_sp016935155_:0.1642363222):0.2941637608[100],(GCA_903907555.1_freshwater_MAG_---_AM-sed-core3-D1_bin-502__d__Archaea___p__Nanoarchaeota___c__Nanoarchaeia___o__Woesearchaeales___f__CAIVOO01___g__CAIVOO01___s__CAIVOO01_sp903907555_:0.2619699476,(GCA_903842985.1_freshwater_MAG_---_AlinenSediments_bin-2373__d__Archaea___p__Nanoarchaeota___c__Nanoarchaeia___o__Woesearchaeales___f__CAIVOO01___g__CAIMOB01___s__CAIMOB01_sp903842985_:0.2367534845,GCA_903904885.1_freshwater_MAG_---_AlinenSediments_bin-0934__d__Archaea___p__Nanoarchaeota___c__Nanoarchaeia___o__Woesearchaeales___f__CAIVOO01___g__CAIVED01___s__CAIVED01_sp903904885_:0.2631078680):0.0532687788[99.7]):0.1167535158[100]):0.0403085914[100],((GCA_016177315.1_ASM1617731v1__d__Archaea___p__Nanoarchaeota___c__Nanoarchaeia___o__Woesearchaeales___f__UBA12501___g__JACOVN01___s__JACOVN01_sp016177315_:0.3338533490,((GCA_002762985.1_ASM276298v1__d__Archaea___p__Nanoarchaeota___c__Nanoarchaeia___o__Woesearchaeales___f__UBA12501___g__1-14-0-10-44-13___s__1-14-0-10-44-13_sp002762985_:0.2105048846,(GCA_014729495.1_ASM1472949v1__d__Archaea___p__Nanoarchaeota___c__Nanoarchaeia___o__Woesearchaeales___f__UBA12501___g__WJJV01___s__WJJV01_sp014729495_:0.1298887868,GCA_018812465.1_ASM1881246v1__d__Archaea___p__Nanoarchaeota___c__Nanoarchaeia___o__Woesearchaeales___f__UBA12501___g__WJJV01___s__WJJV01_sp018812465_:0.1026407249):0.1175798912[100]):0.0768453555[100],(GCA_016203375.1_ASM1620337v1__d__Archaea___p__Nanoarchaeota___c__Nanoarchaeia___o__Woesearchaeales___f__UBA12501___g__JACQMX01___s__JACQMX01_sp016203375_:0.2104464604,(GCA_013331695.1_ASM1333169v1__d__Archaea___p__Nanoarchaeota___c__Nanoarchaeia___o__Woesearchaeales___f__UBA12501___g__UBA12501___s__UBA12501_sp10192u_:0.2678846578,(GCA_016177345.1_ASM1617734v1__d__Archaea___p__Nanoarchaeota___c__Nanoarchaeia___o__Woesearchaeales___f__UBA12501___g__JACPCA01___s__JACPCA01_sp016177345_:0.1338434720,GCA_016180035.1_ASM1618003v1__d__Archaea___p__Nanoarchaeota___c__Nanoarchaeia___o__Woesearchaeales___f__UBA12501___g__JACPCA01___s__JACPCA01_sp016180035_:0.1549603048):0.1324008649[100]):0.0318383135[79.2]):0.0573618519[100]):0.0349897979[98.5]):0.0326203703[100],(GCA_018646625.1_ASM1864662v1__d__Archaea___p__Nanoarchaeota___c__Nanoarchaeia___o__Woesearchaeales___f__JABGUJ01___g__JABGUJ01___s__JABGUJ01_sp018646625_:0.3491444884,((GCA_003695435.1_ASM369543v1__d__Archaea___p__Nanoarchaeota___c__Nanoarchaeia___o__Woesearchaeales___f__UBA11576___g__J101___s__J101_sp003695435_:0.3420823359,sample_BlackSea14.CONCOCT.96.fa:0.2314610592):0.0457898467[99.5],((GCA_018668595.1_ASM1866859v1__d__Archaea___p__Nanoarchaeota___c__Nanoarchaeia___o__Woesearchaeales___f__UBA11576___g__JABJCP01___s__JABJCP01_sp018668595_:0.1494445694,GCA_018675335.1_ASM1867533v1__d__Archaea___p__Nanoarchaeota___c__Nanoarchaeia___o__Woesearchaeales___f__UBA11576___g__JABJCP01___s__JABJCP01_sp018675335_:0.1532184370):0.1517023884[100],((GCA_016208715.1_ASM1620871v1__d__Archaea___p__Nanoarchaeota___c__Nanoarchaeia___o__Woesearchaeales___f__UBA11576___g__JACQX01___s__JACQX01_sp016208715_:0.0441975440,GCA_016219765.1_ASM1621976v1__d__Archaea___p__Nanoarchaeota___c__Nanoarchaeia___o__Woesearchaeales___f__UBA11576___g__JACQX01___s__JACQX01_sp016219765_:0.0314373785):0.2107754608[100],(GCA_013331125.1_ASM1333112v1__d__Archaea___p__Nanoarchaeota___c__Nanoarchaeia___o__Woesearchaeales___f__UBA11576___g__UBA11576___s__UBA11576_sp11576u_:0.1947596546,(GCA_013203345.1_ASM1320334v1__d__Archaea___p__Nanoarchaeota___c__Nanoarchaeia___o__Woesearchaeales___f__UBA11576___g__JABMQF01___s__JABMQF01_sp013203345_:0.1704540384,(GCA_016929255.1_ASM1692925v1__d__Archaea___p__Nanoarchaeota___c__Nanoarchaeia___o__Woesearchaeales___f__UBA11576___g__JABMQF01___s__JABMQF01_sp016929255_:0.0337534285,GCA_018830225.1_ASM1883022v1__d__Archaea___p__Nanoarchaeota___c__Nanoarchaeia___o__Woesearchaeales___f__UBA11576___g__JABMQF01___s__JABMQF01_sp018830225_:0.0212654979):0.0920718560[100]):0.0570939449[100]):0.0479325324[100]):0.0466112736[100]):0.0274637941[29.4]):0.0662225214[100]):0.0400138227[100]):0.0173408629[63.9]):0.0178758228[92.6]):0.0197602358[99.5]):0.0244438826[98.9],((((GCA_001871415.1_ASM187141v1__d__Archaea___p__Nanoarchaeota___c__Nanoarchaeia___o__Woesearchaeales___f__CG1-02-57-44___g__CG1-02-57-44___s__CG1-02-57-44_sp001871415_:0.4592975349,GCA_003695045.1_ASM369504v1__d__Archaea___p__Nanoarchaeota___c__Nanoarchaeia___o__Woesearchaeales___f__J091___g__J091___s__J091_sp003695045_:0.2607848209):0.0580107789[99.1],(GCA_003695265.1_ASM369526v1__d__Archaea___p__Nanoarchaeota___c__Nanoarchaeia___o__Woesearchaeales___f__J072___g__J072___s__J072_sp003695265_:0.2683842254,GCA_016935985.1_ASM1693598v1__d__Archaea___p__Nanoarchaeota___c__Nanoarchaeia___o__Woesearchaeales___f__JAFGPW01___g__JAFGPW01___s__JAFGPW01_sp016935985_:0.3182804414):0.0457698455[97.4]):0.0297342714[99.3],(((sample_BlackSea15.MetaBAT2.361.fa:0.2870799712,(GCA_013152815.1_ASM1315281v1__d__Archaea___p__Nanoarchaeota___c__Nanoarchaeia___o__Woesearchaeales___f__JAADFO01___g__JAADFO01___s__JAADFO01_sp013152815_:0.3360624749,GCA_016926055.1_ASM1692605v1__d__Archaea___p__Nanoarchaeota___c__Nanoarchaeia___o__Woesearchaeales___f__JAADFO01___g__JAFGPE01___s__JAFGPE01_sp016926055_:0.2433948214):0.0791487512[100]):0.0366935982[100],(GCA_016187565.1_ASM1618756v1__d__Archaea___p__Nanoarchaeota___c__Nanoarchaeia___o__Woesearchaeales___f__JACPJR01___g__JACPJR01___s__JACPJR01_sp016187565_:0.3170966318,(GCA_016219795.1_ASM1621979v1__d__Archaea___p__Nanoarchaeota___c__Nanoarchaeia___o__Woesearchaeales___f__JACRKL01___g__JACRKK01___s__JACRKK01_sp016219795_:0.3009514888,GCA_016219835.1_ASM1621983v1__d__Archaea___p__Nanoarchaeota___c__Nanoarchaeia___o__Woesearchaeales___f__JACRKL01___g__JACRKL01___s__JACRKL01_sp016219835_:0.3496240181):0.0797668652[100]):0.0345014011[95.1]):0.0240054565[81.4],((GCA_013202955.1_ASM1320295v1__d__Archaea___p__Nanoarchaeota___c__Nanoarchaeia___o__Woesearchaeales___f__JABMPP01___g__JABMPP01___s__JABMPP01_sp013202955_:0.2565535311,GCA_018303405.1_ASM1830340v1__d__Archaea___p__Nanoarchaeota___c__Nanoarchaeia___o__Woesearchaeales___f__JABMPP01___g__JAGVYD01___s__JAGVYD01_sp018303405_:0.2714373562):0.0581294951[100],(GCA_018816705.1_ASM1881670v1__d__Archaea___p__Nanoarchaeota___c__Nanoarchaeia___o__Woesearchaeales___f__JAHIVG01___g__JAHIVG01___s__JAHIVG01_sp018816705_:0.2904638682,(sample_BlackSea8.CONCOCT.288.fa_sub:0.0144529129,(sample_BlackSea12.MetaBAT2.254.fa:0.0025649963,sample_BlackSea13.MetaBAT2.518.fa_sub:0.0008217480):0.0113950443[99]):0.2565630893[100]):0.0366344161[54.8]):0.0376532781[100]):0.0204706900[65.3]):0.0260304062[100],((((GCA_013329045.1_ASM1332904v1__d__Archaea___p__Nanoarchaeota___c__Nanoarchaeia___o__Woesearchaeales___f__UBA9989___g__UBA9989___s__UBA9989_sp9989u_:0.3795232733,GCA_016203335.1_ASM1620333v1__d__Archaea___p__Nanoarchaeota___c__Nanoarchaeia___o__Woesearchaeales___f__JACQNA01___g__JACQNA01___s__JACQNA01_sp016203335_:0.3603199411):0.0513916988[99.2],(GCA_016180285.1_ASM1618028v1__d__Archaea___p__Nanoarchaeota___c__Nanoarchaeia___o__Woesearchaeales___f__JACPBO01___g__JACPBO01___s__JACPBO01_sp016180285_:0.3099970560,(GCA_016180275.1_ASM1618027v1__d__Archaea___p__Nanoarchaeota___c__Nanoarchaeia___o__Woesearchaeales___f__UBA10200___g__UBA10200___s__UBA10200_sp016180275_:0.0321729209,(GCA_013331615.1_ASM1333161v1__d__Archaea___p__Nanoarchaeota___c__Nanoarchaeia___o__Woesearchaeales___f__UBA10200___g__UBA10200___s__UBA10200_sp10200u_:0.0489352402,GCA_018302185.1_ASM1830218v1__d__Archaea___p__Nanoarchaeota___c__Nanoarchaeia___o__Woesearchaeales___f__UBA10200___g__UBA10200___s__UBA10200_sp018302185_:0.0114760484):0.0187832690[99.6]):0.2985468493[100]):0.0461120435[99.8]):0.0249666998[98.7],((GCA_018303105.1_ASM1830310v1__d__Archaea___p__Nanoarchaeota___c__Nanoarchaeia___o__Woesearchaeales___f__JAGVYU01___g__JAGVYU01___s__JAGVYU01_sp018303105_:0.3678880899,((GCA_018653365.1_ASM1865336v1__d__Archaea___p__Nanoarchaeota___c__Nanoarchaeia___o__Woesearchaeales___f__JABIAG01___g__JABIAG01___s__JABIAG01_sp018653365_:0.0459499629,sample_BlackSea15.MaxBin2_40markers.475.fasta:0.0827604375):0.3508887043[100],(sample_BlackSea10.MetaBAT2.481.fa:0.0000022612,(sample_BlackSea12.MaxBin2_40markers.271.fasta_sub:0.0000021060,sample_BlackSea15.MaxBin2_40markers.123.fasta_sub:0.0011052312):0.0040319690[92.7]):0.3913489578[100]):0.0548872761[97.4]):0.0236229275[75.8],((GCA_016932755.1_ASM1693275v1__d__Archaea___p__Nanoarchaeota___c__Nanoarchaeia___o__Woesearchaeales___f__JAGWAF01___g__JAFGCE01___s__JAFGCE01_sp016932755_:0.2646008006,(GCA_016211165.1_ASM1621116v1__d__Archaea___p__Nanoarchaeota___c__Nanoarchaeia___o__Woesearchaeales___f__JAGWAF01___g__JACQSU01___s__JACQSU01_sp016211165_:0.3637109022,(GCA_018302085.1_ASM1830208v1__d__Archaea___p__Nanoarchaeota___c__Nanoarchaeia___o__Woesearchaeales___f__JAGWAF01___g__JAGWAF01___s__JAGWAF01_sp018302085_:0.1667370071,GCA_018303205.1_ASM1830320v1__d__Archaea___p__Nanoarchaeota___c__Nanoarchaeia___o__Woesearchaeales___f__JAGWAF01___g__JAGVYP01___s__JAGVYP01_sp018303205_:0.1657258521):0.1470603637[100]):0.0395834439[82.6]):0.0364966697[97.6],((GCA_016203445.1_ASM1620344v1__d__Archaea___p__Nanoarchaeota___c__Nanoarchaeia___o__Woesearchaeales___f__ARS49___g__JACQMS01___s__JACQMS01_sp016203445_:0.4628431059,(GCA_011331795.1_ASM1133179v1__d__Archaea___p__Nanoarchaeota___c__Nanoarchaeia___o__Woesearchaeales___f__ARS49___g__DSQK01___s__DSQK01_sp011331795_:0.1139902220,(GCA_016203225.1_ASM1620322v1__d__Archaea___p__Nanoarchaeota___c__Nanoarchaeia___o__Woesearchaeales___f__ARS49___g__DSQK01___s__DSQK01_sp016203225_:0.1066716262,GCA_016203265.1_ASM1620326v1__d__Archaea___p__Nanoarchaeota___c__Nanoarchaeia___o__Woesearchaeales___f__ARS49___g__DSQK01___s__DSQK01_sp016203265_:0.1491982885):0.0278449117[77.2]):0.1605681780[100]):0.0596667031[100],(((GCA_014729505.1_ASM1472950v1__d__Archaea___p__Nanoarchaeota___c__Nanoarchaeia___o__Woesearchaeales___f__ARS49___g__WJJS01___s__WJJS01_sp014729505_:0.3660531277,(GCA_002687275.1_ASM268727v1__d__Archaea___p__Nanoarchaeota___c__Nanoarchaeia___o__Woesearchaeales___f__ARS49___g__GCA-2687275___s__GCA-2687275_sp002687275_:0.2088170425,GCA_016203395.1_ASM1620339v1__d__Archaea___p__Nanoarchaeota___c__Nanoarchaeia___o__Woesearchaeales___f__ARS49___g__JACQMV01___s__JACQMV01_sp016203395_:0.2104851457):0.2012567582[100]):0.0394184938[57.8],(GCA_016188265.1_ASM1618826v1__d__Archaea___p__Nanoarchaeota___c__Nanoarchaeia___o__Woesearchaeales___f__ARS49___g__JACPID01___s__JACPID01_sp016188265_:0.2341425895,(GCA_016213425.1_ASM1621342v1__d__Archaea___p__Nanoarchaeota___c__Nanoarchaeia___o__Woesearchaeales___f__ARS49___g__JACRKG01___s__JACRKG01_sp016213425_:0.1509621503,GCA_016215315.1_ASM1621531v1__d__Archaea___p__Nanoarchaeota___c__Nanoarchaeia___o__Woesearchaeales___f__ARS49___g__JACRKG01___s__JACRKG01_sp016215315_:0.1447572991):0.1403407117[100]):0.0989605889[100]):0.0374602611[100],(((GCA_014729555.1_ASM1472955v1__d__Archaea___p__Nanoarchaeota___c__Nanoarchaeia___o__Woesearchaeales___f__ARS49___g__WJJT01___s__WJJT01_sp014729555_:0.2016031712,(GCA_014729195.1_ASM1472919v1__d__Archaea___p__Nanoarchaeota___c__Nanoarchaeia___o__Woesearchaeales___f__ARS49___g__WJKI01___s__WJKI01_sp014729195_:0.0759690664,GCA_016929895.1_ASM1692989v1__d__Archaea___p__Nanoarchaeota___c__Nanoarchaeia___o__Woesearchaeales___f__ARS49___g__WJKI01___s__WJKI01_sp016929895_:0.0763869939):0.1684495185[100]):0.0693832301[100],(GCA_016203425.1_ASM1620342v1__d__Archaea___p__Nanoarchaeota___c__Nanoarchaeia___o__Woesearchaeales___f__ARS49___g__JACQMU01___s__JACQMU01_sp016203425_:0.2085479046,(GCA_016198725.1_ASM1619872v1__d__Archaea___p__Nanoarchaeota___c__Nanoarchaeia___o__Woesearchaeales___f__ARS49___g__JACQIC01___s__JACQIC01_sp016198725_:0.0974672488,GCA_016203345.1_ASM1620334v1__d__Archaea___p__Nanoarchaeota___c__Nanoarchaeia___o__Woesearchaeales___f__ARS49___g__JACQIC01___s__JACQIC01_sp016203345_:0.1251053271):0.1534013233[100]):0.0799920675[100]):0.0249321496[93.1],(GCA_017609645.1_ASM1760964v1__d__Archaea___p__Nanoarchaeota___c__Nanoarchaeia___o__Woesearchaeales___f__ARS49___g__JAFCDQ01___s__JAFCDQ01_sp017609645_:0.3025439261,(GCA_002762795.1_ASM276279v1__d__Archaea___p__Nanoarchaeota___c__Nanoarchaeia___o__Woesearchaeales___f__ARS49___g__1-14-0-10-37-12___s__1-14-0-10-37-12_sp002762795_:0.2268492111,(GCA_003694525.1_ASM369452v1__d__Archaea___p__Nanoarchaeota___c__Nanoarchaeia___o__Woesearchaeales___f__ARS49___g__J152___s__J152_sp003694525_:0.2488396816,(GCA_902385765.1_Candidatus_Woesearchaeota_archaeon_LFW-252_3__d__Archaea___p__Nanoarchaeota___c__Nanoarchaeia___o__Woesearchaeales___f__ARS49___g__CABMGU01___s__CABMGU01_sp902385765_:0.1541438050,((GCA_003599055.1_ASM359905v1__d__Archaea___p__Nanoarchaeota___c__Nanoarchaeia___o__Woesearchaeales___f__ARS49___g__SURF-65___s__SURF-65_sp003599055_:0.1205133338,GCA_016203305.1_ASM1620330v1__d__Archaea___p__Nanoarchaeota___c__Nanoarchaeia___o__Woesearchaeales___f__ARS49___g__SURF-65___s__SURF-65_sp016203305_:0.1082335420):0.0513240022[100],(GCA_018302815.1_ASM1830281v1__d__Archaea___p__Nanoarchaeota___c__Nanoarchaeia___o__Woesearchaeales___f__ARS49___g__JAGVZE01___s__JAGVZE01_sp018302815_:0.1289444638,GCA_018303245.1_ASM1830324v1__d__Archaea___p__Nanoarchaeota___c__Nanoarchaeia___o__Woesearchaeales___f__ARS49___g__JAGVYM01___s__JAGVYM01_sp018303245_:0.1491809455):0.0225057546[66.6]):0.0332396429[100]):0.0344186777[99.2]):0.0300094424[78.3]):0.0903975040[100]):0.0486590918[100]):0.0184615631[58.1]):0.0231060401[90.2]):0.0675936948[100]):0.0431019871[100]):0.0247248969[100]):0.0155236964[43.2],((((GCA_014729345.1_ASM1472934v1__d__Archaea___p__Nanoarchaeota___c__Nanoarchaeia___o__Woesearchaeales___f__WJKB01___g__WJKB01___s__WJKB01_sp014729345_:0.2160414523,sample_BlackSea14.CONCOCT.315.fa_sub:0.3567181728):0.0448634760[98.7],(GCA_014729675.1_ASM1472967v1__d__Archaea___p__Nanoarchaeota___c__Nanoarchaeia___o__Woesearchaeales___f__WJKL01___g__WJJM01___s__WJJM01_sp014729675_:0.2090001727,(GCA_014729145.1_ASM1472914v1__d__Archaea___p__Nanoarchaeota___c__Nanoarchaeia___o__Woesearchaeales___f__WJKL01___g__WJKL01___s__WJKL01_sp014729145_:0.1468427775,GCA_018221125.1_ASM1822112v1__d__Archaea___p__Nanoarchaeota___c__Nanoarchaeia___o__Woesearchaeales___f__WJKL01___g__JAAOYC01___s__JAAOYC01_sp018221125_:0.1381590664):0.0770673306[100]):0.0974827460[100]):0.0324847638[99.9],((GCA_002687795.1_ASM268779v1__d__Archaea___p__Nanoarchaeota___c__Nanoarchaeia___o__Woesearchaeales___f__GCA-2687795___g__GCA-2687795___s__GCA-2687795_sp002687795_:0.2972313230,(GCA_017608625.1_ASM1760862v1__d__Archaea___p__Nanoarchaeota___c__Nanoarchaeia___o__Woesearchaeales___f__JAFCFN01___g__JAFCFN01___s__JAFCFN01_sp017608625_:0.0992430270,GCA_017609245.1_ASM1760924v1__d__Archaea___p__Nanoarchaeota___c__Nanoarchaeia___o__Woesearchaeales___f__JAFCFN01___g__JAFCFN01___s__JAFCFN01_sp017609245_:0.1574467165):0.1881353568[100]):0.0424636119[95.4],(sample_BlackSea15.MetaBAT2.31.fa:0.2359989347,((GCA_016784165.1_ASM1678416v1__d__Archaea___p__Nanoarchaeota___c__Nanoarchaeia___o__Woesearchaeales___f__BS150m-G63___g__BS150m-G63___s__BS150m-G63_sp016784165_:0.0000010142,sample_BlackSea6.MaxBin2_40markers.142.fasta_sub:0.0000025801):0.0582237969[100],(sample_BlackSea12.MaxBin2_40markers.188.fasta_sub:0.0000020173,sample_BlackSea13.CONCOCT.354.fa_sub:0.0373104166):0.0624496011[100]):0.1334538241[100]):0.2111803562[100]):0.0292185179[96.6]):0.0197107834[98.2],((GCA_005222965.1_ASM522296v1__d__Archaea___p__Nanoarchaeota___c__Nanoarchaeia___o__Woesearchaeales___f__B3-WOES___g__B3-WOES___s__B3-WOES_sp005222965_:0.3195404868,(GCA_016188215.1_ASM1618821v1__d__Archaea___p__Nanoarchaeota___c__Nanoarchaeia___o__Woesearchaeales___f__JACPIF01___g__JACPIF01___s__JACPIF01_sp016188215_:0.3013447232,sample_BlackSea14.MaxBin2_40markers.332.fasta:0.2632091274):0.0474037759[98.8]):0.0265611781[97.8],((((GCA_013329175.1_ASM1332917v1__d__Archaea___p__Nanoarchaeota___c__Nanoarchaeia___o__Woesearchaeales___f__UBA11716___g__UBA11716___s__UBA11716_sp9638u_:0.3410987686,GCA_018303225.1_ASM1830322v1__d__Archaea___p__Nanoarchaeota___c__Nanoarchaeia___o__Woesearchaeales___f__JAGVYO01___g__JAGVYO01___s__JAGVYO01_sp018303225_:0.2179579435):0.0439610917[94.2],(GCA_016211215.1_ASM1621121v1__d__Archaea___p__Nanoarchaeota___c__Nanoarchaeia___o__Woesearchaeales___f__JACQSR01___g__JACQSR01___s__JACQSR01_sp016211215_:0.3193988964,(GCA_014729995.1_ASM1472999v1__d__Archaea___p__Nanoarchaeota___c__Nanoarchaeia___o__Woesearchaeales___f__WJIZ01___g__WJIZ01___s__WJIZ01_sp014729995_:0.1935077415,(GCA_018303125.1_ASM1830312v1__d__Archaea___p__Nanoarchaeota___c__Nanoarchaeia___o__Woesearchaeales___f__WJIZ01___g__JAGVYS01___s__JAGVYS01_sp018303125_:0.2691038877,(GCA_018221205.1_ASM1822120v1__d__Archaea___p__Nanoarchaeota___c__Nanoarchaeia___o__Woesearchaeales___f__WJIZ01___g__JAAOYF01___s__JAAOYF01_sp018221205_:0.1573832600,GCA_018303575.1_ASM1830357v1__d__Archaea___p__Nanoarchaeota___c__Nanoarchaeia___o__Woesearchaeales___f__WJIZ01___g__JAGVXW01___s__JAGVXW01_sp018303575_:0.2665854673):0.0410108068[100]):0.0218729882):0.1262544697[100]):0.0318558983[96.1]):0.0180924535[27.5],((GCA_018303725.1_ASM1830372v1__d__Archaea___p__Nanoarchaeota___c__Nanoarchaeia___o__Woesearchaeales___f__JAGVXP01___g__JAGVXP01___s__JAGVXP01_sp018303725_:0.1813503324,GCA_018813725.1_ASM1881372v1__d__Archaea___p__Nanoarchaeota___c__Nanoarchaeia___o__Woesearchaeales___f__JAHJBD01___g__JAHJBD01___s__JAHJBD01_sp018813725_:0.2594675017):0.0345155245[91.3],((GCA_016188175.1_ASM1618817v1__d__Archaea___p__Nanoarchaeota___c__Nanoarchaeia___o__Woesearchaeales___f__JACPBV01___g__JACPII01___s__JACPII01_sp016188175_:0.1787464094,(GCA_016180135.1_ASM1618013v1__d__Archaea___p__Nanoarchaeota___c__Nanoarchaeia___o__Woesearchaeales___f__JACPBV01___g__JACPBV01___s__JACPBV01_sp016180135_:0.1325520639,GCA_016180165.1_ASM1618016v1__d__Archaea___p__Nanoarchaeota___c__Nanoarchaeia___o__Woesearchaeales___f__JACPBV01___g__JACPBV01___s__JACPBV01_sp016180165_:0.1308547490):0.1067988450[100]):0.1109666776[100],(GCA_018813685.1_ASM1881368v1__d__Archaea___p__Nanoarchaeota___c__Nanoarchaeia___o__Woesearchaeales___f__JACPBV01___g__JAHJAV01___s__JAHJAV01_sp018813685_:0.1174440479,(sample_BlackSea11.MetaBAT2.380.fa:0.0883459285,sample_BlackSea8.MetaBAT2.99.fa:0.0928517624):0.0554438882[100]):0.0738386331[100]):0.0695002217[100]):0.0248280102[99.9]):0.0184932661[92.3],((((GCA_016784195.1_ASM1678419v1__d__Archaea___p__Nanoarchaeota___c__Nanoarchaeia___o__Woesearchaeales___f__GW2011-AR4___g__BS150m-G64___s__BS150m-G64_sp016784195_:0.0000010142,sample_BlackSea8.MetaBAT2.115.fa:0.0001563807):0.1068187357[100],(sample_BlackSea15.MetaBAT2.196.fa_sub:0.1016750293,(sample_BlackSea12.MetaBAT2.364.fa_sub:0.0791742657,(sample_BlackSea15.MetaBAT2.547.fa:0.0161308336,(sample_BlackSea13.CONCOCT.229.fa_sub:0.0117035428,(sample_BlackSea10.MetaBAT2.210.fa_sub:0.0006613660,(sample_BlackSea11.MetaBAT2.286.fa_sub:0.0748744315,sample_BlackSea12.MetaBAT2.408.fa_sub:0.0002007223):0.0079626317[90.1]):0.0133773100[99.9]):0.0074642258[97]):0.1027871785[100]):0.0143981160[52.6]):0.0208622853[99.4]):0.1158753514[100],((GCA_018303185.1_ASM1830318v1__d__Archaea___p__Nanoarchaeota___c__Nanoarchaeia___o__Woesearchaeales___f__GW2011-AR4___g__JAGVYR01___s__JAGVYR01_sp018303185_:0.2121522102,GCA_018303625.1_ASM1830362v1__d__Archaea___p__Nanoarchaeota___c__Nanoarchaeia___o__Woesearchaeales___f__GW2011-AR4___g__JAGVXV01___s__JAGVXV01_sp018303625_:0.1357627957):0.0670097968[100],((GCA_016185955.1_ASM1618595v1__d__Archaea___p__Nanoarchaeota___c__Nanoarchaeia___o__Woesearchaeales___f__GW2011-AR4___g__JACPJP01___s__JACPJP01_sp016185955_:0.1577174533,GCA_016187495.1_ASM1618749v1__d__Archaea___p__Nanoarchaeota___c__Nanoarchaeia___o__Woesearchaeales___f__GW2011-AR4___g__JACPJP01___s__JACPJP01_sp016187495_:0.1411727184):0.0405606319[100],(GCA_002688925.1_ASM268892v1__d__Archaea___p__Nanoarchaeota___c__Nanoarchaeia___o__Woesearchaeales___f__GW2011-AR4___g__GCA-2688925___s__GCA-2688925_sp002688925_:0.1495832123,((GCA_016784105.1_ASM1678410v1__d__Archaea___p__Nanoarchaeota___c__Nanoarchaeia___o__Woesearchaeales___f__GW2011-AR4___g__BS150m-G66___s__BS150m-G66_sp016784105_:0.0000028013,sample_BlackSea4.MetaBAT2.295.fa:0.0005204103):0.1985429790[100],(GCA_002686855.1_ASM268685v1__d__Archaea___p__Nanoarchaeota___c__Nanoarchaeia___o__Woesearchaeales___f__GW2011-AR4___g__GCA-2686855___s__GCA-2686855_sp002686855_:0.1047306165,(GCA_016180235.1_ASM1618023v1__d__Archaea___p__Nanoarchaeota___c__Nanoarchaeia___o__Woesearchaeales___f__GW2011-AR4___g__JACPDF01___s__JACPDF01_sp016180235_:0.0648879605,GCA_016184145.1_ASM1618414v1__d__Archaea___p__Nanoarchaeota___c__Nanoarchaeia___o__Woesearchaeales___f__GW2011-AR4___g__JACPDF01___s__JACPDF01_sp016184145_:0.0486918683):0.0754303013[100]):0.0183414277[0.9]):0.0260747831[100]):0.0183369135[26.9]):0.0793422072[100]):0.0171181750[79.2]):0.0317425201[100],(GCA_013330825.1_ASM1333082v1__d__Archaea___p__Nanoarchaeota___c__Nanoarchaeia___o__Woesearchaeales___f__GW2011-AR4___g__GW2011-AR11___s__GW2011-AR11_sp12027u_:0.3232713293,(GCA_016181325.1_ASM1618132v1__d__Archaea___p__Nanoarchaeota___c__Nanoarchaeia___o__Woesearchaeales___f__GW2011-AR4___g__JACOZO01___s__JACOZO01_sp016181325_:0.2525022364,((GCA_016177615.1_ASM1617761v1__d__Archaea___p__Nanoarchaeota___c__Nanoarchaeia___o__Woesearchaeales___f__GW2011-AR4___g__GCA-2688775___s__GCA-2688775_sp016177615_:0.1311081138,(GCA_016185845.1_ASM1618584v1__d__Archaea___p__Nanoarchaeota___c__Nanoarchaeia___o__Woesearchaeales___f__GW2011-AR4___g__GCA-2688775___s__GCA-2688775_sp016185845_:0.0793316168,GCA_016211245.1_ASM1621124v1__d__Archaea___p__Nanoarchaeota___c__Nanoarchaeia___o__Woesearchaeales___f__GW2011-AR4___g__GCA-2688775___s__GCA-2688775_sp016211245_:0.0811157496):0.0503234159[100]):0.0177529950[33.3],((GCA_002688775.1_ASM268877v1__d__Archaea___p__Nanoarchaeota___c__Nanoarchaeia___o__Woesearchaeales___f__GW2011-AR4___g__GCA-2688775___s__GCA-2688775_sp002688775_:0.1163782009,GCA_016185755.1_ASM1618575v1__d__Archaea___p__Nanoarchaeota___c__Nanoarchaeia___o__Woesearchaeales___f__GW2011-AR4___g__GCA-2688775___s__GCA-2688775_sp016185755_:0.0953449670):0.0133122737[94.1],((GCA_016187465.1_ASM1618746v1__d__Archaea___p__Nanoarchaeota___c__Nanoarchaeia___o__Woesearchaeales___f__GW2011-AR4___g__GCA-2688775___s__GCA-2688775_sp016187465_:0.0887435450,(GCA_016181305.1_ASM1618130v1__d__Archaea___p__Nanoarchaeota___c__Nanoarchaeia___o__Woesearchaeales___f__GW2011-AR4___g__GCA-2688775___s__GCA-2688775_sp016181305_:0.0211109612,GCA_018303685.1_ASM1830368v1__d__Archaea___p__Nanoarchaeota___c__Nanoarchaeia___o__Woesearchaeales___f__GW2011-AR4___g__GCA-2688775___s__GCA-2688775_sp018303685_:0.0173445396):0.0789151175[100]):0.0233335762[100],(((GCA_016185945.1_ASM1618594v1__d__Archaea___p__Nanoarchaeota___c__Nanoarchaeia___o__Woesearchaeales___f__GW2011-AR4___g__GCA-2688775___s__GCA-2688775_sp016185945_:0.0878686677,GCA_016192985.1_ASM1619298v1__d__Archaea___p__Nanoarchaeota___c__Nanoarchaeia___o__Woesearchaeales___f__GW2011-AR4___g__GCA-2688775___s__GCA-2688775_sp016192985_:0.1055540393):0.0155819300[98.7],(GCA_018303645.1_ASM1830364v1__d__Archaea___p__Nanoarchaeota___c__Nanoarchaeia___o__Woesearchaeales___f__GW2011-AR4___g__GCA-2688775___s__GCA-2688775_sp018303645_:0.0991058466,(GCA_016185805.1_ASM1618580v1__d__Archaea___p__Nanoarchaeota___c__Nanoarchaeia___o__Woesearchaeales___f__GW2011-AR4___g__GCA-2688775___s__GCA-2688775_sp016185805_:0.0716189834,GCA_016188245.1_ASM1618824v1__d__Archaea___p__Nanoarchaeota___c__Nanoarchaeia___o__Woesearchaeales___f__GW2011-AR4___g__GCA-2688775___s__GCA-2688775_sp016188245_:0.0909007968):0.0342412766[100]):0.0140595736[90.3]):0.0090560465[71.3],((GCA_016192955.1_ASM1619295v1__d__Archaea___p__Nanoarchaeota___c__Nanoarchaeia___o__Woesearchaeales___f__GW2011-AR4___g__GCA-2688775___s__GCA-2688775_sp016192955_:0.0990798987,(GCA_016185875.1_ASM1618587v1__d__Archaea___p__Nanoarchaeota___c__Nanoarchaeia___o__Woesearchaeales___f__GW2011-AR4___g__GCA-2688775___s__GCA-2688775_sp016185875_:0.0640572816,GCA_016185915.1_ASM1618591v1__d__Archaea___p__Nanoarchaeota___c__Nanoarchaeia___o__Woesearchaeales___f__GW2011-AR4___g__GCA-2688775___s__GCA-2688775_sp016185915_:0.0709141534):0.0139046876[99.5]):0.0056969220[7.8],(GCA_018303505.1_ASM1830350v1__d__Archaea___p__Nanoarchaeota___c__Nanoarchaeia___o__Woesearchaeales___f__GW2011-AR4___g__GCA-2688775___s__GCA-2688775_sp018303505_:0.0462031774,(GCA_016185815.1_ASM1618581v1__d__Archaea___p__Nanoarchaeota___c__Nanoarchaeia___o__Woesearchaeales___f__GW2011-AR4___g__GCA-2688775___s__GCA-2688775_sp016185815_:0.0489442388,(GCA_016185865.1_ASM1618586v1__d__Archaea___p__Nanoarchaeota___c__Nanoarchaeia___o__Woesearchaeales___f__GW2011-AR4___g__GCA-2688775___s__GCA-2688775_sp016185865_:0.0320724272,GCA_018303655.1_ASM1830365v1__d__Archaea___p__Nanoarchaeota___c__Nanoarchaeia___o__Woesearchaeales___f__GW2011-AR4___g__GCA-2688775___s__GCA-2688775_sp018303655_:0.0241298414):0.0239060543[100]):0.0164740717[100]):0.0325881106[100]):0.0114398599[99.9]):0.0100747102[98.7]):0.0103351049[75.3]):0.0180045911[99.8]):0.0778715563[100]):0.0376373789[99.8]):0.0454642006[100]):0.0442070049[100]):0.0469967461[100]):0.0231018177[99.5]):0.0211147892[99.9]):0.0196410121[99.9]):0.0151561989[97.5]):0.0134314245[46.6]):0.0190420286[96.6]):0.0316615603[100]):0.0268033815[98.3]):0.0261209899[98.5]):0.0502368232[100]):0.0664272211[100]):0.0628568056[100]):0.0667046826[100]):0.0487218322[97.3]):0.0677523515[100]):0.0396235926[98.7]):0.02912350965[100],((sample_BlackSea11.MetaBAT2.364.fa:0.6264745421,(GCA_014189685.1_ASM1418968v1__d__Archaea___p__Undinarchaeota___c__Undinarchaeia___o__Undinarchaeales___f__Naiadarchaeaceae___g__Naiadarchaeum___s__Naiadarchaeum_limnaeum_:0.3316247264,((GCA_002502135.1_ASM250213v1__d__Archaea___p__Undinarchaeota___c__Undinarchaeia___o__Undinarchaeales___f__UBA543___g__UBA543___s__UBA543_sp002502135_:0.3195917493,sample_BlackSea12.MetaBAT2.564.fa:0.2690449716):0.0660569474[99.6],(GCA_002687935.1_ASM268793v1__d__Archaea___p__Undinarchaeota___c__Undinarchaeia___o__Undinarchaeales___f__Undinarchaeaceae___g__Undinarchaeum___s__Undinarchaeum_sp002687935_:0.0445531316,(GCA_002495465.1_ASM249546v1__d__Archaea___p__Undinarchaeota___c__Undinarchaeia___o__Undinarchaeales___f__Undinarchaeaceae___g__Undinarchaeum___s__Undinarchaeum_marinum_:0.0313755992,GCA_014189675.1_ASM1418967v1__d__Archaea___p__Undinarchaeota___c__Undinarchaeia___o__Undinarchaeales___f__Undinarchaeaceae___g__Undinarchaeum___s__Undinarchaeum_sp014189675_:0.0148061065):0.0254097211[99.7]):0.3851936593[100]):0.0481363197[90.6]):0.2372861214[100]):0.1356951794[100],(((GCA_016935655.1_ASM1693565v1__d__Archaea___p__Altiarchaeota___c__Altiarchaeia___o__JAFGQM01___f__JAFGQM01___g__JAFGQM01___s__JAFGQM01_sp016935655_:0.6169838946,(GCA_018260615.1_ASM1826061v1__d__Archaea___p__Altiarchaeota___c__Altiarchaeia___o__Altiarchaeales___f__Altiarchaeaceae___g__Altiarchaeum___s__Altiarchaeum_sp002841105_:0.7910914942,(GCA_902384455.1_Candidatus_Altiarchaeota_archaeon_LFW-28__d__Archaea___p__Altiarchaeota___c__Altiarchaeia___o__IMC4___f__SCGC-AAA252-I15___g__CABMCB01___s__CABMCB01_sp902384455_:0.3358152176,(((GCA_011380095.1_ASM1138009v1__d__Archaea___p__Altiarchaeota___c__Altiarchaeia___o__IMC4___f__SCGC-AAA252-I15___g__DSAL01___s__DSAL01_sp011380095_:0.2577564650,GCA_014729705.1_ASM1472970v1__d__Archaea___p__Altiarchaeota___c__Altiarchaeia___o__IMC4___f__SCGC-AAA252-I15___g__WJJK01___s__WJJK01_sp014729705_:0.2778694078):0.1027178909[100],(GCA_014727915.1_ASM1472791v1__d__Archaea___p__Altiarchaeota___c__Altiarchaeia___o__IMC4___f__SCGC-AAA252-I15___g__WJMO01___s__WJMO01_sp014727915_:0.1598967106,GCA_018815265.1_ASM1881526v1__d__Archaea___p__Altiarchaeota___c__Altiarchaeia___o__IMC4___f__SCGC-AAA252-I15___g__JAHIYG01___s__JAHIYG01_sp018815265_:0.2266105615):0.1027101324[100]):0.0593483434[100],(GCA_016867655.1_JGI_2017-08-21__d__Archaea___p__Altiarchaeota___c__Altiarchaeia___o__IMC4___f__SCGC-AAA252-I15___g__VGJA01___s__VGJA01_sp016867655_:0.2950486551,(GCA_000402775.1_ASM40277v1__d__Archaea___p__Altiarchaeota___c__Altiarchaeia___o__IMC4___f__SCGC-AAA252-I15___g__SCGC-AAA252-I15___s__SCGC-AAA252-I15_sp000402775_:0.1524192419,((sample_BlackSea10.CONCOCT.235.fa:0.0007655539,sample_BlackSea11.MetaBAT2.657.fa:0.0000025083):0.1455887207[100],(sample_BlackSea11.CONCOCT.295.fa:0.0171089574,sample_BlackSea15.MetaBAT2.414.fa:0.0218402644):0.1125891770[100]):0.0273055930[73.7]):0.1924040559[100]):0.0331376667[56.9]):0.0383136452[67.3]):0.1380949625[100]):0.1203756419[100]):0.1647982407[100],(((GCA_003660975.1_ASM366097v1__d__Archaea___p__B1Sed10-29___c__B1Sed10-29___o__B1Sed10-29___f__B47-G15___g__B47-G15___s__B47-G15_sp003660975_:0.5036446311,GCA_015522845.1_ASM1552284v1__d__Archaea___p__B1Sed10-29___c__B1Sed10-29___o__WALL01___f__WALL01___g__WALL01___s__WALL01_sp015522845_:0.4687378485):0.1139989595[100],((GCA_018819225.1_ASM1881922v1__d__Archaea___p__Micrarchaeota___c__Micrarchaeia___o__Norongarragalinales___f__SBBD01___g__JAHJQN01___s__JAHJQN01_sp018819225_:0.3925878961,(GCA_002792915.1_ASM279291v1__d__Archaea___p__Micrarchaeota___c__Micrarchaeia___o__Norongarragalinales___f__Norongarragalinaceae___g__UBA93___s__UBA93_sp002792915_:0.1908907871,sample_BlackSea15.MaxBin2_40markers.670.fasta:0.2062542391):0.2344176383[100]):0.2860228062[100],(GCF_002214165.1_ASM221416v1__d__Archaea___p__Micrarchaeota___c__Micrarchaeia___o__Micrarchaeales___f__Micrarchaeaceae___g__Mancarchaeum___s__Mancarchaeum_acidiphilum_:0.8739323870,((GCA_902385155.1_uncultured_DPANN_archaeon_LFW-242_1__d__Archaea___p__Micrarchaeota___c__Micrarchaeia___o__CABMEP01___f__CABMEP01___g__CABMEP01___s__CABMEP01_sp902385155_:0.5408569277,GCA_903832205.1_freshwater_MAG_---_AlinenSediments_bin-3077__d__Archaea___p__Micrarchaeota___c__Micrarchaeia___o__CAILAH01___f__CAILAH01___g__CAILAH01___s__CAILAH01_sp903832205_:0.5762836378):0.0627178110[46.5],((GCA_902384555.1_uncultured_DPANN_archaeon_LFW-29__d__Archaea___p__Micrarchaeota___c__Micrarchaeia___o__Anstonellales___f__Anstonellaceae___g__CAIXYX01___s__CAIXYX01_sp902384555_:0.5253315945,GCA_902384795.1_uncultured_DPANN_archaeon_LFW-121_3__d__Archaea___p__Micrarchaeota___c__Micrarchaeia___o__Gugararchaeales___f__Gugararchaeaceae___g__Gugararchaeum___s__Gugararchaeum_adminiculabundum_:0.3494493099):0.0816226449[100],((GCA_011358645.1_ASM1135864v1__d__Archaea___p__Micrarchaeota___c__Micrarchaeia___o__DTNL01___f__DTNL01___g__DTNL01___s__DTNL01_sp011358645_:0.2988988146,GCA_016207225.1_ASM1620722v1__d__Archaea___p__Micrarchaeota___c__Micrarchaeia___o__JACQQB01___f__JACQQB01___g__JACQQB01___s__JACQQB01_sp016207225_:0.3148124772):0.0531184216[79],(GCA_016212395.1_ASM1621239v1__d__Archaea___p__Micrarchaeota___c__Micrarchaeia___o__JACRGF01___f__JACRGF01___g__JACRGF01___s__JACRGF01_sp016212395_:0.3032305829,GCA_902386535.1_uncultured_DPANN_archaeon_LFW-281_7__d__Archaea___p__Micrarchaeota___c__Micrarchaeia___o__Burarchaeales___f__Burarchaeaceae___g__Burarchaeum___s__Burarchaeum_australiense_:0.3450686402):0.0463433682[58.8]):0.0411097640[96.7]):0.0808573213[100]):0.0581859546[99.1]):0.0840226982[100]):0.1709894430[100]):0.0521768014[92.9],(GCA_015521515.1_ASM1552151v1__d__Archaea___p__Iainarchaeota___c__Iainarchaeia___o__JAADDC01___f__JAADDC01___g__WANZ01___s__WANZ01_sp015521515_:0.7377520880,(GCA_016926295.1_ASM1692629v1__d__Archaea___p__Iainarchaeota___c__Iainarchaeia___o__JAFGOX01___f__JAFGOX01___g__JAFGOX01___s__JAFGOX01_sp016926295_:0.6992679517,(GCA_009392915.1_ASM939291v1__d__Archaea___p__Iainarchaeota___c__Iainarchaeia___o__0-14-0-20-30-16___f__CSSED10-239___g__Forterrea___s__Forterrea_multitransposorum_:0.7779773004,((GCA_017610305.1_ASM1761030v1__d__Archaea___p__Iainarchaeota___c__Iainarchaeia___o__Iainarchaeales___f__JAFCCJ01___g__JAFCCJ01___s__JAFCCJ01_sp017610305_:0.2581481143,sample_BlackSea15.MetaBAT2.717.fa:0.2943450890):0.0866899851[100],((GCA_016205145.1_ASM1620514v1__d__Archaea___p__Iainarchaeota___c__Iainarchaeia___o__Iainarchaeales___f__JACQJH01___g__JACQJH01___s__JACQJH01_sp016205145_:0.3340028250,((sample_BlackSea11.MetaBAT2.268.fa:0.0012315353,(sample_BlackSea12.MetaBAT2.660.fa:0.0010383785,sample_BlackSea13.MaxBin2_40markers.227.fasta_sub:0.0022721564):0.0020938475[89.5]):0.2049327258[100],((GCA_012799645.1_ASM1279964v1__d__Archaea___p__Iainarchaeota___c__Iainarchaeia___o__Iainarchaeales___f__JAAZKV01___g__JAAZKV01___s__JAAZKV01_sp012799645_:0.1964440977,(GCA_002068885.1_ASM206888v1__d__Archaea___p__Iainarchaeota___c__Iainarchaeia___o__Iainarchaeales___f__JAAZKV01___g__JAAZKV01___s__JAAZKV01_sp002068885_:0.1617721884,GCA_902385225.1_uncultured_Diapherotrites_archaeon_LFW-252_2__d__Archaea___p__Iainarchaeota___c__Iainarchaeia___o__Iainarchaeales___f__JAAZKV01___g__JAAZKV01___s__JAAZKV01_sp902385225_:0.1417449875):0.0760206626[100]):0.0525350399[100],(GCA_018651445.1_ASM1865144v1__d__Archaea___p__Iainarchaeota___c__Iainarchaeia___o__Iainarchaeales___f__JAAZKV01___g__JABIDZ01___s__JABIDZ01_sp018651445_:0.1716202576,(GCA_018691995.1_ASM1869199v1__d__Archaea___p__Iainarchaeota___c__Iainarchaeia___o__Iainarchaeales___f__JAAZKV01___g__JABIDZ01___s__JABIDZ01_sp018691995_:0.0754964546,(sample_BlackSea11.MetaBAT2.264.fa:0.0143890406,sample_BlackSea12.MaxBin2_40markers.466.fasta:0.0004074777):0.0718824488[100]):0.1042298019[100]):0.0717566035[100]):0.0625136018[100]):0.2623942544[100]):0.0402160855[16.7],(GCA_016931555.1_ASM1693155v1__d__Archaea___p__Iainarchaeota___c__Iainarchaeia___o__Iainarchaeales___f__GCA-2688035___g__JAFGEM01___s__JAFGEM01_sp016931555_:0.3099068511,((GCA_017610245.1_ASM1761024v1__d__Archaea___p__Iainarchaeota___c__Iainarchaeia___o__Iainarchaeales___f__GCA-2688035___g__JAFCCK01___s__JAFCCK01_sp017610245_:0.1151387770,(GCA_002688035.1_ASM268803v1__d__Archaea___p__Iainarchaeota___c__Iainarchaeia___o__Iainarchaeales___f__GCA-2688035___g__GCA-2688035___s__GCA-2688035_sp002688035_:0.1500314113,(GCA_017610175.1_ASM1761017v1__d__Archaea___p__Iainarchaeota___c__Iainarchaeia___o__Iainarchaeales___f__GCA-2688035___g__JAFCCZ01___s__JAFCCZ01_sp017610175_:0.1623640094,(GCA_017609945.1_ASM1760994v1__d__Archaea___p__Iainarchaeota___c__Iainarchaeia___o__Iainarchaeales___f__GCA-2688035___g__JAFCCZ01___s__JAFCCZ01_sp017609945_:0.0299238999,(sample_BlackSea15.MetaBAT2.720.fa:0.0514219720,(sample_BlackSea10.MaxBin2_40markers.523.fasta:0.0918782608,sample_BlackSea11.MetaBAT2.156.fa:0.0000026270):0.0529857451[100]):0.0124242909[8]):0.1011185606[100]):0.0339145594[92.7]):0.0255826691[22]):0.1125273319[100],((GCA_016932355.1_ASM1693235v1__d__Archaea___p__Iainarchaeota___c__Iainarchaeia___o__Iainarchaeales___f__GCA-2688035___g__JAFGDB01___s__JAFGDB01_sp016932355_:0.1056487633,GCA_017608725.1_ASM1760872v1__d__Archaea___p__Iainarchaeota___c__Iainarchaeia___o__Iainarchaeales___f__GCA-2688035___g__JAFGDB01___s__JAFGDB01_sp017608725_:0.1052652027):0.0903074091[100],(GCA_017610485.1_ASM1761048v1__d__Archaea___p__Iainarchaeota___c__Iainarchaeia___o__Iainarchaeales___f__GCA-2688035___g__JAFCCL01___s__JAFCCL01_sp017610485_:0.1403282347,((GCA_017610265.1_ASM1761026v1__d__Archaea___p__Iainarchaeota___c__Iainarchaeia___o__Iainarchaeales___f__GCA-2688035___g__JAFCCL01___s__JAFCCL01_sp017610265_:0.1243014139,(GCA_017610205.1_ASM1761020v1__d__Archaea___p__Iainarchaeota___c__Iainarchaeia___o__Iainarchaeales___f__GCA-2688035___g__JAFCCL01___s__JAFCCL01_sp017610205_:0.0527110703,GCA_017610335.1_ASM1761033v1__d__Archaea___p__Iainarchaeota___c__Iainarchaeia___o__Iainarchaeales___f__GCA-2688035___g__JAFCCL01___s__JAFCCL01_sp017610335_:0.0605474879):0.0907623806[100]):0.0261149154[91.3],(sample_BlackSea13.MetaBAT2.570.fa:0.0012940848,(sample_BlackSea11.MaxBin2_40markers.322.fasta:0.0004303135,(sample_BlackSea14.MetaBAT2.381.fa:0.0004815434,sample_BlackSea15.MetaBAT2.342.fa:0.0003798441):0.0011632989[97.2]):0.0011704912[86.9]):0.1435254670[100]):0.0218278190[49.1]):0.0995673981[100]):0.0788118884[100]):0.0478300427[100]):0.0516464575[100]):0.0603412834[100]):0.1316545728[100]):0.1520238609[100]):0.0680673499[97.4]):0.1083366708[100]):0.0828425182[100]):0.0583489615[100],((((GCA_001587575.1_ASM158757v1__d__Archaea___p__Methanobacteriota_B___c__Thermococci___o__Methanofastidiosales___f__Methanofastidiosaceae___g__Methanofastidiosum___s__Methanofastidiosum_sp001587575_:0.5145168054,GCF_000022365.1_ASM2236v1__d__Archaea___p__Methanobacteriota_B___c__Thermococci___o__Thermococcales___f__Thermococcaceae___g__Thermococcus___s__Thermococcus_gammatolerans_:0.4193722214):0.1029926342[100],(sample_BlackSea15.MetaBAT2.433.fa:0.6441070150,(((GCA_004347925.1_ASM434792v1__d__Archaea___p__Hadarchaeota___c__Hadarchaeia___o__Hadarchaeales___f__WYZ-LMO6___g__WYZ-LMO6___s__WYZ-LMO6_sp004347925_:0.0880226837,GCA_011367165.1_ASM1136716v1__d__Archaea___p__Hadarchaeota___c__Hadarchaeia___o__Hadarchaeales___f__WYZ-LMO6___g__WYZ-LMO6___s__WYZ-LMO6_sp011367165_:0.0852740838):0.2566749046[100],(GCA_011361855.1_ASM1136185v1__d__Archaea___p__Hadarchaeota___c__Hadarchaeia___o__Hadarchaeales___f__DSZJ01___g__DSZJ01___s__DSZJ01_sp011361855_:0.1184585706,GCA_011367145.1_ASM1136714v1__d__Archaea___p__Hadarchaeota___c__Hadarchaeia___o__Hadarchaeales___f__DSZJ01___g__DSZJ01___s__DSZJ01_sp011367145_:0.1280348459):0.2979711703[100]):0.0644762026[100],((GCA_011367225.1_ASM1136722v1__d__Archaea___p__Hadarchaeota___c__Hadarchaeia___o__Hadarchaeales___f__DTKF01___g__DTKF01___s__DTKF01_sp011367225_:0.1149978002,GCA_011370445.1_ASM1137044v1__d__Archaea___p__Hadarchaeota___c__Hadarchaeia___o__Hadarchaeales___f__DTKF01___g__DTKF01___s__DTKF01_sp011370445_:0.1188902850):0.2659544368[100],((GCA_001515205.2_ASM151520v2__d__Archaea___p__Hadarchaeota___c__Hadarchaeia___o__Hadarchaeales___f__Hadarchaeaceae___g__Hadarchaeum___s__Hadarchaeum_yellowstonense_:0.0460039186,GCA_014361095.1_ASM1436109v1__d__Archaea___p__Hadarchaeota___c__Hadarchaeia___o__Hadarchaeales___f__Hadarchaeaceae___g__Hadarchaeum___s__Hadarchaeum_sp014361095_:0.0671988967):0.1149787592[100],((GCA_001515185.1_DG-33__d__Archaea___p__Hadarchaeota___c__Hadarchaeia___o__Hadarchaeales___f__Hadarchaeaceae___g__DG-33___s__DG-33_sp001515185_:0.0238712254,GCA_004375695.1_ASM437569v1__d__Archaea___p__Hadarchaeota___c__Hadarchaeia___o__Hadarchaeales___f__Hadarchaeaceae___g__DG-33___s__DG-33_sp004375695_:0.0367689765):0.1563410167[100],(GCA_003661465.1_ASM366146v1__d__Archaea___p__Hadarchaeota___c__Hadarchaeia___o__Hadarchaeales___f__Hadarchaeaceae___g__B75-G9___s__B75-G9_sp003661465_:0.0698342244,GCA_012962055.1_ASM1296205v1__d__Archaea___p__Hadarchaeota___c__Hadarchaeia___o__Hadarchaeales___f__Hadarchaeaceae___g__B75-G9___s__B75-G9_sp012962055_:0.0861030823):0.0855410826[100]):0.0397114097[98.2]):0.1023619046[100]):0.0563245948[100]):0.2179291013[100]):0.0444903549[87.4]):0.0390360950[95.2],(GCA_003660555.1_ASM366055v1__d__Archaea___p__Hadarchaeota___c__B88-G9___o__B88-G9___f__B88-G9___g__B88-G9___s__B88-G9_sp003660555_:0.5122104263,(((GCA_011362025.1_ASM1136202v1__d__Archaea___p__Asgardarchaeota___c__Jordarchaeia___o__Jordarchaeales___f__DTBI01___g__DTBI01___s__DTBI01_sp011362025_:0.4171305712,GCA_016840465.1_ASM1684046v1__d__Archaea___p__Asgardarchaeota___c__Baldrarchaeia___o__Baldrarchaeales___f__Baldrarchaeaceae___g__Baldrarchaeum___s__Baldrarchaeum_yapensis_:0.4313537990):0.0575010320[11.2],(((GCA_016292335.1_ASM1629233v1__d__Archaea___p__Asgardarchaeota___c__Sifarchaeia___o__Sifarchaeales___f__Sifarchaeaceae___g__Sifarchaeotum___s__Sifarchaeotum_subterraneus_:0.3250071781,GCA_016840645.1_ASM1684064v1__d__Archaea___p__Asgardarchaeota___c__Sifarchaeia___o__Borrarchaeales___f__Borrarchaeaceae___g__Borrarchaeum___s__Borrarchaeum_sp016840645_:0.4292893324):0.0751320635[100],(GCA_016840425.1_ASM1684042v1__d__Archaea___p__Asgardarchaeota___c__Wukongarchaeia___o__Wukongarchaeales___f__Wukongarchaeaceae___g__Wukongarchaeum___s__Wukongarchaeum_yapensis_:0.4904559776,(GCA_016839515.1_ASM1683951v1__d__Archaea___p__Asgardarchaeota___c__Heimdallarchaeia___o__Hodarchaeales___f__Hodarchaeaceae___g__Hodarchaeum___s__Hodarchaeum_mangrovi_:0.6877624302,(GCA_013166775.1_ASM1316677v1__d__Archaea___p__Asgardarchaeota___c__Heimdallarchaeia___o__UBA460___f__UBA460___g__UBA460___s__UBA460_sp013166775_:0.5552049984,GCA_016840945.1_ASM1684094v1__d__Archaea___p__Asgardarchaeota___c__Heimdallarchaeia___o__JABLTI01___f__JABLTI01___g__JABLTI01___s__JABLTI01_sp016840945_:0.4496513648):0.0870438094[100]):0.0501369325[64.6]):0.0697243222[100]):0.0352860203[99.9],((GCA_001940665.1_ASM194066v1__d__Archaea___p__Asgardarchaeota___c__Odinarchaeia___o__Odinarchaeales___f__LCB-4___g__LCB-4___s__LCB-4_sp001940665_:0.4121653751,GCA_019058495.1_ASM1905849v1__d__Archaea___p__Asgardarchaeota___c__LC30___o__LC30___f__LC30___g__LC30___s__LC30_sp019058495_:0.4260253935):0.0656727556[100],((GCA_004524565.1_ASM452456v1__d__Archaea___p__Asgardarchaeota___c__Thorarchaeia___o__Thorarchaeales___f__Thorarchaeaceae___g__MP8T-1___s__MP8T-1_sp004524565_:0.5802233552,GCA_016839805.1_ASM1683980v1__d__Archaea___p__Asgardarchaeota___c__Hermodarchaeia___o__Hermodarchaeles___f__Hermodarchaeaceae___g__Hermodarchaeum___s__Hermodarchaeum_sp016839805_:0.4670098293):0.0674386502[99.9],((GCA_005191425.1_ASM519142v1__d__Archaea___p__Asgardarchaeota___c__Lokiarchaeia___o__Helarchaeales___f__HEL-GB-B___g__HEL-GB-B___s__HEL-GB-B_sp005191425_:0.3569395317,(GCA_011365055.1_ASM1136505v1__d__Archaea___p__Asgardarchaeota___c__Lokiarchaeia___o__Helarchaeales___f__RDOG01___g__RDOG01___s__RDOG01_sp011365055_:0.0700562573,sample_BlackSea15.CONCOCT.110.fa_sub:0.1283676437):0.3191925980[100]):0.1159943214[100],((GCA_016839555.1_ASM1683955v1__d__Archaea___p__Asgardarchaeota___c__Lokiarchaeia___o__CR-4___f__SOKP01___g__TEKIR-8___s__TEKIR-8_sp016839555_:0.1785409464,(GCA_016839905.1_ASM1683990v1__d__Archaea___p__Asgardarchaeota___c__Lokiarchaeia___o__CR-4___f__SOKP01___g__YT1-065___s__YT1-065_sp016839905_:0.1233347818,sample_BlackSea15.MaxBin2_40markers.564.fasta_sub:0.1407510009):0.0550061683[100]):0.1164188998[100],(sample_BlackSea15.CONCOCT.280.fa:0.1519108081,(GCA_019058015.1_ASM1905801v1__d__Archaea___p__Asgardarchaeota___c__Lokiarchaeia___o__CR-4___f__SOKP01___g__6H3-1___s__6H3-1_sp019058015_:0.0291264281,GCA_019058135.1_ASM1905813v1__d__Archaea___p__Asgardarchaeota___c__Lokiarchaeia___o__CR-4___f__SOKP01___g__6H3-1___s__6H3-1_sp019058135_:0.0279156569):0.1043431477[100]):0.1386755761[100]):0.4570733961[100]):0.0554652305[100]):0.0313021635[99.6]):0.0277356565[95.1]):0.0465980227[100]):0.0605815010[100],(((GCA_003019535.1_ASM301953v1__d__Archaea___p__Thermoproteota___c__Thermoproteia___o__Marsarchaeales___f__Marsarchaeaceae___g__ECH-B-1___s__ECH-B-1_sp003019535_:0.8189151350,(GCA_000016605.1_ASM1660v1__d__Archaea___p__Thermoproteota___c__Thermoproteia___o__Sulfolobales___f__Sulfolobaceae___g__Metallosphaera___s__Metallosphaera_sedula_:0.5700327184,GCA_011375895.1_ASM1137589v1__d__Archaea___p__Thermoproteota___c__Thermoproteia___o__EX4484-217-1___f__EX4484-217-1___g__DRYM01___s__DRYM01_sp011375895_:0.3238332153):0.1205229129[100]):0.0837762747[100],((GCA_004028775.1_ASM402877v1__d__Archaea___p__Thermoproteota___c__Methanomethylicia___o__Methanomethylicales___f__Methanomethylicaceae___g__Methanosuratus___s__Methanosuratus_subterraneum_A_:0.4608709028,GCA_011372955.1_ASM1137295v1__d__Archaea___p__Thermoproteota___c__Methanomethylicia___o__B29-G17___f__DSZF01___g__DSZF01___s__DSZF01_sp011372955_:0.4097295700):0.0669560309[94],((GCA_011362245.1_ASM1136224v1__d__Archaea___p__Thermoproteota___c__Methanomethylicia___o__DTDM01___f__DTDM01___g__DTDM01___s__DTDM01_sp011362245_:0.5151238500,GCA_011375665.1_ASM1137566v1__d__Archaea___p__Thermoproteota___c__Methanomethylicia___o__Nezhaarchaeales___f__B40-G2___g__DRYY01___s__DRYY01_sp011375665_:0.4593559802):0.0499848128[37.2],(GCA_003650925.1_ASM365092v1__d__Archaea___p__Thermoproteota___c__Thermoproteia___o__QMSL01___f__QMSL01___g__B12-G16___s__B12-G16_sp003650925_:0.3524484866,(GCA_017857595.1_ASM1785759v1__d__Archaea___p__Thermoproteota___c__Thermoproteia___o__Gearchaeales___f__Gearchaeaceae___g__AAA261-N23___s__AAA261-N23_sp017857595_:0.7773346571,(GCA_000247545.1_ASM24754v1__d__Archaea___p__Thermoproteota___c__Thermoproteia___o__Thermoproteales___f__Thermoproteaceae___g__Pyrobaculum___s__Pyrobaculum_oguniense_:0.7442719891,GCA_002855745.1_ASM285574v1__d__Archaea___p__Thermoproteota___c__Thermoproteia___o__Thermofilales___f__Thermofilaceae___g__Infirmifilum___s__Infirmifilum_sp002855745_:0.4717921326):0.0984918602[99.7]):0.0713231756[25.3]):0.0645579673[99.8]):0.0360454999[93.4]):0.0289468647[79.8]):0.0863815982[100],((GCA_011041895.1_ASM1104189v1__d__Archaea___p__Thermoproteota___c__Korarchaeia___o__DRAE01___f__DRAE01___g__DRAE01___s__DRAE01_sp011041895_:0.5897658108,GCA_015522685.1_ASM1552268v1__d__Archaea___p__Thermoproteota___c__Korarchaeia___o__Korarchaeales___f__Korarchaeaceae___g__WALU01___s__WALU01_sp015522685_:1.0530798428):0.1377688231[100],((GCA_011366665.1_ASM1136666v1__d__Archaea___p__Thermoproteota___c__Bathyarchaeia___o__B24___f__B24___g__DTBU01___s__DTBU01_sp011366665_:0.5402867006,(((GCA_002011035.1_ASM201103v1__d__Archaea___p__Thermoproteota___c__Bathyarchaeia___o__B25___f__B25___g__JdFR-11___s__JdFR-11_sp002011035_:0.4122624599,GCA_018396775.1_ASM1839677v1__d__Archaea___p__Thermoproteota___c__Bathyarchaeia___o__40CM-2-53-6___f__DTDX01___g__DTDX01___s__DTDX01_sp018396775_:0.4150656031):0.0481845792[15.5],(GCA_001775995.1_ASM177599v1__d__Archaea___p__Thermoproteota___c__Bathyarchaeia___o__RBG-16-48-13___f__RBG-16-48-13___g__RBG-16-48-13___s__RBG-16-48-13_sp001775995_:0.3871648805,(GCA_018396415.1_ASM1839641v1__d__Archaea___p__Thermoproteota___c__Bathyarchaeia___o__RBG-16-48-13___f__JAGTRE01___g__JAGTRE01___s__JAGTRE01_sp018396415_:0.2350839935,(sample_BlackSea13.MetaBAT2.11.fa:0.0111974563,sample_BlackSea15.MetaBAT2.319.fa:0.0020149138):0.4253197093[100]):0.0433031854[96.5]):0.0479841685[99.9]):0.0493177230[99.9],((GCA_011040545.1_ASM1104054v1__d__Archaea___p__Thermoproteota___c__Bathyarchaeia___o__EX4484-135___f__EX4484-135___g__EX4484-135___s__EX4484-135_sp011040545_:0.3669374661,GCA_011373895.1_ASM1137389v1__d__Archaea___p__Thermoproteota___c__Bathyarchaeia___o__B26-1___f__UBA233___g__DRVV01___s__DRVV01_sp011373895_:0.2655583443):0.0605770140[100],(GCA_018396865.1_ASM1839686v1__d__Archaea___p__Thermoproteota___c__Bathyarchaeia___o__TCS64___f__TCS64___g__JAGTRB01___s__JAGTRB01_sp018396865_:0.2015924056,((GCA_003662205.1_ASM366220v1__d__Archaea___p__Thermoproteota___c__Bathyarchaeia___o__TCS64___f__TCS64___g__B46-G15___s__B46-G15_sp003662205_:0.0461981457,sample_BlackSea15.MetaBAT2.179.fa:0.1107395479):0.0386898289[100],(((sample_BlackSea13.CONCOCT.112.fa_sub:0.0009338957,sample_BlackSea6.MetaBAT2.703.fa_sub:0.0011190684):0.1401670404[100],((GCA_016783455.1_ASM1678345v1__d__Archaea___p__Thermoproteota___c__Bathyarchaeia___o__TCS64___f__TCS64___g__BS750m-G28___s__BS750m-G28_sp016783455_:0.0000021757,sample_BlackSea14.MetaBAT2.271.fa:0.0000021056):0.1169971692[100],(sample_BlackSea12.MetaBAT2.350.fa:0.0000024758,sample_BlackSea13.CONCOCT.15.fa_sub:0.0004312422):0.1353972976[100]):0.0282719551[99.8]):0.0537229446[100],(GCA_014730055.1_ASM1473005v1__d__Archaea___p__Thermoproteota___c__Bathyarchaeia___o__TCS64___f__TCS64___g__RBG-16-57-9___s__RBG-16-57-9_sp014730055_:0.1474347557,(((GCA_001775965.1_ASM177596v1__d__Archaea___p__Thermoproteota___c__Bathyarchaeia___o__TCS64___f__TCS64___g__RBG-16-57-9___s__RBG-16-57-9_sp001775965_:0.0683902026,sample_BlackSea12.CONCOCT.296.fa:0.0546383284):0.0704231401[100],(GCA_016934355.1_ASM1693435v1__d__Archaea___p__Thermoproteota___c__Bathyarchaeia___o__TCS64___f__TCS64___g__RBG-16-57-9___s__RBG-16-57-9_sp016934355_:0.0646008198,(sample_BlackSea14.CONCOCT.25.fa:0.0115609838,sample_BlackSea15.MetaBAT2.627.fa:0.0049777305):0.0684611280[100]):0.0253336027[99.9]):0.0239274274[98.4],(GCA_014729945.1_ASM1472994v1__d__Archaea___p__Thermoproteota___c__Bathyarchaeia___o__TCS64___f__TCS64___g__RBG-16-57-9___s__RBG-16-57-9_sp014729945_:0.1127253384,(sample_BlackSea7.MetaBAT2.694.fa:0.0641003189,(GCA_013619005.1_ASM1361900v1__d__Archaea___p__Thermoproteota___c__Bathyarchaeia___o__TCS64___f__TCS64___g__RBG-16-57-9___s__RBG-16-57-9_sp013619005_:0.0260019876,(GCA_018652685.1_ASM1865268v1__d__Archaea___p__Thermoproteota___c__Bathyarchaeia___o__TCS64___f__TCS64___g__RBG-16-57-9___s__RBG-16-57-9_sp018652685_:0.0395390661,sample_BlackSea11.MetaBAT2.7.fa:0.0289031721):0.0148574930[99.8]):0.0438586454[100]):0.0609275313[100]):0.0447708872[100]):0.0274292756[43.1]):0.1493859641[100]):0.0597387758[100]):0.0843577976[100]):0.3253170462[100]):0.0333447516[57.3]):0.0478909709[99.9]):0.0643582093[100],((GCA_003661605.2_ASM366160v2__d__Archaea___p__Thermoproteota___c__QMWL01___o__QMWL01___f__QMWL01___g__QMWL01___s__QMWL01_sp003661605_:0.7459410365,(GCA_002898395.1_ASM289839v1__d__Archaea___p__Thermoproteota___c__Nitrososphaeria_A___o__Caldarchaeales___f__HR02___g__HRBIN02___s__HRBIN02_sp002898395_:0.7385362984,GCA_017601245.1_ASM1760124v1__d__Archaea___p__Thermoproteota___c__EX4484-205___o__EX4484-205___f__JAAOZP01___g__JAAOZP01___s__JAAOZP01_sp011363915_:0.7545668210):0.0784071718[17.8]):0.0680817065[98.2],(GCA_002011075.1_ASM201107v1__d__Archaea___p__Thermoproteota___c__Nitrososphaeria___o__Geothermarchaeales___f__JDFR-13___g__JdFR-13___s__JdFR-13_sp002011075_:0.7707923264,(GCF_013340765.1_NAS2_1.0__d__Archaea___p__Thermoproteota___c__Nitrososphaeria___o__Conexivisphaerales___f__Conexivisphaeraceae___g__Conexivisphaera___s__Conexivisphaera_calida_:0.5221100670,(GCA_014361085.1_ASM1436108v1__d__Archaea___p__Thermoproteota___c__Nitrososphaeria___o__JACIWG01___f__JACIWG01___g__JACIWG01___s__JACIWG01_sp014361085_:0.4225667460,(((GCA_016200035.1_ASM1620003v1__d__Archaea___p__Thermoproteota___c__Nitrososphaeria___o__Nitrososphaerales___f__Nitrosopumilaceae___g__JACQFM01___s__JACQFM01_sp016200035_:0.0470976215,GCA_013330055.1_ASM1333005v1__d__Archaea___p__Thermoproteota___c__Nitrososphaeria___o__Nitrososphaerales___f__Nitrosopumilaceae___g__UBA8516___s__UBA8516_sp8516u_:0.0605122407):0.0108891528[66.6],((GCA_005877305.1_ASM587730v1__d__Archaea___p__Thermoproteota___c__Nitrososphaeria___o__Nitrososphaerales___f__Nitrosopumilaceae___g__TA-20___s__TA-20_sp005877305_:0.0288201062,(GCA_013287585.1_ASM1328758v1__d__Archaea___p__Thermoproteota___c__Nitrososphaeria___o__Nitrososphaerales___f__Nitrosopumilaceae___g__TA-20___s__TA-20_sp013287585_:0.0088278957,(GCA_007280335.1_ASM728033v1__d__Archaea___p__Thermoproteota___c__Nitrososphaeria___o__Nitrososphaerales___f__Nitrosopumilaceae___g__TA-20___s__TA-20_sp007280335_:0.0094951083,GCA_016201435.1_ASM1620143v1__d__Archaea___p__Thermoproteota___c__Nitrososphaeria___o__Nitrososphaerales___f__Nitrosopumilaceae___g__TA-20___s__TA-20_sp016201435_:0.0081242788):0.0024965242[87.1]):0.0167880985[100]):0.0339054872[100],((GCA_001920395.1_ASM192039v1__d__Archaea___p__Thermoproteota___c__Nitrososphaeria___o__Nitrososphaerales___f__Nitrosopumilaceae___g__Nitrosotalea___s__Nitrosotalea_sp001920395_:0.0299545433,(GCA_001917995.1_ASM191799v1__d__Archaea___p__Thermoproteota___c__Nitrososphaeria___o__Nitrososphaerales___f__Nitrosopumilaceae___g__Nitrosotalea___s__Nitrosotalea_sp001917995_:0.0299486681,GCA_005877205.1_ASM587720v1__d__Archaea___p__Thermoproteota___c__Nitrososphaeria___o__Nitrososphaerales___f__Nitrosopumilaceae___g__Nitrosotalea___s__Nitrosotalea_sp005877205_:0.0297426728):0.0051814647[29.6]):0.0218518772[100],(GCF_011319465.1_ASM1131946v1__d__Archaea___p__Thermoproteota___c__Nitrososphaeria___o__Nitrososphaerales___f__Nitrosopumilaceae___g__Nitrosotalea___s__Nitrosotalea_sp011319465_:0.0630511203,((GCA_007280465.1_ASM728046v1__d__Archaea___p__Thermoproteota___c__Nitrososphaeria___o__Nitrososphaerales___f__Nitrosopumilaceae___g__Nitrosotalea___s__Nitrosotalea_sp007280465_:0.0109454505,GCF_900167955.1_ASM90016795v1__d__Archaea___p__Thermoproteota___c__Nitrososphaeria___o__Nitrososphaerales___f__Nitrosopumilaceae___g__Nitrosotalea___s__Nitrosotalea_bavarica_:0.0083768972):0.0199458874[100],(GCF_900177045.1_Candidatus_Nitrosotalea_koreensis_CS_whole_genome__d__Archaea___p__Thermoproteota___c__Nitrososphaeria___o__Nitrososphaerales___f__Nitrosopumilaceae___g__Nitrosotalea___s__Nitrosotalea_okcheonensis_:0.0153624094,((GCA_013288545.1_ASM1328854v1__d__Archaea___p__Thermoproteota___c__Nitrososphaeria___o__Nitrososphaerales___f__Nitrosopumilaceae___g__Nitrosotalea___s__Nitrosotalea_sp013288545_:0.0093729719,GCA_900065925.1_NDEV.embl.gz__d__Archaea___p__Thermoproteota___c__Nitrososphaeria___o__Nitrososphaerales___f__Nitrosopumilaceae___g__Nitrosotalea___s__Nitrosotalea_devanaterra_:0.0076597327):0.0075757554[100],(GCF_011319475.1_ASM1131947v1__d__Archaea___p__Thermoproteota___c__Nitrososphaeria___o__Nitrososphaerales___f__Nitrosopumilaceae___g__Nitrosotalea___s__Nitrosotalea_sp011319475_:0.0137048770,GCF_900143675.1_Candidatus_Nitrosotalea_sinensis_Nd2_whole_genome__d__Archaea___p__Thermoproteota___c__Nitrososphaeria___o__Nitrososphaerales___f__Nitrosopumilaceae___g__Nitrosotalea___s__Nitrosotalea_sinensis_:0.0312058039):0.0046573554[97.8]):0.0035625202[14.2]):0.0107043769[100]):0.0465890468[100]):0.0092326442[2.6]):0.0466242631[100]):0.0195123221[79.8]):0.0568962710[100],(GCA_016838825.1_ASM1683882v1__d__Archaea___p__Thermoproteota___c__Nitrososphaeria___o__Nitrososphaerales___f__Nitrosopumilaceae___g__JAEHKU01___s__JAEHKU01_sp016838825_:0.1555535818,(((GCA_016844685.1_ASM1684468v1__d__Archaea___p__Thermoproteota___c__Nitrososphaeria___o__Nitrososphaerales___f__Nitrosopumilaceae___g__Nitrosotenuis___s__Nitrosotenuis_sp016844685_:0.0289580169,(GCA_004322465.1_ASM432246v1__d__Archaea___p__Thermoproteota___c__Nitrososphaeria___o__Nitrososphaerales___f__Nitrosopumilaceae___g__Nitrosotenuis___s__Nitrosotenuis_sp004322465_:0.0222376403,(GCA_016215465.1_ASM1621546v1__d__Archaea___p__Thermoproteota___c__Nitrososphaeria___o__Nitrososphaerales___f__Nitrosopumilaceae___g__Nitrosotenuis___s__Nitrosotenuis_sp016215465_:0.0075655193,(GCF_000685395.1_NKMY2__d__Archaea___p__Thermoproteota___c__Nitrososphaeria___o__Nitrososphaerales___f__Nitrosopumilaceae___g__Nitrosotenuis___s__Nitrosotenuis_chungbukensis_:0.0029116210,GCF_013407275.1_ASM1340727v1__d__Archaea___p__Thermoproteota___c__Nitrososphaeria___o__Nitrososphaerales___f__Nitrosopumilaceae___g__Nitrosotenuis___s__Nitrosotenuis_sp013407275_:0.0017058469):0.0044128841[99.9]):0.0082132381[100]):0.0094997407[96.4]):0.0531471208[100],(GCA_005240025.1_ASM524002v1__d__Archaea___p__Thermoproteota___c__Nitrososphaeria___o__Nitrososphaerales___f__Nitrosopumilaceae___g__Nitrosotenuis___s__Nitrosotenuis_sp005240025_:0.0786124854,(GCF_000723185.1_APF_1883_PRJEB4650__d__Archaea___p__Thermoproteota___c__Nitrososphaeria___o__Nitrososphaerales___f__Nitrosopumilaceae___g__Nitrosotenuis___s__Nitrosotenuis_uzonensis_:0.0515878816,(GCF_000955905.1_ASM95590v3__d__Archaea___p__Thermoproteota___c__Nitrososphaeria___o__Nitrososphaerales___f__Nitrosopumilaceae___g__Nitrosotenuis___s__Nitrosotenuis_cloacae_:0.0363977154,((GCA_900299125.1_Unknown_Thaumarchaeota_AM_0615__d__Archaea___p__Thermoproteota___c__Nitrososphaeria___o__Nitrososphaerales___f__Nitrosopumilaceae___g__Nitrosotenuis___s__Nitrosotenuis_sp900299125_:0.0335827566,(GCA_002499525.1_ASM249952v1__d__Archaea___p__Thermoproteota___c__Nitrososphaeria___o__Nitrososphaerales___f__Nitrosopumilaceae___g__Nitrosotenuis___s__Nitrosotenuis_sp002499525_:0.0302469115,GCA_010028495.1_ASM1002849v1__d__Archaea___p__Thermoproteota___c__Nitrososphaeria___o__Nitrososphaerales___f__Nitrosopumilaceae___g__Nitrosotenuis___s__Nitrosotenuis_sp010028495_:0.0276660310):0.0104033943[99.3]):0.0077367889[13.7],(GCA_016872015.1_JGI_2017-08-21__d__Archaea___p__Thermoproteota___c__Nitrososphaeria___o__Nitrososphaerales___f__Nitrosopumilaceae___g__Nitrosotenuis___s__Nitrosotenuis_sp016872015_:0.0076636201,(GCA_016872055.1_JGI_2017-08-21__d__Archaea___p__Thermoproteota___c__Nitrososphaeria___o__Nitrososphaerales___f__Nitrosopumilaceae___g__Nitrosotenuis___s__Nitrosotenuis_sp016872055_:0.0123907917,GCF_002787055.1_ASM278705v1__d__Archaea___p__Thermoproteota___c__Nitrososphaeria___o__Nitrososphaerales___f__Nitrosopumilaceae___g__Nitrosotenuis___s__Nitrosotenuis_aquarius_:0.0051116160):0.0029398026[41.5]):0.0119499011[100]):0.0201448976[100]):0.0453566210[100]):0.0125132427[68.4]):0.0144764694[95.1]):0.0866157681[100],((GCA_016176745.1_ASM1617674v1__d__Archaea___p__Thermoproteota___c__Nitrososphaeria___o__Nitrososphaerales___f__Nitrosopumilaceae___g__VHBM01___s__VHBM01_sp016176745_:0.0228141615,GCA_016871975.1_JGI_2017-08-21__d__Archaea___p__Thermoproteota___c__Nitrososphaeria___o__Nitrososphaerales___f__Nitrosopumilaceae___g__VHBM01___s__VHBM01_sp016871975_:0.0206249923):0.0899561132[100],(GCA_011523285.1_ASM1152328v1__d__Archaea___p__Thermoproteota___c__Nitrososphaeria___o__Nitrososphaerales___f__Nitrosopumilaceae___g__WTHC01___s__WTHC01_sp011523285_:0.2993288631,(((GCA_016276965.1_ASM1627696v1__d__Archaea___p__Thermoproteota___c__Nitrososphaeria___o__Nitrososphaerales___f__Nitrosopumilaceae___g__CSP1-1___s__CSP1-1_sp016276965_:0.0851457828,(GCA_001443365.1_ASM144336v1__d__Archaea___p__Thermoproteota___c__Nitrososphaeria___o__Nitrososphaerales___f__Nitrosopumilaceae___g__CSP1-1___s__CSP1-1_sp001443365_:0.0479748395,GCA_008974855.1_ASM897485v1__d__Archaea___p__Thermoproteota___c__Nitrososphaeria___o__Nitrososphaerales___f__Nitrosopumilaceae___g__CSP1-1___s__CSP1-1_sp008974855_:0.0699340514):0.0351228954[100]):0.0364882643[100],(((GCA_000746705.1_ASM74670v1__d__Archaea___p__Thermoproteota___c__Nitrososphaeria___o__Nitrososphaerales___f__Nitrosopumilaceae___g__Nitrosopelagicus___s__Nitrosopelagicus_sp000746705_:0.0632598999,GCA_012964965.1_ASM1296496v1__d__Archaea___p__Thermoproteota___c__Nitrososphaeria___o__Nitrososphaerales___f__Nitrosopumilaceae___g__Nitrosopelagicus___s__Nitrosopelagicus_sp012964965_:0.0531094089):0.0518564911[100],((GCA_902606965.1_AG-464-C10__d__Archaea___p__Thermoproteota___c__Nitrososphaeria___o__Nitrososphaerales___f__Nitrosopumilaceae___g__Nitrosopelagicus___s__Nitrosopelagicus_sp902606965_:0.0231382318,(GCA_902578515.1_AG-426-M08__d__Archaea___p__Thermoproteota___c__Nitrososphaeria___o__Nitrososphaerales___f__Nitrosopumilaceae___g__Nitrosopelagicus___s__Nitrosopelagicus_sp902578515_:0.0119792164,GCA_902590655.1_AG-439-M12__d__Archaea___p__Thermoproteota___c__Nitrososphaeria___o__Nitrososphaerales___f__Nitrosopumilaceae___g__Nitrosopelagicus___s__Nitrosopelagicus_sp902590655_:0.0082630101):0.0226470244[100]):0.0300328528[100],(GCA_013390785.1_ASM1339078v1__d__Archaea___p__Thermoproteota___c__Nitrososphaeria___o__Nitrososphaerales___f__Nitrosopumilaceae___g__Nitrosopelagicus___s__Nitrosopelagicus_sp013390785_:0.0492745137,((GCA_013390375.1_ASM1339037v1__d__Archaea___p__Thermoproteota___c__Nitrososphaeria___o__Nitrososphaerales___f__Nitrosopumilaceae___g__Nitrosopelagicus___s__Nitrosopelagicus_sp000484935_:0.0145333246,GCA_013390765.1_ASM1339076v1__d__Archaea___p__Thermoproteota___c__Nitrososphaeria___o__Nitrososphaerales___f__Nitrosopumilaceae___g__Nitrosopelagicus___s__Nitrosopelagicus_sp013390765_:0.0173934142):0.0307186567[100],((sample_BlackSea2.MetaBAT2.60.fa:0.0002529864,sample_BlackSea5.MaxBin2_40markers.355.fasta_sub:0.0000025939):0.0784553388[100],((GCA_000402075.1_ASM40207v1__d__Archaea___p__Thermoproteota___c__Nitrososphaeria___o__Nitrososphaerales___f__Nitrosopumilaceae___g__Nitrosopelagicus___s__Nitrosopelagicus_sp000402075_:0.0121083232,GCA_013390745.1_ASM1339074v1__d__Archaea___p__Thermoproteota___c__Nitrososphaeria___o__Nitrososphaerales___f__Nitrosopumilaceae___g__Nitrosopelagicus___s__Nitrosopelagicus_sp013390745_:0.0209447805):0.0047702277[38.9],(GCA_018263495.1_ASM1826349v1__d__Archaea___p__Thermoproteota___c__Nitrososphaeria___o__Nitrososphaerales___f__Nitrosopumilaceae___g__Nitrosopelagicus___s__Nitrosopelagicus_sp018263495_:0.0113350965,(sample_BlackSea7.MetaBAT2.711.fa_sub:0.0037654599,(sample_BlackSea6.MetaBAT2.600.fa:0.0006736417,(sample_BlackSea5.MetaBAT2.458.fa_sub:0.0021976080,(sample_BlackSea4.MetaBAT2.250.fa_sub:0.0004972150,(sample_BlackSea1.CONCOCT.107.fa_sub:0.0025886287,sample_BlackSea2.CONCOCT.283.fa_sub:0.0000028647):0.0009306243[91.8]):0.0000022505):0.0006913619[86.9]):0.0011416319[89.4]):0.0052330079[97.1]):0.0026762535[64.3]):0.0249294898[100]):0.0092531495[86.9]):0.0094547649[99.5]):0.0111733225[69.2]):0.0482455326[100]):0.0776598403[100],(GCA_902608175.1_AG-464-N14__d__Archaea___p__Thermoproteota___c__Nitrososphaeria___o__Nitrososphaerales___f__Nitrosopumilaceae___g__Nitrosopelagicus___s__Nitrosopelagicus_sp902608175_:0.1210706351,(GCA_902606945.1_AG-464-C04__d__Archaea___p__Thermoproteota___c__Nitrososphaeria___o__Nitrososphaerales___f__Nitrosopumilaceae___g__Nitrosopelagicus___s__Nitrosopelagicus_sp902606945_:0.0784358269,(GCA_002698885.1_ASM269888v1__d__Archaea___p__Thermoproteota___c__Nitrososphaeria___o__Nitrososphaerales___f__Nitrosopumilaceae___g__Nitrosopelagicus___s__Nitrosopelagicus_sp002698885_:0.0928487802,((GCA_001627235.1_ASM162723v1__d__Archaea___p__Thermoproteota___c__Nitrososphaeria___o__Nitrososphaerales___f__Nitrosopumilaceae___g__Nitrosopelagicus___s__Nitrosopelagicus_sp001627235_:0.0022761549,GCA_902566725.1_AG-410-O05__d__Archaea___p__Thermoproteota___c__Nitrososphaeria___o__Nitrososphaerales___f__Nitrosopumilaceae___g__Nitrosopelagicus___s__Nitrosopelagicus_sp902566725_:0.0057454953):0.0233669909[100],((GCA_902511735.1_AG-319-A01__d__Archaea___p__Thermoproteota___c__Nitrososphaeria___o__Nitrososphaerales___f__Nitrosopumilaceae___g__Nitrosopelagicus___s__Nitrosopelagicus_sp902511735_:0.0111358146,(GCA_902552015.1_AG-365-G13__d__Archaea___p__Thermoproteota___c__Nitrososphaeria___o__Nitrososphaerales___f__Nitrosopumilaceae___g__Nitrosopelagicus___s__Nitrosopelagicus_sp902552015_:0.0146137503,GCF_000812185.1_ASM81218v1__d__Archaea___p__Thermoproteota___c__Nitrososphaeria___o__Nitrososphaerales___f__Nitrosopumilaceae___g__Nitrosopelagicus___s__Nitrosopelagicus_brevis_:0.0139152039):0.0044169532[94.2]):0.0058559154[99.6],((GCA_001510295.1_ASM151029v1__d__Archaea___p__Thermoproteota___c__Nitrososphaeria___o__Nitrososphaerales___f__Nitrosopumilaceae___g__Nitrosopelagicus___s__Nitrosopelagicus_sp001510295_:0.0358727901,GCA_018647405.1_ASM1864740v1__d__Archaea___p__Thermoproteota___c__Nitrososphaeria___o__Nitrososphaerales___f__Nitrosopumilaceae___g__Nitrosopelagicus___s__Nitrosopelagicus_sp018647405_:0.0104564180):0.0064435535[98.5],((GCA_018691945.1_ASM1869194v1__d__Archaea___p__Thermoproteota___c__Nitrososphaeria___o__Nitrososphaerales___f__Nitrosopumilaceae___g__Nitrosopelagicus___s__Nitrosopelagicus_sp018691945_:0.0031676700,GCA_902512865.1_AG-319-F19__d__Archaea___p__Thermoproteota___c__Nitrososphaeria___o__Nitrososphaerales___f__Nitrosopumilaceae___g__Nitrosopelagicus___s__Nitrosopelagicus_sp902512865_:0.0024715277):0.0158583878[100],(((sample_BlackSea3.MetaBAT2.142.fa:0.0057517114,sample_BlackSea7.MetaBAT2.703.fa:0.0076764905):0.0072858353[99.9],(sample_BlackSea1.MetaBAT2.480.fa_sub:0.0016929741,(sample_BlackSea2.MaxBin2_40markers.172.fasta:0.0028159195,sample_BlackSea4.MetaBAT2.33.fa_sub:0.0024014779):0.0038090554[100]):0.0159653415[100]):0.0037220018[60.6],((sample_BlackSea2.MetaBAT2.501.fa:0.0037725938,sample_BlackSea3.MetaBAT2.762.fa:0.0029761532):0.0121846646[100],((sample_BlackSea3.MetaBAT2.590.fa:0.0037134730,sample_BlackSea5.CONCOCT.162.fa_sub:0.0280400522):0.0139893241[100],(sample_BlackSea1.MaxBin2_40markers.102.fasta_sub:0.0030902831,(sample_BlackSea3.MetaBAT2.207.fa_sub:0.0002308197,(sample_BlackSea2.MetaBAT2.48.fa_sub:0.0000021943,sample_BlackSea5.MaxBin2_40markers.185.fasta_sub:0.0016446947):0.0007600943[92.6]):0.0001061438):0.0159881310[100]):0.0045864883[87.5]):0.0043632537[99.8]):0.0073134955[99.9]):0.0125424709[100]):0.0082953845[94.4]):0.0148324429[100]):0.0894521390[100]):0.0091128891[61.8]):0.0406269861[100]):0.0417020080[100]):0.0484491641[100]):0.0147421704[3.2],(sample_BlackSea3.MetaBAT2.336.fa:0.1413692477,((GCA_011055585.1_ASM1105558v1__d__Archaea___p__Thermoproteota___c__Nitrososphaeria___o__Nitrososphaerales___f__Nitrosopumilaceae___g__DRGT01___s__DRGT01_sp011055585_:0.0770155790,(GCA_016838795.1_ASM1683879v1__d__Archaea___p__Thermoproteota___c__Nitrososphaeria___o__Nitrososphaerales___f__Nitrosopumilaceae___g__DRGT01___s__DRGT01_sp016838795_:0.0291639578,GCA_016838845.1_ASM1683884v1__d__Archaea___p__Thermoproteota___c__Nitrososphaeria___o__Nitrososphaerales___f__Nitrosopumilaceae___g__DRGT01___s__DRGT01_sp016838845_:0.0295787207):0.0631842315[100]):0.0287290732[100],(((GCA_003352285.1_ASM335228v1__d__Archaea___p__Thermoproteota___c__Nitrososphaeria___o__Nitrososphaerales___f__Nitrosopumilaceae___g__PXYB01___s__PXYB01_sp003352285_:0.0034471644,GCF_014078545.1_ASM1407854v1__d__Archaea___p__Thermoproteota___c__Nitrososphaeria___o__Nitrososphaerales___f__Nitrosopumilaceae___g__PXYB01___s__PXYB01_sp014078545_:0.0015115425):0.0682826592[100],(GCA_000200715.1_ASM20071v1__d__Archaea___p__Thermoproteota___c__Nitrososphaeria___o__Nitrososphaerales___f__Nitrosopumilaceae___g__Cenarchaeum___s__Cenarchaeum_symbiosum_:0.1573044077,(GCA_003724275.1_ASM372427v1__d__Archaea___p__Thermoproteota___c__Nitrososphaeria___o__Nitrososphaerales___f__Nitrosopumilaceae___g__Cenarchaeum___s__Cenarchaeum_sp003724275_:0.0166754864,GCA_007570915.1_ASM757091v1__d__Archaea___p__Thermoproteota___c__Nitrososphaeria___o__Nitrososphaerales___f__Nitrosopumilaceae___g__Cenarchaeum___s__Cenarchaeum_sp007570915_:0.0228785041):0.2527199851[100]):0.0577284111[100]):0.0196885956[99.9],((GCA_016126025.1_ASM1612602v1__d__Archaea___p__Thermoproteota___c__Nitrososphaeria___o__Nitrososphaerales___f__Nitrosopumilaceae___g__VYCS01___s__VYCS01_sp016126025_:0.1322337641,(GCA_009840065.1_ASM984006v1__d__Archaea___p__Thermoproteota___c__Nitrososphaeria___o__Nitrososphaerales___f__Nitrosopumilaceae___g__VYCS01___s__VYCS01_sp009840065_:0.0549786792,GCA_009843815.1_ASM984381v1__d__Archaea___p__Thermoproteota___c__Nitrososphaeria___o__Nitrososphaerales___f__Nitrosopumilaceae___g__VYCS01___s__VYCS01_sp009843815_:0.0482912975):0.1091496657[100]):0.1821269826[100],((GCA_011773785.1_ASM1177378v1__d__Archaea___p__Thermoproteota___c__Nitrososphaeria___o__Nitrososphaerales___f__Nitrosopumilaceae___g__JACEMX01___s__JACEMX01_sp011773785_:0.0299676716,GCA_013867335.1_ASM1386733v1__d__Archaea___p__Thermoproteota___c__Nitrososphaeria___o__Nitrososphaerales___f__Nitrosopumilaceae___g__JACEMX01___s__JACEMX01_sp013867335_:0.0244724946):0.0475741904[100],(((GCA_002781805.1_ASM278180v1__d__Archaea___p__Thermoproteota___c__Nitrososphaeria___o__Nitrososphaerales___f__Nitrosopumilaceae___g__Nitrosarchaeum_A___s__Nitrosarchaeum_A_sp002781805_:0.0336511742,GCF_018128925.1_ASM1812892v1__d__Archaea___p__Thermoproteota___c__Nitrososphaeria___o__Nitrososphaerales___f__Nitrosopumilaceae___g__Nitrosarchaeum_A___s__Nitrosarchaeum_A_sp018128925_:0.0349971096):0.0133570633[98],(GCA_016844465.1_ASM1684446v1__d__Archaea___p__Thermoproteota___c__Nitrososphaeria___o__Nitrososphaerales___f__Nitrosopumilaceae___g__Nitrosarchaeum___s__Nitrosarchaeum_sp016844465_:0.0342529338,((GCA_000204585.1_ASM20458v1__d__Archaea___p__Thermoproteota___c__Nitrososphaeria___o__Nitrososphaerales___f__Nitrosopumilaceae___g__Nitrosarchaeum___s__Nitrosarchaeum_limnae_:0.0302932899,(GCA_012030815.1_ASM1203081v1__d__Archaea___p__Thermoproteota___c__Nitrososphaeria___o__Nitrososphaerales___f__Nitrosopumilaceae___g__Nitrosarchaeum___s__Nitrosarchaeum_sp012030815_:0.0257114831,(GCA_018334095.1_ASM1833409v1__d__Archaea___p__Thermoproteota___c__Nitrososphaeria___o__Nitrososphaerales___f__Nitrosopumilaceae___g__Nitrosarchaeum___s__Nitrosarchaeum_sp018334095_:0.0049104570,GCF_000220175.1_ASM22017v1__d__Archaea___p__Thermoproteota___c__Nitrososphaeria___o__Nitrososphaerales___f__Nitrosopumilaceae___g__Nitrosarchaeum___s__Nitrosarchaeum_koreense_:0.0049811826):0.0063419301[99.1]):0.0192545635[100]):0.0111982336[100],(GCA_016234975.1_ASM1623497v1__d__Archaea___p__Thermoproteota___c__Nitrososphaeria___o__Nitrososphaerales___f__Nitrosopumilaceae___g__Nitrosarchaeum___s__Nitrosarchaeum_sp016234975_:0.0156056728,(GCA_005798405.1_ASM579840v1__d__Archaea___p__Thermoproteota___c__Nitrososphaeria___o__Nitrososphaerales___f__Nitrosopumilaceae___g__Nitrosarchaeum___s__Nitrosarchaeum_sp005798405_:0.0155909967,((GCA_002737445.1_ASM273744v1__d__Archaea___p__Thermoproteota___c__Nitrososphaeria___o__Nitrososphaerales___f__Nitrosopumilaceae___g__Nitrosarchaeum___s__Nitrosarchaeum_sp002737445_:0.0434515758,GCA_003569705.1_ASM356970v1__d__Archaea___p__Thermoproteota___c__Nitrososphaeria___o__Nitrososphaerales___f__Nitrosopumilaceae___g__Nitrosarchaeum___s__Nitrosarchaeum_sp003569705_:0.0174369026):0.0071886918[99.5],(GCA_004297665.1_ASM429766v1__d__Archaea___p__Thermoproteota___c__Nitrososphaeria___o__Nitrososphaerales___f__Nitrosopumilaceae___g__Nitrosarchaeum___s__Nitrosarchaeum_sp004297665_:0.0054671014,(GCA_009697485.1_ASM969748v1__d__Archaea___p__Thermoproteota___c__Nitrososphaeria___o__Nitrososphaerales___f__Nitrosopumilaceae___g__Nitrosarchaeum___s__Nitrosarchaeum_sp009697485_:0.0079191902,GCA_013140415.1_ASM1314041v1__d__Archaea___p__Thermoproteota___c__Nitrososphaeria___o__Nitrososphaerales___f__Nitrosopumilaceae___g__Nitrosarchaeum___s__Nitrosarchaeum_sp013140415_:0.0039814959):0.0015970098[86.4]):0.0107938811[100]):0.0032936423[73.5]):0.0033147006[30.1]):0.0045835220[97.6]):0.0090132443[99.4]):0.0406385286[100]):0.0102398617[62.8],((GCA_007571225.1_ASM757122v1__d__Archaea___p__Thermoproteota___c__Nitrososphaeria___o__Nitrososphaerales___f__Nitrosopumilaceae___g__Nitrosopumilus___s__Nitrosopumilus_sp007571225_:0.2000800668,(GCA_900620265.1_Nitrosopumilaceae_archaeon_O2_Ibasta__d__Archaea___p__Thermoproteota___c__Nitrososphaeria___o__Nitrososphaerales___f__Nitrosopumilaceae___g__Nitrosopumilus___s__Nitrosopumilus_sp900620265_:0.1835346974,(GCA_003724285.1_ASM372428v1__d__Archaea___p__Thermoproteota___c__Nitrososphaeria___o__Nitrososphaerales___f__Nitrosopumilaceae___g__Nitrosopumilus___s__Nitrosopumilus_sp003724285_:0.0247570114,GCA_003724325.1_ASM372432v1__d__Archaea___p__Thermoproteota___c__Nitrososphaeria___o__Nitrososphaerales___f__Nitrosopumilaceae___g__Nitrosopumilus___s__Nitrosopumilus_sp003724325_:0.0278567524):0.0254322301[100]):0.0474101299[100]):0.0268367336[100],(GCA_007571135.1_ASM757113v1__d__Archaea___p__Thermoproteota___c__Nitrososphaeria___o__Nitrososphaerales___f__Nitrosopumilaceae___g__Nitrosopumilus___s__Nitrosopumilus_sp007571135_:0.0882539332,((GCA_008080815.1_ASM808081v1__d__Archaea___p__Thermoproteota___c__Nitrososphaeria___o__Nitrososphaerales___f__Nitrosopumilaceae___g__Nitrosopumilus___s__Nitrosopumilus_sp008080815_:0.0750254749,(GCF_000299365.1_ASM29936v1__d__Archaea___p__Thermoproteota___c__Nitrososphaeria___o__Nitrososphaerales___f__Nitrosopumilaceae___g__Nitrosopumilus___s__Nitrosopumilus_koreensis_:0.0136086040,(GCF_000875775.1_ASM87577v1__d__Archaea___p__Thermoproteota___c__Nitrososphaeria___o__Nitrososphaerales___f__Nitrosopumilaceae___g__Nitrosopumilus___s__Nitrosopumilus_piranensis_:0.0104699996,(GCA_016125975.1_ASM1612597v1__d__Archaea___p__Thermoproteota___c__Nitrososphaeria___o__Nitrososphaerales___f__Nitrosopumilaceae___g__Nitrosopumilus___s__Nitrosopumilus_sp016125975_:0.0150777418,(GCF_006740685.1_ASM674068v1__d__Archaea___p__Thermoproteota___c__Nitrososphaeria___o__Nitrososphaerales___f__Nitrosopumilaceae___g__Nitrosopumilus___s__Nitrosopumilus_sp006740685_:0.0108284703,(GCF_000018465.1_ASM1846v1__d__Archaea___p__Thermoproteota___c__Nitrososphaeria___o__Nitrososphaerales___f__Nitrosopumilaceae___g__Nitrosopumilus___s__Nitrosopumilus_maritimus_:0.0072681696,(GCA_000746765.1_ASM74676v1__d__Archaea___p__Thermoproteota___c__Nitrososphaeria___o__Nitrososphaerales___f__Nitrosopumilaceae___g__Nitrosopumilus___s__Nitrosopumilus_sp000746765_:0.0546853988,(GCA_003702525.1_ASM370252v1__d__Archaea___p__Thermoproteota___c__Nitrososphaeria___o__Nitrososphaerales___f__Nitrosopumilaceae___g__Nitrosopumilus___s__Nitrosopumilus_sp003702525_:0.0058030580,(GCA_003702495.1_ASM370249v1__d__Archaea___p__Thermoproteota___c__Nitrososphaeria___o__Nitrososphaerales___f__Nitrosopumilaceae___g__Nitrosopumilus___s__Nitrosopumilus_sp003702495_:0.0098271182,GCA_003702545.1_ASM370254v1__d__Archaea___p__Thermoproteota___c__Nitrososphaeria___o__Nitrososphaerales___f__Nitrosopumilaceae___g__Nitrosopumilus___s__Nitrosopumilus_sp003702545_:0.0095747331):0.0028988298[52.5]):0.0042020516[99.5]):0.0014902622[19.5]):0.0059505417[99.9]):0.0047819713[89.7]):0.0052747478[99.4]):0.0042936729[93.6]):0.0200406136[100]):0.0151233005[100],(((GCA_013002265.1_ASM1300226v1__d__Archaea___p__Thermoproteota___c__Nitrososphaeria___o__Nitrososphaerales___f__Nitrosopumilaceae___g__Nitrosopumilus___s__Nitrosopumilus_sp013002265_:0.0403961324,GCF_000242875.2_ASM24287v3__d__Archaea___p__Thermoproteota___c__Nitrososphaeria___o__Nitrososphaerales___f__Nitrosopumilaceae___g__Nitrosopumilus___s__Nitrosopumilus_salaria_:0.0379299284):0.0093287874[44],(GCF_003175215.1_ASM317521v1__d__Archaea___p__Thermoproteota___c__Nitrososphaeria___o__Nitrososphaerales___f__Nitrosopumilaceae___g__Nitrosopumilus___s__Nitrosopumilus_sp003175215_:0.0193204359,(GCF_013407185.1_ASM1340718v1__d__Archaea___p__Thermoproteota___c__Nitrososphaeria___o__Nitrososphaerales___f__Nitrosopumilaceae___g__Nitrosopumilus___s__Nitrosopumilus_ureiphilus_:0.0088823429,(GCF_000956175.1_ASM95617v1__d__Archaea___p__Thermoproteota___c__Nitrososphaeria___o__Nitrososphaerales___f__Nitrosopumilaceae___g__Nitrosopumilus___s__Nitrosopumilus_adriaticus_:0.0073781272,GCF_014078525.1_ASM1407852v1__d__Archaea___p__Thermoproteota___c__Nitrososphaeria___o__Nitrososphaerales___f__Nitrosopumilaceae___g__Nitrosopumilus___s__Nitrosopumilus_sp014078525_:0.0107520984):0.0121063212[100]):0.0047759160[31.1]):0.0242331379[100]):0.0086192479[98.3],((((GCA_001543015.1_ASM154301v1__d__Archaea___p__Thermoproteota___c__Nitrososphaeria___o__Nitrososphaerales___f__Nitrosopumilaceae___g__Nitrosopumilus___s__Nitrosopumilus_sp001543015_:0.0102782067,GCA_002317795.1_ASM231779v1__d__Archaea___p__Thermoproteota___c__Nitrososphaeria___o__Nitrososphaerales___f__Nitrosopumilaceae___g__Nitrosopumilus___s__Nitrosopumilus_sp002317795_:0.0042530173):0.0540939930[100],(GCA_018668425.1_ASM1866842v1__d__Archaea___p__Thermoproteota___c__Nitrososphaeria___o__Nitrososphaerales___f__Nitrosopumilaceae___g__Nitrosopumilus___s__Nitrosopumilus_sp018668425_:0.0351468996,(GCA_002730325.1_ASM273032v1__d__Archaea___p__Thermoproteota___c__Nitrososphaeria___o__Nitrososphaerales___f__Nitrosopumilaceae___g__Nitrosopumilus___s__Nitrosopumilus_sp002730325_:0.0235646581,GCA_018263505.1_ASM1826350v1__d__Archaea___p__Thermoproteota___c__Nitrososphaeria___o__Nitrososphaerales___f__Nitrosopumilaceae___g__Nitrosopumilus___s__Nitrosopumilus_sp018263505_:0.0334199742):0.0103217664[98.5]):0.0109913185[99.4]):0.0120330429[95.4],(GCA_013215285.1_ASM1321528v1__d__Archaea___p__Thermoproteota___c__Nitrososphaeria___o__Nitrososphaerales___f__Nitrosopumilaceae___g__Nitrosopumilus___s__Nitrosopumilus_sp013215285_:0.0713764306,((GCA_013911135.1_ASM1391113v1__d__Archaea___p__Thermoproteota___c__Nitrososphaeria___o__Nitrososphaerales___f__Nitrosopumilaceae___g__Nitrosopumilus___s__Nitrosopumilus_sp013911135_:0.0372308115,(GCA_000484975.1_ASM48497v1__d__Archaea___p__Thermoproteota___c__Nitrososphaeria___o__Nitrososphaerales___f__Nitrosopumilaceae___g__Nitrosopumilus___s__Nitrosopumilus_sp000484975_:0.0078215880,GCA_013390905.1_ASM1339090v1__d__Archaea___p__Thermoproteota___c__Nitrososphaeria___o__Nitrososphaerales___f__Nitrosopumilaceae___g__Nitrosopumilus___s__Nitrosopumilus_sp013390905_:0.0147734712):0.0284055323[100]):0.0167527864[100],(GCA_001510275.1_ASM151027v1__d__Archaea___p__Thermoproteota___c__Nitrososphaeria___o__Nitrososphaerales___f__Nitrosopumilaceae___g__Nitrosopumilus___s__Nitrosopumilus_sp001510275_:0.0270229439,(GCA_016784625.1_ASM1678462v1__d__Archaea___p__Thermoproteota___c__Nitrososphaeria___o__Nitrososphaerales___f__Nitrosopumilaceae___g__Nitrosopumilus___s__Nitrosopumilus_sp016784625_:0.0027263463,sample_BlackSea2.MetaBAT2.253.fa:0.0000024842):0.0275962777[100]):0.0207129884[100]):0.0127693152[99.4]):0.0099613789[49.5]):0.0091146832[99.6],((GCA_014075315.1_ASM1407531v1__d__Archaea___p__Thermoproteota___c__Nitrososphaeria___o__Nitrososphaerales___f__Nitrosopumilaceae___g__Nitrosopumilus___s__Nitrosopumilus_sp014075315_:0.0463565574,(GCA_002788515.1_ASM278851v1__d__Archaea___p__Thermoproteota___c__Nitrososphaeria___o__Nitrososphaerales___f__Nitrosopumilaceae___g__Nitrosopumilus___s__Nitrosopumilus_sp002788515_:0.0356914918,(GCA_002506665.1_ASM250666v1__d__Archaea___p__Thermoproteota___c__Nitrososphaeria___o__Nitrososphaerales___f__Nitrosopumilaceae___g__Nitrosopumilus___s__Nitrosopumilus_sp002506665_:0.0773615653,(GCA_013043295.1_ASM1304329v1__d__Archaea___p__Thermoproteota___c__Nitrososphaeria___o__Nitrososphaerales___f__Nitrosopumilaceae___g__Nitrosopumilus___s__Nitrosopumilus_sp013043295_:0.0218407144,(GCF_000299395.1_ASM29939v1__d__Archaea___p__Thermoproteota___c__Nitrososphaeria___o__Nitrososphaerales___f__Nitrosopumilaceae___g__Nitrosopumilus___s__Nitrosopumilus_sediminis_:0.0159471240,(GCF_013407145.1_ASM1340714v1__d__Archaea___p__Thermoproteota___c__Nitrososphaeria___o__Nitrososphaerales___f__Nitrosopumilaceae___g__Nitrosopumilus___s__Nitrosopumilus_cobalaminigenes_:0.0281564290,((GCA_013203245.1_ASM1320324v1__d__Archaea___p__Thermoproteota___c__Nitrososphaeria___o__Nitrososphaerales___f__Nitrosopumilaceae___g__Nitrosopumilus___s__Nitrosopumilus_sp013203245_:0.0422863462,(GCA_905479565.1_10_20180412_Bin_MAXBIN_028_sub_1__d__Archaea___p__Thermoproteota___c__Nitrososphaeria___o__Nitrososphaerales___f__Nitrosopumilaceae___g__Nitrosopumilus___s__Nitrosopumilus_sp905479565_:0.0306487595,GCF_013407165.1_ASM1340716v1__d__Archaea___p__Thermoproteota___c__Nitrososphaeria___o__Nitrososphaerales___f__Nitrosopumilaceae___g__Nitrosopumilus___s__Nitrosopumilus_oxyclinae_:0.0176763641):0.0079637884[29.9]):0.0104224113[100],(sample_BlackSea13.MetaBAT2.476.fa:0.0202885850,(GCA_014384555.1_ASM1438455v1__d__Archaea___p__Thermoproteota___c__Nitrososphaeria___o__Nitrososphaerales___f__Nitrosopumilaceae___g__Nitrosopumilus___s__Nitrosopumilus_sp014384555_:0.0007213902,sample_BlackSea1.MaxBin2_40markers.001.fasta:0.0003628055):0.0001228032[59.1]):0.0302844300[100]):0.0099758428[96.2]):0.0112704491[99.3]):0.0094196182[99.3]):0.0152736271[100]):0.0086923557[63.4]):0.0124967264[96.2]):0.0150974071[100],(GCA_013867245.1_ASM1386724v1__d__Archaea___p__Thermoproteota___c__Nitrososphaeria___o__Nitrososphaerales___f__Nitrosopumilaceae___g__Nitrosopumilus___s__Nitrosopumilus_sp013867245_:0.0286479458,(((GCA_003331425.1_ASM333142v1__d__Archaea___p__Thermoproteota___c__Nitrososphaeria___o__Nitrososphaerales___f__Nitrosopumilaceae___g__Nitrosopumilus___s__Nitrosopumilus_sp002690535_:0.0069304471,GCF_002156965.1_ASM215696v1__d__Archaea___p__Thermoproteota___c__Nitrososphaeria___o__Nitrososphaerales___f__Nitrosopumilaceae___g__Nitrosopumilus___s__Nitrosopumilus_catalinensis_:0.0045338363):0.0076883026[100],(GCA_003702465.1_ASM370246v1__d__Archaea___p__Thermoproteota___c__Nitrososphaeria___o__Nitrososphaerales___f__Nitrosopumilaceae___g__Nitrosopumilus___s__Nitrosopumilus_sp003702465_:0.0119972057,GCF_001541925.1_ASM154192v1__d__Archaea___p__Thermoproteota___c__Nitrososphaeria___o__Nitrososphaerales___f__Nitrosopumilaceae___g__Nitrosopumilus___s__Nitrosopumilus_sp001541925_:0.0088795782):0.0093471598[99.9]):0.0100372202[79.7],(GCA_902514275.1_AG-319-O22__d__Archaea___p__Thermoproteota___c__Nitrososphaeria___o__Nitrososphaerales___f__Nitrosopumilaceae___g__Nitrosopumilus___s__Nitrosopumilus_sp902514275_:0.0103375298,(GCA_002737455.1_ASM273745v1__d__Archaea___p__Thermoproteota___c__Nitrososphaeria___o__Nitrososphaerales___f__Nitrosopumilaceae___g__Nitrosopumilus___s__Nitrosopumilus_sp002737455_:0.0595683313,(GCA_018674605.1_ASM1867460v1__d__Archaea___p__Thermoproteota___c__Nitrososphaeria___o__Nitrososphaerales___f__Nitrosopumilaceae___g__Nitrosopumilus___s__Nitrosopumilus_sp018674605_:0.0301029862,((sample_BlackSea4.CONCOCT.341.fa_sub:0.0112433051,(sample_BlackSea3.CONCOCT.185.fa_sub:0.0009218436,((GCA_014384445.1_ASM1438444v1__d__Archaea___p__Thermoproteota___c__Nitrososphaeria___o__Nitrososphaerales___f__Nitrosopumilaceae___g__Nitrosopumilus___s__Nitrosopumilus_sp014384445_:0.0050109752,sample_BlackSea9.MaxBin2_40markers.068.fasta:0.0006493933):0.0030743924[35.2],(GCA_001437625.1_ASM143762v1__d__Archaea___p__Thermoproteota___c__Nitrososphaeria___o__Nitrososphaerales___f__Nitrosopumilaceae___g__Nitrosopumilus___s__Nitrosopumilus_sp001437625_:0.0142483921,GCA_905612295.1_RIS-SAG-04__d__Archaea___p__Thermoproteota___c__Nitrososphaeria___o__Nitrososphaerales___f__Nitrosopumilaceae___g__Nitrosopumilus___s__Nitrosopumilus_sp905612295_:0.0057168245):0.0059471135[99.1]):0.0100304131[100]):0.0063263006[81.8]):0.0279465393[100],((sample_BlackSea1.MetaBAT2.127.fa_sub:0.0025464577,(GCA_902514095.1_AG-319-N20__d__Archaea___p__Thermoproteota___c__Nitrososphaeria___o__Nitrososphaerales___f__Nitrosopumilaceae___g__Nitrosopumilus___s__Nitrosopumilus_sp902514095_:0.0011374700,sample_BlackSea4.MetaBAT2.429.fa:0.0000021090):0.0014534487[93.1]):0.0072838148[99.9],(GCA_905616385.1_RIS-SAG-40__d__Archaea___p__Thermoproteota___c__Nitrososphaeria___o__Nitrososphaerales___f__Nitrosopumilaceae___g__Nitrosopumilus___s__Nitrosopumilus_sp905616385_:0.0052317950,(GCA_905612275.1_RIS-SAG-08__d__Archaea___p__Thermoproteota___c__Nitrososphaeria___o__Nitrososphaerales___f__Nitrosopumilaceae___g__Nitrosopumilus___s__Nitrosopumilus_sp905612275_:0.0039500024,(GCA_018657375.1_ASM1865737v1__d__Archaea___p__Thermoproteota___c__Nitrososphaeria___o__Nitrososphaerales___f__Nitrosopumilaceae___g__Nitrosopumilus___s__Nitrosopumilus_sp018657375_:0.0535033008,(GCA_905612485.1_RIS-SAG-24__d__Archaea___p__Thermoproteota___c__Nitrososphaeria___o__Nitrososphaerales___f__Nitrosopumilaceae___g__Nitrosopumilus___s__Nitrosopumilus_sp905612485_:0.0203792469,sample_BlackSea1.MetaBAT2.198.fa_sub:0.0167411562):0.0178553861[100]):0.0068729003[98.4]):0.0447512283[100]):0.0063696182[99.2]):0.0109054256[100]):0.0143691468[100]):0.0069866385[69]):0.0058354546[96.1]):0.0114354448[99.9]):0.0234035861[100]):0.0335063301[100]):0.0060784012[95.3]):0.0068759528[70.4]):0.0116144877[99.9]):0.0079828769[50.8]):0.0089773963[94.3]):0.0223638413[100]):0.0163686785[98.9]):0.0347176520[100]):0.0313253638[100]):0.0166112867[99.7]):0.0158421070[98.6]):0.0167215279[99.9]):0.0114120730[90.1]):0.0132316822[73.4]):0.0229890709[99.7]):0.0482516610[100]):0.0356448398[99.8]):0.4321690869[100]):0.0919181381[100]):0.1579743214[100]):0.0944288547[100]):0.0580579421[99.9]):0.0860270871[100]):0.0335806562[59.5]):0.0630891479[100]):0.1221291319[100]):0.0365055075[83.6]):0.0578814095[100],((GCF_000007185.1_ASM718v1__d__Archaea___p__Methanobacteriota_A___c__Methanopyri___o__Methanopyrales___f__Methanopyraceae___g__Methanopyrus___s__Methanopyrus_kandleri_:0.6159123169,(GCA_002897955.1_ASM289795v1__d__Archaea___p__Hydrothermarchaeota___c__Hydrothermarchaeia___o__Hydrothermarchaeales___f__BMS3B___g__BMS3B___s__BMS3B_sp002897955_:0.5191125606,(GCA_902788255.1_Rumen_uncultured_genome_RUG13354__d__Archaea___p__Methanobacteriota___c__Methanobacteria___o__Methanobacteriales___f__Methanobacteriaceae___g__Methanobrevibacter_A___s__Methanobrevibacter_A_sp902788255_:0.5350168896,GCF_000376965.1_ASM37696v1__d__Archaea___p__Methanobacteriota_A___c__Methanococci___o__Methanococcales___f__Methanococcaceae___g__Methanothermococcus___s__Methanothermococcus_thermolithotrophicus_:0.4840222715):0.0750670176[98.8]):0.0379219506[94.5]):0.0311513685[28.7],((((GCA_001914405.1_ASM191440v1__d__Archaea___p__Halobacteriota___c__Methanonatronarchaeia___o__Methanonatronarchaeales___f__Methanohalarchaeaceae___g__Methanohalarchaeum___s__Methanohalarchaeum_thermophilum_:0.3128982010,GCA_018263395.1_ASM1826339v1__d__Archaea___p__Halobacteriota___c__Methanonatronarchaeia___o__JAANXF01___f__JAANXF01___g__JAANXF01___s__JAANXF01_sp018263395_:0.4486681040):0.1381787323[100],(GCA_018609935.1_ASM1860993v1__d__Archaea___p__Halobacteriota___c__Halobacteria___o__JAHENH01___f__JAHENH01___g__JAHENH01___s__JAHENH01_sp018609935_:0.4572758564,GCF_000517625.1_ASM51762v1__d__Archaea___p__Halobacteriota___c__Halobacteria___o__Halobacteriales___f__Natrialbaceae___g__Halostagnicola___s__Halostagnicola_larsenii_:0.3647133898):0.1834357903[100]):0.0881625470[99.4],((GCA_003838185.1_ASM383818v1__d__Archaea___p__Halobacteriota___c__Methanomicrobia___o__Methanomicrobiales___f__Methanocorpusculaceae___g__Methanocalculus___s__Methanocalculus_sp003838185_:0.5437577491,GCA_004212075.1_ASM421207v1__d__Archaea___p__Halobacteriota___c__Methanoliparia___o__Methanoliparales___f__Methanoliparaceae___g__Methanoliparum___s__Methanoliparum_thermophilum_:0.5705389167):0.0554720267[93.7],((GCA_002011165.1_ASM201116v1__d__Archaea___p__Halobacteriota___c__Archaeoglobi___o__JdFR-21___f__JdFR-21___g__JdFR-21___s__JdFR-21_sp002011165_:0.2952896536,GCF_000008665.1_ASM866v1__d__Archaea___p__Halobacteriota___c__Archaeoglobi___o__Archaeoglobales___f__Archaeoglobaceae___g__Archaeoglobus___s__Archaeoglobus_fulgidus_:0.4303778266):0.0826264896[100],((GCA_001766815.1_ASM176681v1__d__Archaea___p__Halobacteriota___c__Syntropharchaeia___o__Syntropharchaeales___f__Syntropharchaeaceae___g__Syntropharchaeum_A___s__Syntropharchaeum_A_caldarius_:0.3599140683,(GCA_003194425.1_ASM319442v1__d__Archaea___p__Halobacteriota___c__Syntropharchaeia___o__ANME-1___f__ANME-1___g__ANME1a___s__ANME1a_sp003194425_:0.4619662774,GCA_016207465.1_ASM1620746v1__d__Archaea___p__Halobacteriota___c__Syntropharchaeia___o__JACQPP01___f__JACQPP01___g__JACQPP01___s__JACQPP01_sp016207465_:0.4537001527):0.0558176376[85.2]):0.0501099453[55.3],((GCF_000711905.1_ASM71190v1__d__Archaea___p__Halobacteriota___c__Methanosarcinia___o__Methanosarcinales_A___f__Methermicoccaceae___g__Methermicoccus___s__Methermicoccus_shengliensis_:0.3673838991,(GCA_001509375.1_ASM150937v1__d__Archaea___p__Halobacteriota___c__Methanosarcinia___o__Methanotrichales___f__Methanotrichaceae___g__Methanothrix_A___s__Methanothrix_A_harundinacea_D_:0.2962571884,GCF_000970325.1_ASM97032v1__d__Archaea___p__Halobacteriota___c__Methanosarcinia___o__Methanosarcinales___f__Methanosarcinaceae___g__Methanococcoides___s__Methanococcoides_methylutens_A_:0.2864649553):0.0504614232[81.3]):0.0398226864[99.8],(GCF_000251105.1_ASM25110v1__d__Archaea___p__Halobacteriota___c__Methanocellia___o__Methanocellales___f__Methanocellaceae___g__Methanocella___s__Methanocella_conradii_:0.3197394951,(GCA_002495885.1_ASM249588v1__d__Archaea___p__Halobacteriota___c__UBA148___o__UBA148___f__UBA148___g__UBA148___s__UBA148_sp002495885_:0.2874759972,GCA_015660915.1_ASM1566091v1__d__Archaea___p__Halobacteriota___c__Bog-38___o__Bog-38___f__Bog-38___g__Bog-38___s__Bog-38_sp015660915_:0.3513457639):0.0436498053[65.9]):0.0386612134[85.3]):0.0388812797[98.1]):0.0402344262[100]):0.0335257712[62.7]):0.0443230032[100]):0.1122175220[100],(GCA_003663585.1_ASM366358v1__d__Archaea___p__Thermoplasmatota___c__B47-G6___o__B47-G6B___f__47-G6___g__B47-G6___s__B47-G6_sp003663585_:0.7995635978,((GCA_002494765.1_ASM249476v1__d__Archaea___p__Thermoplasmatota___c__UBA186___o__UBA186___f__UBA186___g__UBA186___s__UBA186_sp002494765_:0.5839662064,GCA_011620765.1_ASM1162076v1__d__Archaea___p__Thermoplasmatota___c__UBA186___o__UBA287___f__UBA287___g__UBA287___s__UBA287_sp011620765_:0.5951114379):0.0777859114[99.9],((GCA_014361195.1_ASM1436119v1__d__Archaea___p__Thermoplasmatota___c__E2___o__UBA202___f__JdFR-43___g__JACIWB01___s__JACIWB01_sp014361195_:0.4288971840,(GCA_016180755.1_ASM1618075v1__d__Archaea___p__Thermoplasmatota___c__E2___o__UBA9212___f__JACPAO01___g__JACPAO01___s__JACPAO01_sp016180755_:0.4080566279,GCA_016930995.1_ASM1693099v1__d__Archaea___p__Thermoplasmatota___c__E2___o__DHVEG-1___f__DHVEG-1___g__SM1-50___s__SM1-50_sp016930995_:0.3352631271):0.0708732177[30.6]):0.0856584913[99.9],((GCA_003009755.1_ASM300975v1__d__Archaea___p__Thermoplasmatota___c__SW-10-69-26___o__SW-10-69-26___f__SW-10-69-26___g__SW-10-69-26___s__SW-10-69-26_sp003009755_:0.4702694948,GCA_016207515.1_ASM1620751v1__d__Archaea___p__Thermoplasmatota___c__SW-10-69-26___o__JACQPN01___f__JACQPN01___g__JACQPN01___s__JACQPN01_sp016207515_:0.3221026682):0.1176760454[100],((((GCA_002254765.1_ASM225476v1__d__Archaea___p__Thermoplasmatota___c__EX4484-6___o__EX4484-6___f__EX4484-36___g__EX4484-36___s__EX4484-36_sp002254765_:0.2890108360,(GCA_002254385.1_ASM225438v1__d__Archaea___p__Thermoplasmatota___c__EX4484-6___o__EX4484-6___f__EX4484-6___g__EX4484-6___s__EX4484-6_sp002254385_:0.1129935990,(GCA_016928095.1_ASM1692809v1__d__Archaea___p__Thermoplasmatota___c__EX4484-6___o__EX4484-6___f__EX4484-6___g__JAFGLL01___s__JAFGLL01_sp016928095_:0.0479893408,GCA_016929175.1_ASM1692917v1__d__Archaea___p__Thermoplasmatota___c__EX4484-6___o__EX4484-6___f__EX4484-6___g__JAFGLL01___s__JAFGLL01_sp016929175_:0.0493270824):0.0645882953[100]):0.2784668786[100]):0.0940219433[100],(sample_BlackSea15.MaxBin2_40markers.634.fasta:0.1146025548,((sample_BlackSea11.MetaBAT2.318.fa:0.0463420698,sample_BlackSea15.MaxBin2_40markers.543.fasta:0.0730791271):0.1117661044[100],((sample_BlackSea14.CONCOCT.56.fa_sub:0.0004305285,sample_BlackSea15.MetaBAT2.657.fa:0.0000020537):0.0006153338[56.9],(sample_BlackSea12.MetaBAT2.153.fa:0.0001698285,(sample_BlackSea11.MaxBin2_40markers.265.fasta_sub:0.0000022437,sample_BlackSea13.CONCOCT.283.fa_sub:0.0003644512):0.0002951728[81.1]):0.0013330928[96.1]):0.1043797971[100]):0.0337787187[86.3]):0.3110221553[100]):0.0677535559[100],((GCA_011333475.1_ASM1133347v1__d__Archaea___p__Thermoplasmatota___c__Thermoplasmata___o__DTKX01___f__DTKX01___g__DTKX01___s__DTKX01_sp011333475_:0.2250949304,GCA_016874675.1_JGI_2017-08-21__d__Archaea___p__Thermoplasmatota___c__Thermoplasmata___o__DTKX01___f__VGTL01___g__VGTL01___s__VGTL01_sp016874675_:0.3103670955):0.0943751455[100],((GCA_015522885.1_ASM1552288v1__d__Archaea___p__Thermoplasmatota___c__Thermoplasmata___o__WALJ01___f__WALJ01___g__WALJ01___s__WALJ01_sp015522885_:0.3520040846,((GCA_007129655.1_ASM712965v1__d__Archaea___p__Thermoplasmatota___c__Thermoplasmata___o__PWKY01___f__PWKY01___g__SKVC01___s__SKVC01_sp007129655_:0.2087038650,(GCA_003552585.1_ASM355258v1__d__Archaea___p__Thermoplasmatota___c__Thermoplasmata___o__PWKY01___f__PWKY01___g__PUNK01___s__PUNK01_sp003552585_:0.1389981173,(GCA_003553085.1_ASM355308v1__d__Archaea___p__Thermoplasmatota___c__Thermoplasmata___o__PWKY01___f__PWKY01___g__PWKY01___s__PWKY01_sp003553085_:0.0608335335,(GCA_003560595.1_ASM356059v1__d__Archaea___p__Thermoplasmatota___c__Thermoplasmata___o__PWKY01___f__PWKY01___g__PWKY01___s__PWKY01_sp003560595_:0.0713698765,GCA_007133925.1_ASM713392v1__d__Archaea___p__Thermoplasmatota___c__Thermoplasmata___o__PWKY01___f__PWKY01___g__PWKY01___s__PWKY01_sp007133925_:0.1103293527):0.0261839910[100]):0.0681460395[100]):0.0524882280[100]):0.0492600536[100],(GCA_003551065.1_ASM355106v1__d__Archaea___p__Thermoplasmatota___c__Thermoplasmata___o__PWKY01___f__PWKY01___g__B1SED10-34___s__B1SED10-34_sp003551065_:0.1697103299,(GCA_018610025.1_ASM1861002v1__d__Archaea___p__Thermoplasmatota___c__Thermoplasmata___o__PWKY01___f__PWKY01___g__JAHENW01___s__JAHENW01_sp018610025_:0.1816877512,(GCA_018334835.1_ASM1833483v1__d__Archaea___p__Thermoplasmatota___c__Thermoplasmata___o__PWKY01___f__PWKY01___g__Natronoplasma___s__Natronoplasma_sp018334835_:0.1199706060,(GCA_018334755.1_ASM1833475v1__d__Archaea___p__Thermoplasmatota___c__Thermoplasmata___o__PWKY01___f__PWKY01___g__Natronoplasma___s__Natronoplasma_sp018334755_:0.1090998858,(GCA_003555395.1_ASM355539v1__d__Archaea___p__Thermoplasmatota___c__Thermoplasmata___o__PWKY01___f__PWKY01___g__Natronoplasma___s__Natronoplasma_sp003555395_:0.0739827598,(GCA_003551675.1_ASM355167v1__d__Archaea___p__Thermoplasmatota___c__Thermoplasmata___o__PWKY01___f__PWKY01___g__Natronoplasma___s__Natronoplasma_halalkaliphilum_:0.1039384382,GCA_003554965.1_ASM355496v1__d__Archaea___p__Thermoplasmatota___c__Thermoplasmata___o__PWKY01___f__PWKY01___g__Natronoplasma___s__Natronoplasma_sp003554965_:0.0876687626):0.0190030923[92.7]):0.0509337275[100]):0.0346901434[99.8]):0.0919063867[100]):0.0408008016[98.9]):0.0299687711[26.4]):0.2950878120[100]):0.0697403808[100],(((GCA_011363025.1_ASM1136302v1__d__Archaea___p__Thermoplasmatota___c__Thermoplasmata___o__UBA184___f__DTFW01___g__DTFW01___s__DTFW01_sp011363025_:0.3378943679,(GCA_013044425.1_ASM1304442v1__d__Archaea___p__Thermoplasmatota___c__Thermoplasmata___o__UBA184___f__UBA184___g__UBA184___s__UBA184_sp013044425_:0.1140198304,(GCA_013290045.1_ASM1329004v1__d__Archaea___p__Thermoplasmatota___c__Thermoplasmata___o__UBA184___f__UBA184___g__UBA184___s__UBA184_sp013290045_:0.1439774544,(GCA_002495185.1_ASM249518v1__d__Archaea___p__Thermoplasmatota___c__Thermoplasmata___o__UBA184___f__UBA184___g__UBA184___s__UBA184_sp002495185_:0.0469278123,GCA_002503985.1_ASM250398v1__d__Archaea___p__Thermoplasmatota___c__Thermoplasmata___o__UBA184___f__UBA184___g__UBA184___s__UBA184_sp002503985_:0.0464362425):0.0710255472[100]):0.0327669019[66.7]):0.4185667323[100]):0.1002337421[100],(GCA_003649915.1_ASM364991v1__d__Archaea___p__Thermoplasmatota___c__Thermoplasmata___o__B31-G17___f__B31-G17___g__B31-G17___s__B31-G17_sp003649915_:0.3474886559,(GCA_003649695.1_ASM364969v1__d__Archaea___p__Thermoplasmatota___c__Thermoplasmata___o__B87-G9___f__B87-G9___g__B87-G9___s__B87-G9_sp003649695_:0.5777203593,(((GCA_002878135.1_ASM287813v1__d__Archaea___p__Thermoplasmatota___c__Thermoplasmata___o__ARK-15___f__ARK-15___g__ARK-15___s__ARK-15_sp002878135_:0.0347788317,GCA_009758405.1_ASM975840v1__d__Archaea___p__Thermoplasmatota___c__Thermoplasmata___o__ARK-15___f__ARK-15___g__ARK-15___s__ARK-15_sp009758405_:0.0318121086):0.3200162012[100],(GCA_002011395.1_ASM201139v1__d__Archaea___p__Thermoplasmatota___c__Thermoplasmata___o__Aciduliprofundales___f__JdFR-45___g__JdFR-45___s__JdFR-45_sp002011395_:0.2651409773,((GCA_015522935.1_ASM1552293v1__d__Archaea___p__Thermoplasmatota___c__Thermoplasmata___o__Aciduliprofundales___f__Aciduliprofundaceae___g__S014-50___s__S014-50_sp015522935_:0.1141335611,(GCA_013154005.1_ASM1315400v1__d__Archaea___p__Thermoplasmatota___c__Thermoplasmata___o__Aciduliprofundales___f__Aciduliprofundaceae___g__JAADDK01___s__JAADDK01_sp013154005_:0.0949697697,(GCA_015520985.1_ASM1552098v1__d__Archaea___p__Thermoplasmatota___c__Thermoplasmata___o__Aciduliprofundales___f__Aciduliprofundaceae___g__JAADDK01___s__JAADDK01_sp015520985_:0.0557878129,(GCA_015521465.1_ASM1552146v1__d__Archaea___p__Thermoplasmatota___c__Thermoplasmata___o__Aciduliprofundales___f__Aciduliprofundaceae___g__JAADDK01___s__JAADDK01_sp015521465_:0.0905488648,GCA_015523125.1_ASM1552312v1__d__Archaea___p__Thermoplasmatota___c__Thermoplasmata___o__Aciduliprofundales___f__Aciduliprofundaceae___g__JAADDK01___s__JAADDK01_sp015523125_:0.0546229712):0.0187008932[98]):0.0152664246[74]):0.0320682920[100]):0.0353784256[100],(GCA_015520975.1_ASM1552097v1__d__Archaea___p__Thermoplasmatota___c__Thermoplasmata___o__Aciduliprofundales___f__Aciduliprofundaceae___g__S143-98___s__S143-98_sp015520975_:0.0943150205,(GCA_015522955.1_ASM1552295v1__d__Archaea___p__Thermoplasmatota___c__Thermoplasmata___o__Aciduliprofundales___f__Aciduliprofundaceae___g__S014-41___s__S014-41_sp015522955_:0.1138661452,(GCF_000327505.1_ASM32750v1__d__Archaea___p__Thermoplasmatota___c__Thermoplasmata___o__Aciduliprofundales___f__Aciduliprofundaceae___g__Aciduliprofundum___s__Aciduliprofundum_sp000327505_:0.0475726911,(GCF_000025665.1_ASM2566v1__d__Archaea___p__Thermoplasmatota___c__Thermoplasmata___o__Aciduliprofundales___f__Aciduliprofundaceae___g__Aciduliprofundum___s__Aciduliprofundum_boonei_:0.0131790909,(GCA_015520565.1_ASM1552056v1__d__Archaea___p__Thermoplasmatota___c__Thermoplasmata___o__Aciduliprofundales___f__Aciduliprofundaceae___g__Aciduliprofundum___s__Aciduliprofundum_sp015520565_:0.0103034454,GCA_015523135.1_ASM1552313v1__d__Archaea___p__Thermoplasmatota___c__Thermoplasmata___o__Aciduliprofundales___f__Aciduliprofundaceae___g__Aciduliprofundum___s__Aciduliprofundum_sp015523135_:0.0197904909):0.0064771092[99.4]):0.0301384387[100]):0.0396970019[100]):0.0257796892[99.8]):0.0264601607[99.8]):0.1252564038[100]):0.0494589639[100]):0.0405168251[64.9],((GCA_017857235.1_ASM1785723v1__d__Archaea___p__Thermoplasmatota___c__Thermoplasmata___o__Thermoplasmatales___f__GCA-001856825___g__JAFMDN01___s__JAFMDN01_sp017857235_:0.1531873675,(GCA_011358095.1_ASM1135809v1__d__Archaea___p__Thermoplasmatota___c__Thermoplasmata___o__Thermoplasmatales___f__GCA-001856825___g__GCA-001856825___s__GCA-001856825_sp011358095_:0.0865015147,(GCA_001856825.1_amd_i-plasma__d__Archaea___p__Thermoplasmatota___c__Thermoplasmata___o__Thermoplasmatales___f__GCA-001856825___g__GCA-001856825___s__GCA-001856825_sp001856825_:0.0445605868,GCA_014874235.1_ASM1487423v1__d__Archaea___p__Thermoplasmatota___c__Thermoplasmata___o__Thermoplasmatales___f__GCA-001856825___g__GCA-001856825___s__GCA-001856825_sp014874235_:0.0581705272):0.0826253422[100]):0.1263151380[100]):0.3238562437[100],((GCF_000011185.1_ASM1118v1__d__Archaea___p__Thermoplasmatota___c__Thermoplasmata___o__Thermoplasmatales___f__Thermoplasmataceae___g__Thermoplasma___s__Thermoplasma_volcanium_:0.0638204084,(GCF_003205235.1_ASM320523v1__d__Archaea___p__Thermoplasmatota___c__Thermoplasmata___o__Thermoplasmatales___f__Thermoplasmataceae___g__Thermoplasma___s__Thermoplasma_sp003205235_:0.0177020224,(GCA_008709555.1_ASM870955v1__d__Archaea___p__Thermoplasmatota___c__Thermoplasmata___o__Thermoplasmatales___f__Thermoplasmataceae___g__Thermoplasma___s__Thermoplasma_sp008709555_:0.0143445430,GCF_000195915.1_ASM19591v1__d__Archaea___p__Thermoplasmatota___c__Thermoplasmata___o__Thermoplasmatales___f__Thermoplasmataceae___g__Thermoplasma___s__Thermoplasma_acidophilum_:0.0152707242):0.0083067646[96.9]):0.0575806027[100]):0.1628132063[100],((GCF_900176435.1_IMG-taxon_2579779151_annotated_assembly__d__Archaea___p__Thermoplasmatota___c__Thermoplasmata___o__Thermoplasmatales___f__Thermoplasmataceae___g__Picrophilus___s__Picrophilus_oshimae_:0.1272982776,(GCF_001402945.1_ASM140294v1__d__Archaea___p__Thermoplasmatota___c__Thermoplasmata___o__Thermoplasmatales___f__Thermoplasmataceae___g__Acidiplasma___s__Acidiplasma_aeolicum_:0.0878695656,(GCA_002505185.1_ASM250518v1__d__Archaea___p__Thermoplasmatota___c__Thermoplasmata___o__Thermoplasmatales___f__Thermoplasmataceae___g__Ferroplasma___s__Ferroplasma_sp002505185_:0.0326476459,(GCF_000152265.2_ASM15226v2__d__Archaea___p__Thermoplasmatota___c__Thermoplasmata___o__Thermoplasmatales___f__Thermoplasmataceae___g__Ferroplasma___s__Ferroplasma_acidarmanus_:0.0008343986,GCF_002078355.1_ASM207835v1__d__Archaea___p__Thermoplasmatota___c__Thermoplasmata___o__Thermoplasmatales___f__Thermoplasmataceae___g__Ferroplasma___s__Ferroplasma_acidiphilum_:0.0002969898):0.0377731990[100]):0.1029121213[100]):0.0739788572[100]):0.1365468444[100],(GCF_001316105.1_ASM131610v1__d__Archaea___p__Thermoplasmatota___c__Thermoplasmata___o__Thermoplasmatales___f__Thermoplasmataceae___g__Thermogymnomonas___s__Thermogymnomonas_acidicola_:0.2337254946,(((GCA_002498845.1_ASM249884v1__d__Archaea___p__Thermoplasmatota___c__Thermoplasmata___o__Thermoplasmatales___f__Thermoplasmataceae___g__UBA509___s__UBA509_sp002498845_:0.1218664223,GCA_002503205.1_ASM250320v1__d__Archaea___p__Thermoplasmatota___c__Thermoplasmata___o__Thermoplasmatales___f__Thermoplasmataceae___g__UBA447___s__UBA447_sp002503205_:0.1580756759):0.0733360286[100],(GCA_000965745.1_ASM96574v1__d__Archaea___p__Thermoplasmatota___c__Thermoplasmata___o__Thermoplasmatales___f__Thermoplasmataceae___g__GCA-965745___s__GCA-965745_sp000965745_:0.1904186387,(GCA_011334705.1_ASM1133470v1__d__Archaea___p__Thermoplasmatota___c__Thermoplasmata___o__Thermoplasmatales___f__Thermoplasmataceae___g__B-DKE___s__B-DKE_sp011334705_:0.0217224555,GCA_016806715.1_ASM1680671v1__d__Archaea___p__Thermoplasmatota___c__Thermoplasmata___o__Thermoplasmatales___f__Thermoplasmataceae___g__B-DKE___s__B-DKE_sp002204705_:0.0316900637):0.1627146537[100]):0.0350706692[94.5]):0.0330667377[100],((GCA_000496135.1_amd_e-plasma__d__Archaea___p__Thermoplasmatota___c__Thermoplasmata___o__Thermoplasmatales___f__Thermoplasmataceae___g__GCA-000496135___s__GCA-000496135_sp000496135_:0.1861209795,GCF_900083515.1_ASM90008351v1__d__Archaea___p__Thermoplasmatota___c__Thermoplasmata___o__Thermoplasmatales___f__Thermoplasmataceae___g__Cuniculiplasma___s__Cuniculiplasma_divulgatum_:0.2330595356):0.1122968423[100],(GCA_014874365.1_ASM1487436v1__d__Archaea___p__Thermoplasmatota___c__Thermoplasmata___o__Thermoplasmatales___f__Thermoplasmataceae___g__JACWAH01___s__JACWAH01_sp014874365_:0.2986174510,(GCA_015520045.1_ASM1552004v1__d__Archaea___p__Thermoplasmatota___c__Thermoplasmata___o__Thermoplasmatales___f__Thermoplasmataceae___g__WAQW01___s__WAQW01_sp015520045_:0.2948818569,(GCA_002502705.1_ASM250270v1__d__Archaea___p__Thermoplasmatota___c__Thermoplasmata___o__Thermoplasmatales___f__Thermoplasmataceae___g__UBA582___s__UBA582_sp002502705_:0.1153621696,GCA_011370275.1_ASM1137027v1__d__Archaea___p__Thermoplasmatota___c__Thermoplasmata___o__Thermoplasmatales___f__Thermoplasmataceae___g__UBA582___s__UBA582_sp011370275_:0.1159755134):0.1269339673[100]):0.0506735360[100]):0.0313648252[57.6]):0.0232153451[99]):0.0175641239[33.7]):0.0314937378[97.8]):0.0477266930[99.8]):0.2639638139[100]):0.0885728493[100]):0.0541737588[99.7]):0.0875952435[100]):0.0505223419[100]):0.0442855350[99.8],((GCA_004377185.1_ASM437718v1__d__Archaea___p__Thermoplasmatota___c__Thermoplasmata___o__RBG-16-68-12___f__SOIM01___g__SOIM01___s__SOIM01_sp004377185_:0.2675055167,(GCA_017885655.1_ASM1788565v1__d__Archaea___p__Thermoplasmatota___c__Thermoplasmata___o__RBG-16-68-12___f__JAFNFQ01___g__JAFNFQ01___s__JAFNFQ01_sp017885655_:0.2026217421,((GCA_005878375.1_ASM587837v1__d__Archaea___p__Thermoplasmatota___c__Thermoplasmata___o__RBG-16-68-12___f__EA-27___g__EA-27___s__EA-27_sp005878375_:0.1239803560,GCA_016207545.1_ASM1620754v1__d__Archaea___p__Thermoplasmatota___c__Thermoplasmata___o__RBG-16-68-12___f__EA-27___g__EA-27___s__EA-27_sp016207545_:0.1053101893):0.1152341605[100],((GCA_005878915.1_ASM587891v1__d__Archaea___p__Thermoplasmatota___c__Thermoplasmata___o__RBG-16-68-12___f__RBG-16-68-12___g__EA-19___s__EA-19_sp005878915_:0.0654885614,GCA_005878955.1_ASM587895v1__d__Archaea___p__Thermoplasmatota___c__Thermoplasmata___o__RBG-16-68-12___f__RBG-16-68-12___g__EA-19___s__EA-19_sp005878955_:0.0567652762):0.1069053019[100],((GCA_011331255.1_ASM1133125v1__d__Archaea___p__Thermoplasmatota___c__Thermoplasmata___o__RBG-16-68-12___f__RBG-16-68-12___g__RBG-16-68-12___s__RBG-16-68-12_sp011331255_:0.1284491067,(GCA_011362635.1_ASM1136263v1__d__Archaea___p__Thermoplasmatota___c__Thermoplasmata___o__RBG-16-68-12___f__RBG-16-68-12___g__RBG-16-68-12___s__RBG-16-68-12_sp011362635_:0.0765572747,(GCA_001800745.1_ASM180074v1__d__Archaea___p__Thermoplasmatota___c__Thermoplasmata___o__RBG-16-68-12___f__RBG-16-68-12___g__RBG-16-68-12___s__RBG-16-68-12_sp001800745_:0.0842275895,GCA_001800825.1_ASM180082v1__d__Archaea___p__Thermoplasmatota___c__Thermoplasmata___o__RBG-16-68-12___f__RBG-16-68-12___g__RBG-16-68-12___s__RBG-16-68-12_sp001800825_:0.0901807100):0.0185954143[96]):0.0166816131[91]):0.0176430131[84.7],(GCA_013329855.1_ASM1332985v1__d__Archaea___p__Thermoplasmatota___c__Thermoplasmata___o__RBG-16-68-12___f__RBG-16-68-12___g__RBG-16-68-12___s__RBG-16-68-12_sp8695u_:0.1182545620,((GCA_005878415.1_ASM587841v1__d__Archaea___p__Thermoplasmatota___c__Thermoplasmata___o__RBG-16-68-12___f__RBG-16-68-12___g__RBG-16-68-12___s__RBG-16-68-12_sp005878415_:0.0585690580,(GCA_005878325.1_ASM587832v1__d__Archaea___p__Thermoplasmatota___c__Thermoplasmata___o__RBG-16-68-12___f__RBG-16-68-12___g__RBG-16-68-12___s__RBG-16-68-12_sp005878325_:0.0711710870,((GCA_005878615.1_ASM587861v1__d__Archaea___p__Thermoplasmatota___c__Thermoplasmata___o__RBG-16-68-12___f__RBG-16-68-12___g__RBG-16-68-12___s__RBG-16-68-12_sp005878615_:0.0092609231,GCA_005878635.1_ASM587863v1__d__Archaea___p__Thermoplasmatota___c__Thermoplasmata___o__RBG-16-68-12___f__RBG-16-68-12___g__RBG-16-68-12___s__RBG-16-68-12_sp005878635_:0.0142353316):0.0249629192[100],(GCA_005878385.1_ASM587838v1__d__Archaea___p__Thermoplasmatota___c__Thermoplasmata___o__RBG-16-68-12___f__RBG-16-68-12___g__RBG-16-68-12___s__RBG-16-68-12_sp005878385_:0.0294908630,(GCA_005879015.1_ASM587901v1__d__Archaea___p__Thermoplasmatota___c__Thermoplasmata___o__RBG-16-68-12___f__RBG-16-68-12___g__RBG-16-68-12___s__RBG-16-68-12_sp005879015_:0.0063383009,GCA_005879065.1_ASM587906v1__d__Archaea___p__Thermoplasmatota___c__Thermoplasmata___o__RBG-16-68-12___f__RBG-16-68-12___g__RBG-16-68-12___s__RBG-16-68-12_sp005879065_:0.0023142395):0.0114317850[100]):0.0186471996[100]):0.0121420363[99.8]):0.0140270593[100]):0.0086190297[71.9],((GCA_005878485.1_ASM587848v1__d__Archaea___p__Thermoplasmatota___c__Thermoplasmata___o__RBG-16-68-12___f__RBG-16-68-12___g__RBG-16-68-12___s__RBG-16-68-12_sp005878485_:0.0106365195,GCA_005878995.1_ASM587899v1__d__Archaea___p__Thermoplasmatota___c__Thermoplasmata___o__RBG-16-68-12___f__RBG-16-68-12___g__RBG-16-68-12___s__RBG-16-68-12_sp005878995_:0.0081318644):0.0332554775[100],((GCA_005878515.1_ASM587851v1__d__Archaea___p__Thermoplasmatota___c__Thermoplasmata___o__RBG-16-68-12___f__RBG-16-68-12___g__RBG-16-68-12___s__RBG-16-68-12_sp005878515_:0.0147662790,GCA_005878985.1_ASM587898v1__d__Archaea___p__Thermoplasmatota___c__Thermoplasmata___o__RBG-16-68-12___f__RBG-16-68-12___g__RBG-16-68-12___s__RBG-16-68-12_sp005878985_:0.0086922652):0.0127855908[100],(GCA_005878665.1_ASM587866v1__d__Archaea___p__Thermoplasmatota___c__Thermoplasmata___o__RBG-16-68-12___f__RBG-16-68-12___g__RBG-16-68-12___s__RBG-16-68-12_sp005878665_:0.0189252059,(GCA_005878525.1_ASM587852v1__d__Archaea___p__Thermoplasmatota___c__Thermoplasmata___o__RBG-16-68-12___f__RBG-16-68-12___g__RBG-16-68-12___s__RBG-16-68-12_sp005878525_:0.0138803251,GCA_005879045.1_ASM587904v1__d__Archaea___p__Thermoplasmatota___c__Thermoplasmata___o__RBG-16-68-12___f__RBG-16-68-12___g__RBG-16-68-12___s__RBG-16-68-12_sp005879045_:0.0120564932):0.0040064071[81.1]):0.0040696279[78.3]):0.0189176983[100]):0.0081242077[89.7]):0.0484057508[100]):0.0262988104[100]):0.0723616722[100]):0.0474287305[100]):0.0279365996[15]):0.0974791484[100]):0.0735924528[100],((GCA_016214785.1_ASM1621478v1__d__Archaea___p__Thermoplasmatota___c__Thermoplasmata___o__SG8-5___f__JACRNV01___g__JACRNV01___s__JACRNV01_sp016214785_:0.2893426386,(GCA_001595885.1_ASM159588v1__d__Archaea___p__Thermoplasmatota___c__Thermoplasmata___o__SG8-5___f__SG8-5___g__SG8-5___s__SG8-5_sp001595885_:0.1493051715,(GCA_013791785.1_ASM1379178v1__d__Archaea___p__Thermoplasmatota___c__Thermoplasmata___o__SG8-5___f__SG8-5___g__UBA147___s__UBA147_sp013791785_:0.0699822784,(GCA_002496385.1_ASM249638v1__d__Archaea___p__Thermoplasmatota___c__Thermoplasmata___o__SG8-5___f__SG8-5___g__UBA147___s__UBA147_sp002496385_:0.0453931508,GCA_002499085.1_ASM249908v1__d__Archaea___p__Thermoplasmatota___c__Thermoplasmata___o__SG8-5___f__SG8-5___g__UBA147___s__UBA147_sp002499085_:0.0641105222):0.0451886401[100]):0.1235228240[100]):0.1156048764[100]):0.1103056731[100],(((GCA_011046235.1_ASM1104623v1__d__Archaea___p__Thermoplasmatota___c__Thermoplasmata___o__UBA10834___f__DTMW01___g__DSAX01___s__DSAX01_sp011046235_:0.1644211141,GCA_011355145.1_ASM1135514v1__d__Archaea___p__Thermoplasmatota___c__Thermoplasmata___o__UBA10834___f__DTMW01___g__DTMW01___s__DTMW01_sp011355145_:0.1374113432):0.1162008093[100],((GCA_018814355.1_ASM1881435v1__d__Archaea___p__Thermoplasmatota___c__Thermoplasmata___o__UBA10834___f__UBA10834___g__COMBO-56-21___s__COMBO-56-21_sp018814355_:0.0810962621,(GCA_016930135.1_ASM1693013v1__d__Archaea___p__Thermoplasmatota___c__Thermoplasmata___o__UBA10834___f__UBA10834___g__COMBO-56-21___s__COMBO-56-21_sp016930135_:0.0699288050,(GCA_001800675.1_ASM180067v1__d__Archaea___p__Thermoplasmatota___c__Thermoplasmata___o__UBA10834___f__UBA10834___g__COMBO-56-21___s__COMBO-56-21_sp001800675_:0.0167403757,GCA_001800815.1_ASM180081v1__d__Archaea___p__Thermoplasmatota___c__Thermoplasmata___o__UBA10834___f__UBA10834___g__COMBO-56-21___s__COMBO-56-21_sp001800815_:0.0202575797):0.0584399736[100]):0.0288996013[100]):0.0371591877[100],(GCA_013331315.1_ASM1333131v1__d__Archaea___p__Thermoplasmatota___c__Thermoplasmata___o__UBA10834___f__UBA10834___g__UBA10834___s__UBA10834_sp10834u_:0.1433512669,(GCA_018818785.1_ASM1881878v1__d__Archaea___p__Thermoplasmatota___c__Thermoplasmata___o__UBA10834___f__UBA10834___g__UBA9653___s__UBA9653_sp018818785_:0.0947390705,(GCA_011391345.1_ASM1139134v1__d__Archaea___p__Thermoplasmatota___c__Thermoplasmata___o__UBA10834___f__UBA10834___g__UBA9653___s__UBA9653_sp011391345_:0.0121232561,GCA_013329135.1_ASM1332913v1__d__Archaea___p__Thermoplasmatota___c__Thermoplasmata___o__UBA10834___f__UBA10834___g__UBA9653___s__UBA9653_sp9653u_:0.0015840143):0.0732386495[100]):0.0427677591[100]):0.0227465227[68.2]):0.1269472960[100]):0.0784129550[100],((GCA_011334735.1_ASM1133473v1__d__Archaea___p__Thermoplasmatota___c__Thermoplasmata___o__Methanomassiliicoccales___f__JACIVX01___g__JACIVX01___s__JACIVX01_sp011334735_:0.0141320667,GCA_014361295.1_ASM1436129v1__d__Archaea___p__Thermoplasmatota___c__Thermoplasmata___o__Methanomassiliicoccales___f__JACIVX01___g__JACIVX01___s__JACIVX01_sp014361295_:0.0103501755):0.1391687639[100],((((GCA_016919565.1_ASM1691956v1__d__Archaea___p__Thermoplasmatota___c__Thermoplasmata___o__Methanomassiliicoccales___f__UBA472___g__FEN-33___s__FEN-33_sp016919565_:0.0292372928,(GCA_003135935.1_20110800_E3D__d__Archaea___p__Thermoplasmatota___c__Thermoplasmata___o__Methanomassiliicoccales___f__UBA472___g__FEN-33___s__FEN-33_sp003135935_:0.0102144026,GCA_003153895.1_20120700_E3M__d__Archaea___p__Thermoplasmatota___c__Thermoplasmata___o__Methanomassiliicoccales___f__UBA472___g__FEN-33___s__FEN-33_sp003153895_:0.0106408175):0.0180059514[100]):0.1524470387[100],((GCA_016919625.1_ASM1691962v1__d__Archaea___p__Thermoplasmatota___c__Thermoplasmata___o__Methanomassiliicoccales___f__UBA472___g__JACXTP01___s__JACXTP01_sp016919625_:0.1055672714,(GCA_002067865.1_ASM206786v1__d__Archaea___p__Thermoplasmatota___c__Thermoplasmata___o__Methanomassiliicoccales___f__UBA472___g__MVRC01___s__MVRC01_sp002067865_:0.0675282892,GCA_013415865.1_ASM1341586v1__d__Archaea___p__Thermoplasmatota___c__Thermoplasmata___o__Methanomassiliicoccales___f__UBA472___g__MVRC01___s__MVRC01_sp013415865_:0.0742872397):0.0410654796[100]):0.0599721354[100],(GCA_004525545.1_ASM452554v1__d__Archaea___p__Thermoplasmatota___c__Thermoplasmata___o__Methanomassiliicoccales___f__UBA472___g__UBA472___s__UBA472_sp004525545_:0.0619714563,(GCA_016926075.1_ASM1692607v1__d__Archaea___p__Thermoplasmatota___c__Thermoplasmata___o__Methanomassiliicoccales___f__UBA472___g__UBA472___s__UBA472_sp016926075_:0.0719740728,(GCA_002067045.1_ASM206704v1__d__Archaea___p__Thermoplasmatota___c__Thermoplasmata___o__Methanomassiliicoccales___f__UBA472___g__UBA472___s__UBA472_sp002067045_:0.0300643457,(GCA_012729095.1_ASM1272909v1__d__Archaea___p__Thermoplasmatota___c__Thermoplasmata___o__Methanomassiliicoccales___f__UBA472___g__UBA472___s__UBA472_sp012729095_:0.0323938528,(GCA_002497075.1_ASM249707v1__d__Archaea___p__Thermoplasmatota___c__Thermoplasmata___o__Methanomassiliicoccales___f__UBA472___g__UBA472___s__UBA472_sp002497075_:0.0095440394,GCA_013329565.1_ASM1332956v1__d__Archaea___p__Thermoplasmatota___c__Thermoplasmata___o__Methanomassiliicoccales___f__UBA472___g__UBA472___s__UBA472_sp8940u_:0.0131168518):0.0286278641[100]):0.0255851828[100]):0.0257957893[100]):0.0170102334[62.8]):0.1257085771[100]):0.0480097161[100]):0.0430245755[100],((GCA_012519255.1_ASM1251925v1__d__Archaea___p__Thermoplasmatota___c__Thermoplasmata___o__Methanomassiliicoccales___f__Methanomassiliicoccaceae___g__DTU008___s__DTU008_sp012519255_:0.0875067171,(GCA_002504525.1_ASM250452v1__d__Archaea___p__Thermoplasmatota___c__Thermoplasmata___o__Methanomassiliicoccales___f__Methanomassiliicoccaceae___g__DTU008___s__DTU008_sp002504525_:0.0404433532,((GCA_001421185.1_ASM142118v1__d__Archaea___p__Thermoplasmatota___c__Thermoplasmata___o__Methanomassiliicoccales___f__Methanomassiliicoccaceae___g__DTU008___s__DTU008_sp001421185_:0.0232024171,GCA_002498285.1_ASM249828v1__d__Archaea___p__Thermoplasmatota___c__Thermoplasmata___o__Methanomassiliicoccales___f__Methanomassiliicoccaceae___g__DTU008___s__DTU008_sp002498285_:0.0228591093):0.0119507504[99.8],(GCA_001512965.1_ASM151296v1__d__Archaea___p__Thermoplasmatota___c__Thermoplasmata___o__Methanomassiliicoccales___f__Methanomassiliicoccaceae___g__DTU008___s__DTU008_sp001512965_:0.0409300348,GCA_012518185.1_ASM1251818v1__d__Archaea___p__Thermoplasmatota___c__Thermoplasmata___o__Methanomassiliicoccales___f__Methanomassiliicoccaceae___g__DTU008___s__DTU008_sp012518185_:0.0844477321):0.0101557248[43.3]):0.0185437191[100]):0.0418350047[100]):0.0528742157[100],((GCF_000308215.1_ASM30821v1__d__Archaea___p__Thermoplasmatota___c__Thermoplasmata___o__Methanomassiliicoccales___f__Methanomassiliicoccaceae___g__Methanomassiliicoccus___s__Methanomassiliicoccus_luminyensis_:0.0640576734,(GCA_905203995.1_ERR321597-mag-bin.7__d__Archaea___p__Thermoplasmatota___c__Thermoplasmata___o__Methanomassiliicoccales___f__Methanomassiliicoccaceae___g__Methanomassiliicoccus_A___s__Methanomassiliicoccus_A_sp905203995_:0.0209732474,(GCA_905202485.1_ERR1305901-mag-bin.41__d__Archaea___p__Thermoplasmatota___c__Thermoplasmata___o__Methanomassiliicoccales___f__Methanomassiliicoccaceae___g__Methanomassiliicoccus_A___s__Methanomassiliicoccus_A_sp905202485_:0.0091349962,GCF_000404225.1_ASM40422v1__d__Archaea___p__Thermoplasmatota___c__Thermoplasmata___o__Methanomassiliicoccales___f__Methanomassiliicoccaceae___g__Methanomassiliicoccus_A___s__Methanomassiliicoccus_A_intestinalis_:0.0128119386):0.0208078642[100]):0.1473519851[100]):0.0252478923[98.7],((GCA_002508545.1_ASM250854v1__d__Archaea___p__Thermoplasmatota___c__Thermoplasmata___o__Methanomassiliicoccales___f__Methanomassiliicoccaceae___g__UBA6___s__UBA6_sp002508545_:0.0354316903,GCA_016109435.1_ASM1610943v1__d__Archaea___p__Thermoplasmatota___c__Thermoplasmata___o__Methanomassiliicoccales___f__Methanomassiliicoccaceae___g__UBA6___s__UBA6_sp016109435_:0.0447890549):0.0191371655[100],(GCA_012719175.1_ASM1271917v1__d__Archaea___p__Thermoplasmatota___c__Thermoplasmata___o__Methanomassiliicoccales___f__Methanomassiliicoccaceae___g__UBA6___s__UBA6_sp012719175_:0.0160431581,(GCA_002067635.1_ASM206763v1__d__Archaea___p__Thermoplasmatota___c__Thermoplasmata___o__Methanomassiliicoccales___f__Methanomassiliicoccaceae___g__UBA6___s__UBA6_sp002067635_:0.0062490001,GCA_018262895.1_ASM1826289v1__d__Archaea___p__Thermoplasmatota___c__Thermoplasmata___o__Methanomassiliicoccales___f__Methanomassiliicoccaceae___g__UBA6___s__UBA6_sp018262895_:0.0051879631):0.0071889643[99.4]):0.0421506182[100]):0.0437455707[100]):0.0226475396[100]):0.1103730577[100]):0.0239293389[99.3],(GCA_013415695.1_ASM1341569v1__d__Archaea___p__Thermoplasmatota___c__Thermoplasmata___o__Methanomassiliicoccales___f__JAAEEP01___g__JAAEEP01___s__JAAEEP01_sp013415695_:0.1643503711,((GCA_013329105.1_ASM1332910v1__d__Archaea___p__Thermoplasmatota___c__Thermoplasmata___o__Methanomassiliicoccales___f__Methanomethylophilaceae___g__UBA9915___s__UBA9915_sp9915u_:0.0869290124,((GCA_003550345.1_ASM355034v1__d__Archaea___p__Thermoplasmatota___c__Thermoplasmata___o__Methanomassiliicoccales___f__Methanomethylophilaceae___g__PWHV01___s__PWHV01_sp003550345_:0.0236951641,GCA_003555025.1_ASM355502v1__d__Archaea___p__Thermoplasmatota___c__Thermoplasmata___o__Methanomassiliicoccales___f__Methanomethylophilaceae___g__PWHV01___s__PWHV01_sp003555025_:0.0377119442):0.0352842544[100],(GCA_007117455.1_ASM711745v1__d__Archaea___p__Thermoplasmatota___c__Thermoplasmata___o__Methanomassiliicoccales___f__Methanomethylophilaceae___g__PWHV01___s__PWHV01_sp007117455_:0.0382929459,(GCA_003560875.1_ASM356087v1__d__Archaea___p__Thermoplasmatota___c__Thermoplasmata___o__Methanomassiliicoccales___f__Methanomethylophilaceae___g__PWHV01___s__PWHV01_sp003560875_:0.0299948303,(GCA_003557905.1_ASM355790v1__d__Archaea___p__Thermoplasmatota___c__Thermoplasmata___o__Methanomassiliicoccales___f__Methanomethylophilaceae___g__PWHV01___s__PWHV01_sp003557905_:0.0148552339,GCA_007116915.1_ASM711691v1__d__Archaea___p__Thermoplasmatota___c__Thermoplasmata___o__Methanomassiliicoccales___f__Methanomethylophilaceae___g__PWHV01___s__PWHV01_sp007116915_:0.0146926460):0.0087352836[94.5]):0.0254692978[100]):0.0234731668[100]):0.0480980677[100]):0.0803880692[100],((GCA_009778265.1_ASM977826v1__d__Archaea___p__Thermoplasmatota___c__Thermoplasmata___o__Methanomassiliicoccales___f__Methanomethylophilaceae___g__WRKA01___s__WRKA01_sp009778265_:0.0448285904,(GCA_009776695.1_ASM977669v1__d__Archaea___p__Thermoplasmatota___c__Thermoplasmata___o__Methanomassiliicoccales___f__Methanomethylophilaceae___g__WRKA01___s__WRKA01_sp009776695_:0.0493732399,(GCA_009780575.1_ASM978057v1__d__Archaea___p__Thermoplasmatota___c__Thermoplasmata___o__Methanomassiliicoccales___f__Methanomethylophilaceae___g__WRKA01___s__WRKA01_sp009780575_:0.0671961121,(GCA_009780795.1_ASM978079v1__d__Archaea___p__Thermoplasmatota___c__Thermoplasmata___o__Methanomassiliicoccales___f__Methanomethylophilaceae___g__WRKA01___s__WRKA01_sp009780795_:0.0523155630,GCA_009784745.1_ASM978474v1__d__Archaea___p__Thermoplasmatota___c__Thermoplasmata___o__Methanomassiliicoccales___f__Methanomethylophilaceae___g__WRKA01___s__WRKA01_sp009784745_:0.0471903345):0.0124727304[76.9]):0.0068566530[12.3]):0.0099587709[82.3]):0.0939133190[100],(((GCA_012520845.1_ASM1252084v1__d__Archaea___p__Thermoplasmatota___c__Thermoplasmata___o__Methanomassiliicoccales___f__Methanomethylophilaceae___g__JAAYNL01___s__JAAYNL01_sp012520845_:0.1967200534,(GCA_012522645.1_ASM1252264v1__d__Archaea___p__Thermoplasmatota___c__Thermoplasmata___o__Methanomassiliicoccales___f__Methanomethylophilaceae___g__RumEn-M2___s__RumEn-M2_sp012522645_:0.0468201206,(GCA_002502965.1_ASM250296v1__d__Archaea___p__Thermoplasmatota___c__Thermoplasmata___o__Methanomassiliicoccales___f__Methanomethylophilaceae___g__RumEn-M2___s__RumEn-M2_sp002502965_:0.0166873983,(GCA_001421175.1_ASM142117v1__d__Archaea___p__Thermoplasmatota___c__Thermoplasmata___o__Methanomassiliicoccales___f__Methanomethylophilaceae___g__RumEn-M2___s__RumEn-M2_sp001421175_:0.0090949189,GCA_002506255.1_ASM250625v1__d__Archaea___p__Thermoplasmatota___c__Thermoplasmata___o__Methanomassiliicoccales___f__Methanomethylophilaceae___g__RumEn-M2___s__RumEn-M2_sp002506255_:0.0030419378):0.0058056591[96.7]):0.0252412252[100]):0.1119461503[100]):0.0429679636[100],((GCA_006954405.1_ASM695440v1__d__Archaea___p__Thermoplasmatota___c__Thermoplasmata___o__Methanomassiliicoccales___f__Methanomethylophilaceae___g__MX-02___s__MX-02_sp006954405_:0.0677743454,GCA_017455785.1_ASM1745578v1__d__Archaea___p__Thermoplasmatota___c__Thermoplasmata___o__Methanomassiliicoccales___f__Methanomethylophilaceae___g__MX-02___s__MX-02_sp017455785_:0.0647257190):0.0744768024[100],(GCA_015063195.1_ASM1506319v1__d__Archaea___p__Thermoplasmatota___c__Thermoplasmata___o__Methanomassiliicoccales___f__Methanomethylophilaceae___g__SIG5___s__SIG5_sp015063195_:0.0688335585,(GCA_017395275.1_ASM1739527v1__d__Archaea___p__Thermoplasmatota___c__Thermoplasmata___o__Methanomassiliicoccales___f__Methanomethylophilaceae___g__SIG5___s__SIG5_sp017395275_:0.1434142998,(GCA_016297775.1_ASM1629777v1__d__Archaea___p__Thermoplasmatota___c__Thermoplasmata___o__Methanomassiliicoccales___f__Methanomethylophilaceae___g__SIG5___s__SIG5_sp016297775_:0.0232284935,(GCA_015063185.1_ASM1506318v1__d__Archaea___p__Thermoplasmatota___c__Thermoplasmata___o__Methanomassiliicoccales___f__Methanomethylophilaceae___g__SIG5___s__SIG5_sp015063185_:0.0226568846,GCA_017508065.1_ASM1750806v1__d__Archaea___p__Thermoplasmatota___c__Thermoplasmata___o__Methanomassiliicoccales___f__Methanomethylophilaceae___g__SIG5___s__SIG5_sp017508065_:0.0360846090):0.0211057562[100]):0.1023290518[100]):0.0273740583[99.8]):0.0495592729[100]):0.0320036473[99.9]):0.0255822971[99.9],(GCA_012515075.1_ASM1251507v1__d__Archaea___p__Thermoplasmatota___c__Thermoplasmata___o__Methanomassiliicoccales___f__Methanomethylophilaceae___g__JAAYZC01___s__JAAYZC01_sp012515075_:0.0997882884,((GCA_002498605.1_ASM249860v1__d__Archaea___p__Thermoplasmatota___c__Thermoplasmata___o__Methanomassiliicoccales___f__Methanomethylophilaceae___g__VadinCA11___s__VadinCA11_sp002498605_:0.1243724966,(GCA_011620825.1_ASM1162082v1__d__Archaea___p__Thermoplasmatota___c__Thermoplasmata___o__Methanomassiliicoccales___f__Methanomethylophilaceae___g__VadinCA11___s__VadinCA11_sp011620825_:0.0294524562,(GCA_002498365.1_ASM249836v1__d__Archaea___p__Thermoplasmatota___c__Thermoplasmata___o__Methanomassiliicoccales___f__Methanomethylophilaceae___g__VadinCA11___s__VadinCA11_sp002498365_:0.0121582378,(GCA_002505345.1_ASM250534v1__d__Archaea___p__Thermoplasmatota___c__Thermoplasmata___o__Methanomassiliicoccales___f__Methanomethylophilaceae___g__VadinCA11___s__VadinCA11_sp002505345_:0.0068457891,GCA_002509405.1_ASM250940v1__d__Archaea___p__Thermoplasmatota___c__Thermoplasmata___o__Methanomassiliicoccales___f__Methanomethylophilaceae___g__VadinCA11___s__VadinCA11_sp002509405_:0.0069762194):0.0085271535[100]):0.0168837004[100]):0.0504336248[100]):0.1097657944[100],(((GCF_000800805.1_ASM80080v1__d__Archaea___p__Thermoplasmatota___c__Thermoplasmata___o__Methanomassiliicoccales___f__Methanomethylophilaceae___g__Methanoplasma___s__Methanoplasma_termitum_:0.0642477871,((GCA_009776625.1_ASM977662v1__d__Archaea___p__Thermoplasmatota___c__Thermoplasmata___o__Methanomassiliicoccales___f__Methanomethylophilaceae___g__Methanoplasma___s__Methanoplasma_sp009776625_:0.0447111535,GCA_009777615.1_ASM977761v1__d__Archaea___p__Thermoplasmatota___c__Thermoplasmata___o__Methanomassiliicoccales___f__Methanomethylophilaceae___g__Methanoplasma___s__Methanoplasma_sp009777615_:0.0212874783):0.0299387578[100],(GCA_009778575.1_ASM977857v1__d__Archaea___p__Thermoplasmatota___c__Thermoplasmata___o__Methanomassiliicoccales___f__Methanomethylophilaceae___g__Methanoplasma___s__Methanoplasma_sp009778575_:0.0386662728,(GCA_009778275.1_ASM977827v1__d__Archaea___p__Thermoplasmatota___c__Thermoplasmata___o__Methanomassiliicoccales___f__Methanomethylophilaceae___g__Methanoplasma___s__Methanoplasma_sp009778275_:0.0359142996,GCA_009786295.1_ASM978629v1__d__Archaea___p__Thermoplasmatota___c__Thermoplasmata___o__Methanomassiliicoccales___f__Methanomethylophilaceae___g__Methanoplasma___s__Methanoplasma_sp009786295_:0.0490205616):0.0073997675[37.7]):0.0083107401[84.2]):0.0203853052[99.9]):0.0719380872[100],((GCA_002506905.1_ASM250690v1__d__Archaea___p__Thermoplasmatota___c__Thermoplasmata___o__Methanomassiliicoccales___f__Methanomethylophilaceae___g__Methanogranum___s__Methanogranum_sp002506905_:0.0640259329,(GCA_012719315.1_ASM1271931v1__d__Archaea___p__Thermoplasmatota___c__Thermoplasmata___o__Methanomassiliicoccales___f__Methanomethylophilaceae___g__Methanogranum___s__Methanogranum_sp012719315_:0.1215177372,GCA_019262145.1_ASM1926214v1__d__Archaea___p__Thermoplasmatota___c__Thermoplasmata___o__Methanomassiliicoccales___f__Methanomethylophilaceae___g__Methanogranum___s__Methanogranum_sp019262145_:0.0580783661):0.0170387587[66.8]):0.0275802044[100],(GCA_002495325.1_ASM249532v1__d__Archaea___p__Thermoplasmatota___c__Thermoplasmata___o__Methanomassiliicoccales___f__Methanomethylophilaceae___g__Methanomethylophilus___s__Methanomethylophilus_sp002495325_:0.0984525020,((GCF_001481295.1_ASM148129v1__d__Archaea___p__Thermoplasmatota___c__Thermoplasmata___o__Methanomassiliicoccales___f__Methanomethylophilaceae___g__Methanomethylophilus___s__Methanomethylophilus_sp001481295_:0.1014695049,(GCA_002503545.1_ASM250354v1__d__Archaea___p__Thermoplasmatota___c__Thermoplasmata___o__Methanomassiliicoccales___f__Methanomethylophilaceae___g__Methanomethylophilus___s__Methanomethylophilus_sp002503545_:0.0442717219,GCF_000300255.2_ASM30025v2__d__Archaea___p__Thermoplasmatota___c__Thermoplasmata___o__Methanomassiliicoccales___f__Methanomethylophilaceae___g__Methanomethylophilus___s__Methanomethylophilus_alvus_:0.0214295047):0.0245886478[100]):0.0259580548[100],((GCA_000350305.1_ASM35030v1__d__Archaea___p__Thermoplasmatota___c__Thermoplasmata___o__Methanomassiliicoccales___f__Methanomethylophilaceae___g__Methanomethylophilus___s__Methanomethylophilus_sp000350305_:0.0753687059,GCA_015063225.1_ASM1506322v1__d__Archaea___p__Thermoplasmatota___c__Thermoplasmata___o__Methanomassiliicoccales___f__Methanomethylophilaceae___g__Methanomethylophilus___s__Methanomethylophilus_sp015063225_:0.1219885970):0.0651203352[100],(GCA_902763685.1_Rumen_uncultured_genome_RUG10898__d__Archaea___p__Thermoplasmatota___c__Thermoplasmata___o__Methanomassiliicoccales___f__Methanomethylophilaceae___g__Methanomethylophilus___s__Methanomethylophilus_sp902763685_:0.0632423245,(GCA_001560915.1_ASM156091v1__d__Archaea___p__Thermoplasmatota___c__Thermoplasmata___o__Methanomassiliicoccales___f__Methanomethylophilaceae___g__Methanomethylophilus___s__Methanomethylophilus_sp001560915_:0.0043628527,GCA_902787415.1_Rumen_uncultured_genome_RUG13270__d__Archaea___p__Thermoplasmatota___c__Thermoplasmata___o__Methanomassiliicoccales___f__Methanomethylophilaceae___g__Methanomethylophilus___s__Methanomethylophilus_sp902787415_:0.0068651319):0.0514640212[100]):0.0750579304[100]):0.0198273669[96.5]):0.0366840760[100]):0.1112806128[100]):0.0179494851[67.8]):0.0290073063[100],((GCA_002504495.1_ASM250449v1__d__Archaea___p__Thermoplasmatota___c__Thermoplasmata___o__Methanomassiliicoccales___f__Methanomethylophilaceae___g__UBA71___s__UBA71_sp002504495_:0.0640802797,(GCA_002506425.1_ASM250642v1__d__Archaea___p__Thermoplasmatota___c__Thermoplasmata___o__Methanomassiliicoccales___f__Methanomethylophilaceae___g__UBA71___s__UBA71_sp002506425_:0.0174777348,GCA_006954465.1_ASM695446v1__d__Archaea___p__Thermoplasmatota___c__Thermoplasmata___o__Methanomassiliicoccales___f__Methanomethylophilaceae___g__UBA71___s__UBA71_sp006954465_:0.0330290965):0.0213510543[100]):0.0548499673[100],((GCA_002504405.1_ASM250440v1__d__Archaea___p__Thermoplasmatota___c__Thermoplasmata___o__Methanomassiliicoccales___f__Methanomethylophilaceae___g__UBA71___s__UBA71_sp002504405_:0.0329148650,(GCA_900767505.1_SRS475979_79__d__Archaea___p__Thermoplasmatota___c__Thermoplasmata___o__Methanomassiliicoccales___f__Methanomethylophilaceae___g__UBA71___s__UBA71_sp900767505_:0.0595318061,(GCA_009911715.1_ASM991171v1__d__Archaea___p__Thermoplasmatota___c__Thermoplasmata___o__Methanomassiliicoccales___f__Methanomethylophilaceae___g__UBA71___s__UBA71_sp006954425_:0.0170577409,GCA_905187815.1_ERR321628-mag-bin.21__d__Archaea___p__Thermoplasmatota___c__Thermoplasmata___o__Methanomassiliicoccales___f__Methanomethylophilaceae___g__UBA71___s__UBA71_sp905187815_:0.0183463819):0.0155789516[100]):0.0063752589[13.2]):0.0181540080[100],((GCA_017507885.1_ASM1750788v1__d__Archaea___p__Thermoplasmatota___c__Thermoplasmata___o__Methanomassiliicoccales___f__Methanomethylophilaceae___g__UBA71___s__UBA71_sp017507885_:0.0608409121,(GCA_017475875.1_ASM1747587v1__d__Archaea___p__Thermoplasmatota___c__Thermoplasmata___o__Methanomassiliicoccales___f__Methanomethylophilaceae___g__UBA71___s__UBA71_sp017475875_:0.1002437850,((GCA_016281925.1_ASM1628192v1__d__Archaea___p__Thermoplasmatota___c__Thermoplasmata___o__Methanomassiliicoccales___f__Methanomethylophilaceae___g__UBA71___s__UBA71_sp016281925_:0.0169671102,GCA_017524805.1_ASM1752480v1__d__Archaea___p__Thermoplasmatota___c__Thermoplasmata___o__Methanomassiliicoccales___f__Methanomethylophilaceae___g__UBA71___s__UBA71_sp017524805_:0.0145153578):0.0698942138[100],((GCA_015063165.1_ASM1506316v1__d__Archaea___p__Thermoplasmatota___c__Thermoplasmata___o__Methanomassiliicoccales___f__Methanomethylophilaceae___g__UBA71___s__UBA71_sp015063165_:0.0205095946,GCA_017540825.1_ASM1754082v1__d__Archaea___p__Thermoplasmatota___c__Thermoplasmata___o__Methanomassiliicoccales___f__Methanomethylophilaceae___g__UBA71___s__UBA71_sp017540825_:0.0260569022):0.0260882868[100],(GCA_016282555.1_ASM1628255v1__d__Archaea___p__Thermoplasmatota___c__Thermoplasmata___o__Methanomassiliicoccales___f__Methanomethylophilaceae___g__UBA71___s__UBA71_sp016282555_:0.0850868515,(GCA_017519045.1_ASM1751904v1__d__Archaea___p__Thermoplasmatota___c__Thermoplasmata___o__Methanomassiliicoccales___f__Methanomethylophilaceae___g__UBA71___s__UBA71_sp017519045_:0.0152629332,GCA_017616575.1_ASM1761657v1__d__Archaea___p__Thermoplasmatota___c__Thermoplasmata___o__Methanomassiliicoccales___f__Methanomethylophilaceae___g__UBA71___s__UBA71_sp017616575_:0.0201447897):0.0252452979[100]):0.0136984924[99.4]):0.0123665957[76.3]):0.0588098357[100]):0.0120321676[85.8]):0.0135734376[99.8],((GCA_016296195.1_ASM1629619v1__d__Archaea___p__Thermoplasmatota___c__Thermoplasmata___o__Methanomassiliicoccales___f__Methanomethylophilaceae___g__UBA71___s__UBA71_sp016296195_:0.0442420182,(GCA_017461225.1_ASM1746122v1__d__Archaea___p__Thermoplasmatota___c__Thermoplasmata___o__Methanomassiliicoccales___f__Methanomethylophilaceae___g__UBA71___s__UBA71_sp017461225_:0.0316454400,GCA_017935945.1_ASM1793594v1__d__Archaea___p__Thermoplasmatota___c__Thermoplasmata___o__Methanomassiliicoccales___f__Methanomethylophilaceae___g__UBA71___s__UBA71_sp017935945_:0.0488243107):0.0123577760[99.9]):0.0072555306[95.3],(GCA_015063135.1_ASM1506313v1__d__Archaea___p__Thermoplasmatota___c__Thermoplasmata___o__Methanomassiliicoccales___f__Methanomethylophilaceae___g__UBA71___s__UBA71_sp015063135_:0.0737416394,(GCA_002506175.1_ASM250617v1__d__Archaea___p__Thermoplasmatota___c__Thermoplasmata___o__Methanomassiliicoccales___f__Methanomethylophilaceae___g__UBA71___s__UBA71_sp002506175_:0.0485236106,(GCA_001563305.1_ASM156330v1__d__Archaea___p__Thermoplasmatota___c__Thermoplasmata___o__Methanomassiliicoccales___f__Methanomethylophilaceae___g__UBA71___s__UBA71_sp001563305_:0.0269592927,((GCA_015063125.1_ASM1506312v1__d__Archaea___p__Thermoplasmatota___c__Thermoplasmata___o__Methanomassiliicoccales___f__Methanomethylophilaceae___g__UBA71___s__UBA71_sp015063125_:0.0294483379,(GCA_015063285.1_ASM1506328v1__d__Archaea___p__Thermoplasmatota___c__Thermoplasmata___o__Methanomassiliicoccales___f__Methanomethylophilaceae___g__UBA71___s__UBA71_sp015063285_:0.0176478789,GCA_017468935.1_ASM1746893v1__d__Archaea___p__Thermoplasmatota___c__Thermoplasmata___o__Methanomassiliicoccales___f__Methanomethylophilaceae___g__UBA71___s__UBA71_sp017468935_:0.0176766231):0.0111457037[100]):0.0074934834[96.5],(GCA_016284295.1_ASM1628429v1__d__Archaea___p__Thermoplasmatota___c__Thermoplasmata___o__Methanomassiliicoccales___f__Methanomethylophilaceae___g__UBA71___s__UBA71_sp016284295_:0.0344573028,(GCA_015063235.1_ASM1506323v1__d__Archaea___p__Thermoplasmatota___c__Thermoplasmata___o__Methanomassiliicoccales___f__Methanomethylophilaceae___g__UBA71___s__UBA71_sp015063235_:0.0308390924,GCA_015063245.1_ASM1506324v1__d__Archaea___p__Thermoplasmatota___c__Thermoplasmata___o__Methanomassiliicoccales___f__Methanomethylophilaceae___g__UBA71___s__UBA71_sp015063245_:0.0222327974):0.0134133077[100]):0.0071618474[91.4]):0.0081938609[71.3]):0.0324225832[100]):0.0768604581[100]):0.0162949526[100]):0.0087636010[91.3]):0.0130758419[100]):0.0157545027[88]):0.0545741561[100]):0.0145021090[89.8]):0.0283018732[100]):0.0458848331[100]):0.0437401406[100]):0.0977586500[100]):0.1286349428[100]):0.0380257184[100]):0.0267543810[40.4]):0.1105901155[100]):0.0338655583[99.7]):0.0260758318[23.2]):0.0474761618[100]):0.0209422034):0.0298367953[97.1]):0.0297201962[100]):0.0261881662[80.2],(((sample_BlackSea15.MetaBAT2.623.fa:0.0824517127,(sample_BlackSea13.MetaBAT2.591.fa_sub:0.0003051096,(sample_BlackSea10.MetaBAT2.404.fa:0.0029122848,sample_BlackSea12.CONCOCT.316.fa_sub:0.0000020264):0.0001671596[32.5]):0.0900698198[100]):0.2696512306[100],((sample_BlackSea13.CONCOCT.49.fa_sub:0.0053183538,(sample_BlackSea12.CONCOCT.103.fa_sub:0.0031297438,(sample_BlackSea14.CONCOCT.23.fa_sub:0.0012422939,sample_BlackSea15.MaxBin2_40markers.255.fasta_sub:0.0006697075):0.0009936785[43.5]):0.0490752876[100]):0.3993207837[100],(sample_BlackSea10.MetaBAT2.694.fa:0.0768717055,((sample_BlackSea14.CONCOCT.226.fa:0.0000027804,sample_BlackSea15.MaxBin2_40markers.221.fasta:0.0000029875):0.0114658949[100],(sample_BlackSea10.MetaBAT2.202.fa:0.0001548874,(sample_BlackSea12.MetaBAT2.436.fa_sub:0.0005530483,sample_BlackSea9.CONCOCT.242.fa:0.0094101349):0.0003701772[89]):0.0064840317[99.9]):0.0703100595[100]):0.2869039328[100]):0.0865419286[100]):0.0334518541[90.9],(((sample_BlackSea9.MetaBAT2.285.fa:0.0520616915,(sample_BlackSea7.MaxBin2_40markers.238.fasta_sub:0.1382782931,(sample_BlackSea11.MetaBAT2.402.fa:0.0063168728,sample_BlackSea8.CONCOCT.191.fa_sub:0.0002431545):0.0019594483[80.7]):0.0385158881[100]):0.3161635758[100],(sample_BlackSea11.CONCOCT.79.fa:0.2095537675,((GCA_001875425.1_ASM187542v1__d__Archaea___p__Thermoplasmatota___c__Poseidoniia___o__MGIII___f__CG-Epi1___g__UBA102___s__UBA102_sp001875425_:0.0214014579,GCA_002509225.1_ASM250922v1__d__Archaea___p__Thermoplasmatota___c__Poseidoniia___o__MGIII___f__CG-Epi1___g__UBA102___s__UBA102_sp002509225_:0.0164546302):0.2899009270[100],(((GCA_002687355.1_ASM268735v1__d__Archaea___p__Thermoplasmatota___c__Poseidoniia___o__MGIII___f__CG-Epi1___g__UBA8886___s__UBA8886_sp002687355_:0.0193619115,GCA_002731905.1_ASM273190v1__d__Archaea___p__Thermoplasmatota___c__Poseidoniia___o__MGIII___f__CG-Epi1___g__UBA8886___s__UBA8886_sp002731905_:0.0155734481):0.0733970686[100],(GCA_002731655.1_ASM273165v1__d__Archaea___p__Thermoplasmatota___c__Poseidoniia___o__MGIII___f__CG-Epi1___g__UBA8886___s__UBA8886_sp002731655_:0.0127653383,(GCA_002509165.1_ASM250916v1__d__Archaea___p__Thermoplasmatota___c__Poseidoniia___o__MGIII___f__CG-Epi1___g__UBA8886___s__UBA8886_sp002509165_:0.0269921419,GCA_003193815.1_ASM319381v1__d__Archaea___p__Thermoplasmatota___c__Poseidoniia___o__MGIII___f__CG-Epi1___g__UBA8886___s__UBA8886_sp003193815_:0.0153467893):0.0126068601[95.1]):0.0469433552[100]):0.1285744471[100],((GCA_002506485.1_ASM250648v1__d__Archaea___p__Thermoplasmatota___c__Poseidoniia___o__MGIII___f__CG-Epi1___g__CG-Epi1___s__CG-Epi1_sp002506485_:0.0212443982,GCA_015658585.1_ASM1565858v1__d__Archaea___p__Thermoplasmatota___c__Poseidoniia___o__MGIII___f__CG-Epi1___g__CG-Epi1___s__CG-Epi1_sp015658585_:0.0237985364):0.0544645643[100],(((GCA_014240055.1_ASM1424005v1__d__Archaea___p__Thermoplasmatota___c__Poseidoniia___o__MGIII___f__CG-Epi1___g__CG-Epi1___s__CG-Epi1_sp014240055_:0.0194286320,GCA_014240255.1_ASM1424025v1__d__Archaea___p__Thermoplasmatota___c__Poseidoniia___o__MGIII___f__CG-Epi1___g__CG-Epi1___s__CG-Epi1_sp014240255_:0.0200461544):0.0533859194[100],(GCA_902533295.1_AG-343-N02__d__Archaea___p__Thermoplasmatota___c__Poseidoniia___o__MGIII___f__CG-Epi1___g__CG-Epi1___s__CG-Epi1_sp902533295_:0.0405922127,(GCA_902531985.1_AG-343-J07__d__Archaea___p__Thermoplasmatota___c__Poseidoniia___o__MGIII___f__CG-Epi1___g__CG-Epi1___s__CG-Epi1_sp902531985_:0.0209136510,GCA_902627615.1_AH-321-L02__d__Archaea___p__Thermoplasmatota___c__Poseidoniia___o__MGIII___f__CG-Epi1___g__CG-Epi1___s__CG-Epi1_sp902627615_:0.0118421106):0.0292544532[100]):0.0194176185[100]):0.0182426965[99.5],(GCA_002718915.1_ASM271891v1__d__Archaea___p__Thermoplasmatota___c__Poseidoniia___o__MGIII___f__CG-Epi1___g__CG-Epi1___s__CG-Epi1_sp002718915_:0.0108682815,(GCA_002497685.1_ASM249768v1__d__Archaea___p__Thermoplasmatota___c__Poseidoniia___o__MGIII___f__CG-Epi1___g__CG-Epi1___s__CG-Epi1_sp002497685_:0.0172023292,(GCA_002724775.1_ASM272477v1__d__Archaea___p__Thermoplasmatota___c__Poseidoniia___o__MGIII___f__CG-Epi1___g__CG-Epi1___s__CG-Epi1_sp002724775_:0.0583966967,(GCA_001875365.1_ASM187536v1__d__Archaea___p__Thermoplasmatota___c__Poseidoniia___o__MGIII___f__CG-Epi1___g__CG-Epi1___s__CG-Epi1_sp001875365_:0.0127835854,(GCA_001875345.1_ASM187534v1__d__Archaea___p__Thermoplasmatota___c__Poseidoniia___o__MGIII___f__CG-Epi1___g__CG-Epi1___s__CG-Epi1_sp001875345_:0.0015445554,GCA_016845825.1_ASM1684582v1__d__Archaea___p__Thermoplasmatota___c__Poseidoniia___o__MGIII___f__CG-Epi1___g__CG-Epi1___s__CG-Epi1_sp016845825_:0.0020671284):0.0084303092[99.6]):0.0061847371[82.4]):0.0079017005[99.2]):0.0052724272[72.8]):0.0730882875[100]):0.0237889324[97.5]):0.1351919730[100]):0.0599832134[100]):0.0660945289[100]):0.1607596954[100]):0.1624314542[100],(GCA_002715545.1_ASM271554v1__d__Archaea___p__Thermoplasmatota___c__Poseidoniia___o__Poseidoniales___f__SP79___g__SP79___s__SP79_sp002715545_:0.4517976697,(((GCA_002505495.1_ASM250549v1__d__Archaea___p__Thermoplasmatota___c__Poseidoniia___o__Poseidoniales___f__Thalassarchaeaceae___g__MGIIb-Q1___s__MGIIb-Q1_sp002505495_:0.1001901421,((GCA_002727675.1_ASM272767v1__d__Archaea___p__Thermoplasmatota___c__Poseidoniia___o__Poseidoniales___f__Thalassarchaeaceae___g__MGIIb-Q1___s__MGIIb-Q1_sp002727675_:0.0630011707,(GCA_002685895.1_ASM268589v1__d__Archaea___p__Thermoplasmatota___c__Poseidoniia___o__Poseidoniales___f__Thalassarchaeaceae___g__MGIIb-Q1___s__MGIIb-Q1_sp002685895_:0.0432366747,GCA_002725475.1_ASM272547v1__d__Archaea___p__Thermoplasmatota___c__Poseidoniia___o__Poseidoniales___f__Thalassarchaeaceae___g__MGIIb-Q1___s__MGIIb-Q1_sp002725475_:0.0454695266):0.0137702447[90.3]):0.0149496829[99.6],(sample_BlackSea4.MetaBAT2.285.fa:0.0573553355,(GCA_018650285.1_ASM1865028v1__d__Archaea___p__Thermoplasmatota___c__Poseidoniia___o__Poseidoniales___f__Thalassarchaeaceae___g__MGIIb-Q1___s__MGIIb-Q1_sp018650285_:0.0461146489,((GCA_012959435.1_ASM1295943v1__d__Archaea___p__Thermoplasmatota___c__Poseidoniia___o__Poseidoniales___f__Thalassarchaeaceae___g__MGIIb-Q1___s__MGIIb-Q1_sp012959435_:0.0173031813,GCA_012964335.1_ASM1296433v1__d__Archaea___p__Thermoplasmatota___c__Poseidoniia___o__Poseidoniales___f__Thalassarchaeaceae___g__MGIIb-Q1___s__MGIIb-Q1_sp012964335_:0.0187849143):0.0075562865[99.9],(GCA_016845345.1_ASM1684534v1__d__Archaea___p__Thermoplasmatota___c__Poseidoniia___o__Poseidoniales___f__Thalassarchaeaceae___g__MGIIb-Q1___s__MGIIb-Q1_sp016845345_:0.0129990415,(GCA_014384685.1_ASM1438468v1__d__Archaea___p__Thermoplasmatota___c__Poseidoniia___o__Poseidoniales___f__Thalassarchaeaceae___g__MGIIb-Q1___s__MGIIb-Q1_sp014384685_:0.0009369401,sample_BlackSea4.MetaBAT2.580.fa:0.0007183762):0.0139301473[100]):0.0090986615[100]):0.0418503423[100]):0.0137309827[95.5]):0.0246372684[100]):0.0705036283[100]):0.1330970581[100],((GCA_002722595.1_ASM272259v1__d__Archaea___p__Thermoplasmatota___c__Poseidoniia___o__Poseidoniales___f__Thalassarchaeaceae___g__MGIIb-P___s__MGIIb-P_sp002722595_:0.0467555288,(GCA_002457195.1_ASM245719v1__d__Archaea___p__Thermoplasmatota___c__Poseidoniia___o__Poseidoniales___f__Thalassarchaeaceae___g__MGIIb-P___s__MGIIb-P_sp002457195_:0.0564633433,(GCA_002505685.1_ASM250568v1__d__Archaea___p__Thermoplasmatota___c__Poseidoniia___o__Poseidoniales___f__Thalassarchaeaceae___g__MGIIb-P___s__MGIIb-P_sp002505685_:0.0158382382,(GCA_002701965.1_ASM270196v1__d__Archaea___p__Thermoplasmatota___c__Poseidoniia___o__Poseidoniales___f__Thalassarchaeaceae___g__MGIIb-P___s__MGIIb-P_sp002701965_:0.0202660456,(GCA_002498455.1_ASM249845v1__d__Archaea___p__Thermoplasmatota___c__Poseidoniia___o__Poseidoniales___f__Thalassarchaeaceae___g__MGIIb-P___s__MGIIb-P_sp002498455_:0.0053694989,GCA_002724815.1_ASM272481v1__d__Archaea___p__Thermoplasmatota___c__Poseidoniia___o__Poseidoniales___f__Thalassarchaeaceae___g__MGIIb-P___s__MGIIb-P_sp002724815_:0.0047569958):0.0120048153[99.9]):0.0070249438[77.2]):0.0297189901[100]):0.0234012843[100]):0.1349557623[100],(((GCA_002712285.1_ASM271228v1__d__Archaea___p__Thermoplasmatota___c__Poseidoniia___o__Poseidoniales___f__Thalassarchaeaceae___g__MGIIb-N2___s__MGIIb-N2_sp002712285_:0.0159616550,(GCA_002713585.1_ASM271358v1__d__Archaea___p__Thermoplasmatota___c__Poseidoniia___o__Poseidoniales___f__Thalassarchaeaceae___g__MGIIb-N2___s__MGIIb-N2_sp002713585_:0.0100897283,(GCA_002497905.1_ASM249790v1__d__Archaea___p__Thermoplasmatota___c__Poseidoniia___o__Poseidoniales___f__Thalassarchaeaceae___g__MGIIb-N2___s__MGIIb-N2_sp002497905_:0.0055969642,GCA_002506875.1_ASM250687v1__d__Archaea___p__Thermoplasmatota___c__Poseidoniia___o__Poseidoniales___f__Thalassarchaeaceae___g__MGIIb-N2___s__MGIIb-N2_sp002506875_:0.0038590652):0.0059455989[99.7]):0.0122295365[100]):0.0703369332[100],((GCA_002503665.1_ASM250366v1__d__Archaea___p__Thermoplasmatota___c__Poseidoniia___o__Poseidoniales___f__Thalassarchaeaceae___g__MGIIb-N2___s__MGIIb-N2_sp002503665_:0.0061140725,GCA_002718215.1_ASM271821v1__d__Archaea___p__Thermoplasmatota___c__Poseidoniia___o__Poseidoniales___f__Thalassarchaeaceae___g__MGIIb-N2___s__MGIIb-N2_sp002718215_:0.0107010168):0.0208923656[100],(GCA_002503045.1_ASM250304v1__d__Archaea___p__Thermoplasmatota___c__Poseidoniia___o__Poseidoniales___f__Thalassarchaeaceae___g__MGIIb-N2___s__MGIIb-N2_sp002503045_:0.0187705512,(GCA_002708695.1_ASM270869v1__d__Archaea___p__Thermoplasmatota___c__Poseidoniia___o__Poseidoniales___f__Thalassarchaeaceae___g__MGIIb-N2___s__MGIIb-N2_sp002708695_:0.0217027595,(GCA_002697105.1_ASM269710v1__d__Archaea___p__Thermoplasmatota___c__Poseidoniia___o__Poseidoniales___f__Thalassarchaeaceae___g__MGIIb-N2___s__MGIIb-N2_sp002697105_:0.0104311364,(GCA_002702985.1_ASM270298v1__d__Archaea___p__Thermoplasmatota___c__Poseidoniia___o__Poseidoniales___f__Thalassarchaeaceae___g__MGIIb-N2___s__MGIIb-N2_sp002702985_:0.0053283627,(GCA_002502625.1_ASM250262v1__d__Archaea___p__Thermoplasmatota___c__Poseidoniia___o__Poseidoniales___f__Thalassarchaeaceae___g__MGIIb-N2___s__MGIIb-N2_sp002502625_:0.0125726557,GCA_002708015.1_ASM270801v1__d__Archaea___p__Thermoplasmatota___c__Poseidoniia___o__Poseidoniales___f__Thalassarchaeaceae___g__MGIIb-N2___s__MGIIb-N2_sp002708015_:0.0034363659):0.0025058778[95.2]):0.0018689476[5.2]):0.0148689511[100]):0.0070721453[98.2]):0.0163954322[100]):0.0572578960[100]):0.1912642580[100],(((GCA_002499585.1_ASM249958v1__d__Archaea___p__Thermoplasmatota___c__Poseidoniia___o__Poseidoniales___f__Thalassarchaeaceae___g__MGIIb-N1___s__MGIIb-N1_sp002499585_:0.0543170644,(GCA_011523055.1_ASM1152305v1__d__Archaea___p__Thermoplasmatota___c__Poseidoniia___o__Poseidoniales___f__Thalassarchaeaceae___g__MGIIb-N1___s__MGIIb-N1_sp011523055_:0.0216008681,(GCA_002495675.1_ASM249567v1__d__Archaea___p__Thermoplasmatota___c__Poseidoniia___o__Poseidoniales___f__Thalassarchaeaceae___g__MGIIb-N1___s__MGIIb-N1_sp002495675_:0.0105288308,(GCA_002505695.1_ASM250569v1__d__Archaea___p__Thermoplasmatota___c__Poseidoniia___o__Poseidoniales___f__Thalassarchaeaceae___g__MGIIb-N1___s__MGIIb-N1_sp002505695_:0.0044067372,GCA_002507175.1_ASM250717v1__d__Archaea___p__Thermoplasmatota___c__Poseidoniia___o__Poseidoniales___f__Thalassarchaeaceae___g__MGIIb-N1___s__MGIIb-N1_sp002507175_:0.0068482830):0.0044592369[99.8]):0.0182591024[100]):0.0223651971[100]):0.0206133396[100],(GCA_002505455.1_ASM250545v1__d__Archaea___p__Thermoplasmatota___c__Poseidoniia___o__Poseidoniales___f__Thalassarchaeaceae___g__MGIIb-N1___s__MGIIb-N1_sp002505455_:0.0117288317,(GCA_002717835.1_ASM271783v1__d__Archaea___p__Thermoplasmatota___c__Poseidoniia___o__Poseidoniales___f__Thalassarchaeaceae___g__MGIIb-N1___s__MGIIb-N1_sp002717835_:0.0147872390,(GCA_002504845.1_ASM250484v1__d__Archaea___p__Thermoplasmatota___c__Poseidoniia___o__Poseidoniales___f__Thalassarchaeaceae___g__MGIIb-N1___s__MGIIb-N1_sp002504845_:0.0026755470,(GCA_002712645.1_ASM271264v1__d__Archaea___p__Thermoplasmatota___c__Poseidoniia___o__Poseidoniales___f__Thalassarchaeaceae___g__MGIIb-N1___s__MGIIb-N1_sp002712645_:0.0039002875,(GCA_002170775.2_ASM217077v2__d__Archaea___p__Thermoplasmatota___c__Poseidoniia___o__Poseidoniales___f__Thalassarchaeaceae___g__MGIIb-N1___s__MGIIb-N1_sp002170775_:0.0089810596,GCA_002497295.1_ASM249729v1__d__Archaea___p__Thermoplasmatota___c__Poseidoniia___o__Poseidoniales___f__Thalassarchaeaceae___g__MGIIb-N1___s__MGIIb-N1_sp002497295_:0.0116742914):0.0020113379[10.1]):0.0026048340[92.6]):0.0036180188[35.7]):0.0054415830[95.4]):0.0348287614[100]):0.1418835115[100],((GCA_002498525.1_ASM249852v1__d__Archaea___p__Thermoplasmatota___c__Poseidoniia___o__Poseidoniales___f__Thalassarchaeaceae___g__MGIIb-O1___s__MGIIb-O1_sp002498525_:0.0831654709,((GCA_002498725.1_ASM249872v1__d__Archaea___p__Thermoplasmatota___c__Poseidoniia___o__Poseidoniales___f__Thalassarchaeaceae___g__MGIIb-O1___s__MGIIb-O1_sp002498725_:0.0778985592,(GCA_002457595.1_ASM245759v1__d__Archaea___p__Thermoplasmatota___c__Poseidoniia___o__Poseidoniales___f__Thalassarchaeaceae___g__MGIIb-O1___s__MGIIb-O1_sp002457595_:0.0299184248,GCA_013330385.1_ASM1333038v1__d__Archaea___p__Thermoplasmatota___c__Poseidoniia___o__Poseidoniales___f__Thalassarchaeaceae___g__MGIIb-O1___s__MGIIb-O1_sp12570u_:0.0307229530):0.0272760767[100]):0.0107900577[49.8],((GCA_016845365.1_ASM1684536v1__d__Archaea___p__Thermoplasmatota___c__Poseidoniia___o__Poseidoniales___f__Thalassarchaeaceae___g__MGIIb-O1___s__MGIIb-O1_sp016845365_:0.0292126757,(GCA_002497895.1_ASM249789v1__d__Archaea___p__Thermoplasmatota___c__Poseidoniia___o__Poseidoniales___f__Thalassarchaeaceae___g__MGIIb-O1___s__MGIIb-O1_sp002497895_:0.0097044492,GCA_013329905.1_ASM1332990v1__d__Archaea___p__Thermoplasmatota___c__Poseidoniia___o__Poseidoniales___f__Thalassarchaeaceae___g__MGIIb-O1___s__MGIIb-O1_sp8684u_:0.0181269669):0.0336171071[100]):0.0144410143[99.9],((GCA_002502365.1_ASM250236v1__d__Archaea___p__Thermoplasmatota___c__Poseidoniia___o__Poseidoniales___f__Thalassarchaeaceae___g__MGIIb-O1___s__MGIIb-O1_sp002502365_:0.0055705944,GCA_002708385.1_ASM270838v1__d__Archaea___p__Thermoplasmatota___c__Poseidoniia___o__Poseidoniales___f__Thalassarchaeaceae___g__MGIIb-O1___s__MGIIb-O1_sp002708385_:0.0130114247):0.0162023765[100],((GCA_002457555.1_ASM245755v1__d__Archaea___p__Thermoplasmatota___c__Poseidoniia___o__Poseidoniales___f__Thalassarchaeaceae___g__MGIIb-O1___s__MGIIb-O1_sp002457555_:0.0117676994,(GCA_002497025.1_ASM249702v1__d__Archaea___p__Thermoplasmatota___c__Poseidoniia___o__Poseidoniales___f__Thalassarchaeaceae___g__MGIIb-O1___s__MGIIb-O1_sp002497025_:0.0025674172,GCA_902560445.1_AG-404-A19__d__Archaea___p__Thermoplasmatota___c__Poseidoniia___o__Poseidoniales___f__Thalassarchaeaceae___g__MGIIb-O1___s__MGIIb-O1_sp902560445_:0.0118399630):0.0049967742[98.9]):0.0148623586[100],(GCA_002496905.1_ASM249690v1__d__Archaea___p__Thermoplasmatota___c__Poseidoniia___o__Poseidoniales___f__Thalassarchaeaceae___g__MGIIb-O1___s__MGIIb-O1_sp002496905_:0.0138836563,(GCA_002502175.1_ASM250217v1__d__Archaea___p__Thermoplasmatota___c__Poseidoniia___o__Poseidoniales___f__Thalassarchaeaceae___g__MGIIb-O1___s__MGIIb-O1_sp002502175_:0.0039681059,GCA_002685415.1_ASM268541v1__d__Archaea___p__Thermoplasmatota___c__Poseidoniia___o__Poseidoniales___f__Thalassarchaeaceae___g__MGIIb-O1___s__MGIIb-O1_sp002685415_:0.0086213796):0.0029928045[30.8]):0.0068686574[100]):0.0074628700[99.9]):0.0305976383[100]):0.0200420894[100]):0.0168144151[99.9]):0.0551722790[100],((((GCA_002507125.1_ASM250712v1__d__Archaea___p__Thermoplasmatota___c__Poseidoniia___o__Poseidoniales___f__Thalassarchaeaceae___g__Thalassarchaeum___s__Thalassarchaeum_sp002507125_:0.0432366774,GCA_003193925.1_ASM319392v1__d__Archaea___p__Thermoplasmatota___c__Poseidoniia___o__Poseidoniales___f__Thalassarchaeaceae___g__Thalassarchaeum___s__Thalassarchaeum_betae_:0.0523432150):0.0223509831[100],((GCA_014240285.1_ASM1424028v1__d__Archaea___p__Thermoplasmatota___c__Poseidoniia___o__Poseidoniales___f__Thalassarchaeaceae___g__Thalassarchaeum___s__Thalassarchaeum_sp014240285_:0.0320395276,((GCA_002457605.1_ASM245760v1__d__Archaea___p__Thermoplasmatota___c__Poseidoniia___o__Poseidoniales___f__Thalassarchaeaceae___g__Thalassarchaeum___s__Thalassarchaeum_sp002457605_:0.0034795376,GCA_002505325.1_ASM250532v1__d__Archaea___p__Thermoplasmatota___c__Poseidoniia___o__Poseidoniales___f__Thalassarchaeaceae___g__Thalassarchaeum___s__Thalassarchaeum_sp002505325_:0.0051467190):0.0135201228[100],(GCA_002495735.1_ASM249573v1__d__Archaea___p__Thermoplasmatota___c__Poseidoniia___o__Poseidoniales___f__Thalassarchaeaceae___g__Thalassarchaeum___s__Thalassarchaeum_sp002495735_:0.0182355648,GCA_004195715.1_ASM419571v1__d__Archaea___p__Thermoplasmatota___c__Poseidoniia___o__Poseidoniales___f__Thalassarchaeaceae___g__Thalassarchaeum___s__Thalassarchaeum_sp004195715_:0.0113175312):0.0132061666[100]):0.0115805271[100]):0.0266667790[100],(GCA_002698225.1_ASM269822v1__d__Archaea___p__Thermoplasmatota___c__Poseidoniia___o__Poseidoniales___f__Thalassarchaeaceae___g__Thalassarchaeum___s__Thalassarchaeum_sp002698225_:0.0252757816,(GCA_002714745.1_ASM271474v1__d__Archaea___p__Thermoplasmatota___c__Poseidoniia___o__Poseidoniales___f__Thalassarchaeaceae___g__Thalassarchaeum___s__Thalassarchaeum_sp002714745_:0.0187451488,(GCA_002727275.1_ASM272727v1__d__Archaea___p__Thermoplasmatota___c__Poseidoniia___o__Poseidoniales___f__Thalassarchaeaceae___g__Thalassarchaeum___s__Thalassarchaeum_sp002727275_:0.0208199915,(GCA_002501885.1_ASM250188v1__d__Archaea___p__Thermoplasmatota___c__Poseidoniia___o__Poseidoniales___f__Thalassarchaeaceae___g__Thalassarchaeum___s__Thalassarchaeum_sp002501885_:0.0133242327,GCA_002503055.1_ASM250305v1__d__Archaea___p__Thermoplasmatota___c__Poseidoniia___o__Poseidoniales___f__Thalassarchaeaceae___g__Thalassarchaeum___s__Thalassarchaeum_sp002503055_:0.0136362778):0.0126780887[100]):0.0071233430[99]):0.0097995214[99.4]):0.0496005112[100]):0.0162279779[75.6]):0.0554842063[100],(((GCA_002497985.1_ASM249798v1__d__Archaea___p__Thermoplasmatota___c__Poseidoniia___o__Poseidoniales___f__Thalassarchaeaceae___g__MGIIb-O5___s__MGIIb-O5_sp002497985_:0.0084423152,GCA_002726275.1_ASM272627v1__d__Archaea___p__Thermoplasmatota___c__Poseidoniia___o__Poseidoniales___f__Thalassarchaeaceae___g__MGIIb-O5___s__MGIIb-O5_sp002726275_:0.0071344100):0.0130952763[100],(GCA_002504435.1_ASM250443v1__d__Archaea___p__Thermoplasmatota___c__Poseidoniia___o__Poseidoniales___f__Thalassarchaeaceae___g__MGIIb-O5___s__MGIIb-O5_sp002504435_:0.0168637190,(GCA_002498925.1_ASM249892v1__d__Archaea___p__Thermoplasmatota___c__Poseidoniia___o__Poseidoniales___f__Thalassarchaeaceae___g__MGIIb-O5___s__MGIIb-O5_sp002498925_:0.0111784238,GCA_002718995.2_ASM271899v2__d__Archaea___p__Thermoplasmatota___c__Poseidoniia___o__Poseidoniales___f__Thalassarchaeaceae___g__MGIIb-O5___s__MGIIb-O5_sp002718995_:0.0107421466):0.0116705928[100]):0.0101084643[98.9]):0.0356948333[100],((GCA_002730095.1_ASM273009v1__d__Archaea___p__Thermoplasmatota___c__Poseidoniia___o__Poseidoniales___f__Thalassarchaeaceae___g__MGIIb-O5___s__MGIIb-O5_sp002730095_:0.0170021727,(GCA_002501605.1_ASM250160v1__d__Archaea___p__Thermoplasmatota___c__Poseidoniia___o__Poseidoniales___f__Thalassarchaeaceae___g__MGIIb-O5___s__MGIIb-O5_sp002501605_:0.0049695706,GCA_002505775.1_ASM250577v1__d__Archaea___p__Thermoplasmatota___c__Poseidoniia___o__Poseidoniales___f__Thalassarchaeaceae___g__MGIIb-O5___s__MGIIb-O5_sp002505775_:0.0074849788):0.0151608645[100]):0.0098254688[99.9],(GCA_002496725.1_ASM249672v1__d__Archaea___p__Thermoplasmatota___c__Poseidoniia___o__Poseidoniales___f__Thalassarchaeaceae___g__MGIIb-O5___s__MGIIb-O5_sp002496725_:0.0269491908,((GCA_002499345.1_ASM249934v1__d__Archaea___p__Thermoplasmatota___c__Poseidoniia___o__Poseidoniales___f__Thalassarchaeaceae___g__MGIIb-O5___s__MGIIb-O5_sp002499345_:0.0136948467,GCA_002506825.1_ASM250682v1__d__Archaea___p__Thermoplasmatota___c__Poseidoniia___o__Poseidoniales___f__Thalassarchaeaceae___g__MGIIb-O5___s__MGIIb-O5_sp002506825_:0.0083109011):0.0104884823[100],(GCA_002499865.1_ASM249986v1__d__Archaea___p__Thermoplasmatota___c__Poseidoniia___o__Poseidoniales___f__Thalassarchaeaceae___g__MGIIb-O5___s__MGIIb-O5_sp002499865_:0.0045978997,(GCA_002499325.1_ASM249932v1__d__Archaea___p__Thermoplasmatota___c__Poseidoniia___o__Poseidoniales___f__Thalassarchaeaceae___g__MGIIb-O5___s__MGIIb-O5_sp002499325_:0.0113151253,(GCA_002501805.1_ASM250180v1__d__Archaea___p__Thermoplasmatota___c__Poseidoniia___o__Poseidoniales___f__Thalassarchaeaceae___g__MGIIb-O5___s__MGIIb-O5_sp002501805_:0.0061077042,GCA_002502095.1_ASM250209v1__d__Archaea___p__Thermoplasmatota___c__Poseidoniia___o__Poseidoniales___f__Thalassarchaeaceae___g__MGIIb-O5___s__MGIIb-O5_sp002502095_:0.0030009095):0.0007935916[19]):0.0006154188[44.5]):0.0068266064[100]):0.0173765153[100]):0.0083237963[83.3]):0.0414247250[100]):0.0875890700[100]):0.0168049184[92.2],(((GCA_012960975.1_ASM1296097v1__d__Archaea___p__Thermoplasmatota___c__Poseidoniia___o__Poseidoniales___f__Thalassarchaeaceae___g__MGIIb-O2___s__MGIIb-O2_sp004195525_:0.0176574326,GCA_018654845.1_ASM1865484v1__d__Archaea___p__Thermoplasmatota___c__Poseidoniia___o__Poseidoniales___f__Thalassarchaeaceae___g__MGIIb-O2___s__MGIIb-O2_sp002499785_:0.0166771208):0.0746776569[100],(((GCA_016777225.1_ASM1677722v1__d__Archaea___p__Thermoplasmatota___c__Poseidoniia___o__Poseidoniales___f__Thalassarchaeaceae___g__MGIIb-O2___s__MGIIb-O2_sp016777225_:0.0000010142,sample_BlackSea1.MetaBAT2.450.fa:0.0001557350):0.0198896380[100],(GCA_902514485.1_AG-319-P11__d__Archaea___p__Thermoplasmatota___c__Poseidoniia___o__Poseidoniales___f__Thalassarchaeaceae___g__MGIIb-O2___s__MGIIb-O2_sp902514485_:0.0085764156,(GCA_002494975.1_ASM249497v1__d__Archaea___p__Thermoplasmatota___c__Poseidoniia___o__Poseidoniales___f__Thalassarchaeaceae___g__MGIIb-O2___s__MGIIb-O2_sp002494975_:0.0079736502,GCA_902511005.1_AG-313-L18__d__Archaea___p__Thermoplasmatota___c__Poseidoniia___o__Poseidoniales___f__Thalassarchaeaceae___g__MGIIb-O2___s__MGIIb-O2_sp902511005_:0.0051019165):0.0021267459[35.2]):0.0094817233[99.9]):0.0159383662[100],((GCA_002495525.1_ASM249552v1__d__Archaea___p__Thermoplasmatota___c__Poseidoniia___o__Poseidoniales___f__Thalassarchaeaceae___g__MGIIb-O2___s__MGIIb-O2_sp002495525_:0.0131455243,(GCA_002498985.1_ASM249898v1__d__Archaea___p__Thermoplasmatota___c__Poseidoniia___o__Poseidoniales___f__Thalassarchaeaceae___g__MGIIb-O2___s__MGIIb-O2_sp002498985_:0.0033688604,GCA_002685315.1_ASM268531v1__d__Archaea___p__Thermoplasmatota___c__Poseidoniia___o__Poseidoniales___f__Thalassarchaeaceae___g__MGIIb-O2___s__MGIIb-O2_sp002685315_:0.0064108642):0.0024141866[1.7]):0.0061119841[99.4],(GCA_002686525.1_ASM268652v1__d__Archaea___p__Thermoplasmatota___c__Poseidoniia___o__Poseidoniales___f__Thalassarchaeaceae___g__MGIIb-O2___s__MGIIb-O2_sp002686525_:0.0216378782,(GCA_002504905.1_ASM250490v1__d__Archaea___p__Thermoplasmatota___c__Poseidoniia___o__Poseidoniales___f__Thalassarchaeaceae___g__MGIIb-O2___s__MGIIb-O2_sp002504905_:0.0124201779,(GCA_002497245.1_ASM249724v1__d__Archaea___p__Thermoplasmatota___c__Poseidoniia___o__Poseidoniales___f__Thalassarchaeaceae___g__MGIIb-O2___s__MGIIb-O2_sp002497245_:0.0086322422,GCA_902593945.1_AG-447-I14__d__Archaea___p__Thermoplasmatota___c__Poseidoniia___o__Poseidoniales___f__Thalassarchaeaceae___g__MGIIb-O2___s__MGIIb-O2_sp902593945_:0.0107891415):0.0027708011[84.8]):0.0028976810[91.9]):0.0055929444[67.7]):0.0183901911[100]):0.0640647419[100]):0.0519733455[100],(((GCA_002503285.1_ASM250328v1__d__Archaea___p__Thermoplasmatota___c__Poseidoniia___o__Poseidoniales___f__Thalassarchaeaceae___g__MGIIb-O3___s__MGIIb-O3_sp002503285_:0.0393290741,GCA_905182515.1_FRAM18_bin107__d__Archaea___p__Thermoplasmatota___c__Poseidoniia___o__Poseidoniales___f__Thalassarchaeaceae___g__MGIIb-O3___s__MGIIb-O3_sp905182515_:0.0346936524):0.0229810867[100],(GCA_002457145.1_ASM245714v1__d__Archaea___p__Thermoplasmatota___c__Poseidoniia___o__Poseidoniales___f__Thalassarchaeaceae___g__MGIIb-O3___s__MGIIb-O3_sp002457145_:0.0318556939,(GCA_002731195.1_ASM273119v1__d__Archaea___p__Thermoplasmatota___c__Poseidoniia___o__Poseidoniales___f__Thalassarchaeaceae___g__MGIIb-O3___s__MGIIb-O3_sp002731195_:0.0201489306,(GCA_002172375.1_ASM217237v1__d__Archaea___p__Thermoplasmatota___c__Poseidoniia___o__Poseidoniales___f__Thalassarchaeaceae___g__MGIIb-O3___s__MGIIb-O3_sp002172375_:0.0073776953,(GCA_003602595.1_ASM360259v1__d__Archaea___p__Thermoplasmatota___c__Poseidoniia___o__Poseidoniales___f__Thalassarchaeaceae___g__MGIIb-O3___s__MGIIb-O3_sp003602595_:0.0085675828,(GCA_002712575.1_ASM271257v1__d__Archaea___p__Thermoplasmatota___c__Poseidoniia___o__Poseidoniales___f__Thalassarchaeaceae___g__MGIIb-O3___s__MGIIb-O3_sp002712575_:0.0037438832,GCA_002719615.1_ASM271961v1__d__Archaea___p__Thermoplasmatota___c__Poseidoniia___o__Poseidoniales___f__Thalassarchaeaceae___g__MGIIb-O3___s__MGIIb-O3_sp002719615_:0.0060746540):0.0039876570[98.6]):0.0084448121[100]):0.0133828136[100]):0.0088652736[87]):0.0396470311[100]):0.1036640355[100],((GCA_001629205.1_ASM162920v1__d__Archaea___p__Thermoplasmatota___c__Poseidoniia___o__Poseidoniales___f__Thalassarchaeaceae___g__MGIIb-O3___s__MGIIb-O3_sp001629205_:0.0201096290,GCA_002496485.1_ASM249648v1__d__Archaea___p__Thermoplasmatota___c__Poseidoniia___o__Poseidoniales___f__Thalassarchaeaceae___g__MGIIb-O3___s__MGIIb-O3_sp002496485_:0.0219514549):0.0870218478[100],(GCA_002722735.1_ASM272273v1__d__Archaea___p__Thermoplasmatota___c__Poseidoniia___o__Poseidoniales___f__Thalassarchaeaceae___g__MGIIb-O3___s__MGIIb-O3_sp002722735_:0.0746400419,(GCA_002728565.1_ASM272856v1__d__Archaea___p__Thermoplasmatota___c__Poseidoniia___o__Poseidoniales___f__Thalassarchaeaceae___g__MGIIb-O3___s__MGIIb-O3_sp002728565_:0.1187588586,(GCA_002725315.1_ASM272531v1__d__Archaea___p__Thermoplasmatota___c__Poseidoniia___o__Poseidoniales___f__Thalassarchaeaceae___g__MGIIb-O3___s__MGIIb-O3_sp002725315_:0.0601787002,((GCA_002718695.1_ASM271869v1__d__Archaea___p__Thermoplasmatota___c__Poseidoniia___o__Poseidoniales___f__Thalassarchaeaceae___g__MGIIb-O3___s__MGIIb-O3_sp002718695_:0.0474525263,(GCA_002506755.1_ASM250675v1__d__Archaea___p__Thermoplasmatota___c__Poseidoniia___o__Poseidoniales___f__Thalassarchaeaceae___g__MGIIb-O3___s__MGIIb-O3_sp002506755_:0.0079663945,GCA_902573115.1_AG-422-I22__d__Archaea___p__Thermoplasmatota___c__Poseidoniia___o__Poseidoniales___f__Thalassarchaeaceae___g__MGIIb-O3___s__MGIIb-O3_sp902573115_:0.0042068795):0.0483987739[100]):0.0081443718[43.4],((GCA_002713185.1_ASM271318v1__d__Archaea___p__Thermoplasmatota___c__Poseidoniia___o__Poseidoniales___f__Thalassarchaeaceae___g__MGIIb-O3___s__MGIIb-O3_sp002713185_:0.0515177167,(GCA_002172185.1_ASM217218v1__d__Archaea___p__Thermoplasmatota___c__Poseidoniia___o__Poseidoniales___f__Thalassarchaeaceae___g__MGIIb-O3___s__MGIIb-O3_sp002172185_:0.0159924626,GCA_002720055.1_ASM272005v1__d__Archaea___p__Thermoplasmatota___c__Poseidoniia___o__Poseidoniales___f__Thalassarchaeaceae___g__MGIIb-O3___s__MGIIb-O3_sp002720055_:0.0154307028):0.0034370217[6.7]):0.0541317119[100],(GCA_002716085.1_ASM271608v1__d__Archaea___p__Thermoplasmatota___c__Poseidoniia___o__Poseidoniales___f__Thalassarchaeaceae___g__MGIIb-O3___s__MGIIb-O3_sp002716085_:0.0532126541,(((GCA_004195615.1_ASM419561v1__d__Archaea___p__Thermoplasmatota___c__Poseidoniia___o__Poseidoniales___f__Thalassarchaeaceae___g__MGIIb-O3___s__MGIIb-O3_sp004195615_:0.0224771177,GCA_014239955.1_ASM1423995v1__d__Archaea___p__Thermoplasmatota___c__Poseidoniia___o__Poseidoniales___f__Thalassarchaeaceae___g__MGIIb-O3___s__MGIIb-O3_sp014239955_:0.0136033148):0.0213095339[100],(GCA_002683155.1_ASM268315v1__d__Archaea___p__Thermoplasmatota___c__Poseidoniia___o__Poseidoniales___f__Thalassarchaeaceae___g__MGIIb-O3___s__MGIIb-O3_sp002683155_:0.0322630749,(GCA_002457155.1_ASM245715v1__d__Archaea___p__Thermoplasmatota___c__Poseidoniia___o__Poseidoniales___f__Thalassarchaeaceae___g__MGIIb-O3___s__MGIIb-O3_sp002457155_:0.0171480301,(GCA_002730445.1_ASM273044v1__d__Archaea___p__Thermoplasmatota___c__Poseidoniia___o__Poseidoniales___f__Thalassarchaeaceae___g__MGIIb-O3___s__MGIIb-O3_sp002730445_:0.0109848751,(GCA_002723045.1_ASM272304v1__d__Archaea___p__Thermoplasmatota___c__Poseidoniia___o__Poseidoniales___f__Thalassarchaeaceae___g__MGIIb-O3___s__MGIIb-O3_sp002723045_:0.0152307750,GCA_003602515.1_ASM360251v1__d__Archaea___p__Thermoplasmatota___c__Poseidoniia___o__Poseidoniales___f__Thalassarchaeaceae___g__MGIIb-O3___s__MGIIb-O3_sp003602515_:0.0150333791):0.0037521990[11.1]):0.0047643733[93.3]):0.0040740473[53.3]):0.0084607452[99.9]):0.0173295000[100],(GCA_002697065.1_ASM269706v1__d__Archaea___p__Thermoplasmatota___c__Poseidoniia___o__Poseidoniales___f__Thalassarchaeaceae___g__MGIIb-O3___s__MGIIb-O3_sp002697065_:0.0121554321,(GCA_902573085.1_AG-422-I20__d__Archaea___p__Thermoplasmatota___c__Poseidoniia___o__Poseidoniales___f__Thalassarchaeaceae___g__MGIIb-O3___s__MGIIb-O3_sp902573085_:0.0134018986,((GCA_001629235.1_ASM162923v1__d__Archaea___p__Thermoplasmatota___c__Poseidoniia___o__Poseidoniales___f__Thalassarchaeaceae___g__MGIIb-O3___s__MGIIb-O3_sp001629235_:0.0060705812,GCA_902573015.1_AG-422-I18__d__Archaea___p__Thermoplasmatota___c__Poseidoniia___o__Poseidoniales___f__Thalassarchaeaceae___g__MGIIb-O3___s__MGIIb-O3_sp902573015_:0.0056492718):0.0023421331[95.4],((GCA_001628485.1_ASM162848v1__d__Archaea___p__Thermoplasmatota___c__Poseidoniia___o__Poseidoniales___f__Thalassarchaeaceae___g__MGIIb-O3___s__MGIIb-O3_sp001628485_:0.0028616500,GCA_902625325.1_AH-287-M04__d__Archaea___p__Thermoplasmatota___c__Poseidoniia___o__Poseidoniales___f__Thalassarchaeaceae___g__MGIIb-O3___s__MGIIb-O3_sp902625325_:0.0078203014):0.0022251391[89.3],(GCA_001629255.1_ASM162925v1__d__Archaea___p__Thermoplasmatota___c__Poseidoniia___o__Poseidoniales___f__Thalassarchaeaceae___g__MGIIb-O3___s__MGIIb-O3_sp001629255_:0.0057302711,GCA_902601345.1_AG-457-A01__d__Archaea___p__Thermoplasmatota___c__Poseidoniia___o__Poseidoniales___f__Thalassarchaeaceae___g__MGIIb-O3___s__MGIIb-O3_sp902601345_:0.0047099082):0.0023883333[92.5]):0.0019042761[35.3]):0.0039700289[99.5]):0.0121274291[100]):0.0278329128[100]):0.0239159975[100]):0.0080773796[19.1]):0.0078587609[96.8]):0.0252499828[100]):0.0194860127[100]):0.0154656877[98.1]):0.0262941997[100]):0.0605618039[100]):0.0289171752[100]):0.0157672155[69.7]):0.0383379027[100]):0.0316475315[99.3]):0.0710662419[100]):0.0574202132[100]):0.0262391323[58.2]):0.0692668716[100],((GCA_002720095.2_ASM272009v2__d__Archaea___p__Thermoplasmatota___c__Poseidoniia___o__Poseidoniales___f__Poseidoniaceae___g__MGIIa-I___s__MGIIa-I_sp002720095_:0.0452509727,(GCA_002699515.1_ASM269951v1__d__Archaea___p__Thermoplasmatota___c__Poseidoniia___o__Poseidoniales___f__Poseidoniaceae___g__MGIIa-I___s__MGIIa-I_sp002699515_:0.0555446417,(GCA_002696315.1_ASM269631v1__d__Archaea___p__Thermoplasmatota___c__Poseidoniia___o__Poseidoniales___f__Poseidoniaceae___g__MGIIa-I___s__MGIIa-I_sp002696315_:0.0170780106,(GCA_002498205.1_ASM249820v1__d__Archaea___p__Thermoplasmatota___c__Poseidoniia___o__Poseidoniales___f__Poseidoniaceae___g__MGIIa-I___s__MGIIa-I_sp002498205_:0.0226333304,(GCA_002692465.1_ASM269246v1__d__Archaea___p__Thermoplasmatota___c__Poseidoniia___o__Poseidoniales___f__Poseidoniaceae___g__MGIIa-I___s__MGIIa-I_sp002692465_:0.0095877138,GCA_002720275.1_ASM272027v1__d__Archaea___p__Thermoplasmatota___c__Poseidoniia___o__Poseidoniales___f__Poseidoniaceae___g__MGIIa-I___s__MGIIa-I_sp002720275_:0.0097656931):0.0141525247[100]):0.0045192023):0.0264105325[100]):0.0120402793[81.6]):0.2317929525[100],(((GCA_002503395.1_ASM250339v1__d__Archaea___p__Thermoplasmatota___c__Poseidoniia___o__Poseidoniales___f__Poseidoniaceae___g__UBA60___s__UBA60_sp002503395_:0.1439230744,(sample_BlackSea7.MetaBAT2.153.fa:0.0391233389,(GCA_004195635.1_ASM419563v1__d__Archaea___p__Thermoplasmatota___c__Poseidoniia___o__Poseidoniales___f__Poseidoniaceae___g__PSPT01___s__PSPT01_sp004195635_:0.0092559562,GCA_018649825.1_ASM1864982v1__d__Archaea___p__Thermoplasmatota___c__Poseidoniia___o__Poseidoniales___f__Poseidoniaceae___g__PSPT01___s__PSPT01_sp018649825_:0.0066201451):0.0342164614[100]):0.1076240980[100]):0.0609898470[100],((GCA_002505935.1_ASM250593v1__d__Archaea___p__Thermoplasmatota___c__Poseidoniia___o__Poseidoniales___f__Poseidoniaceae___g__UBA226___s__UBA226_sp002505935_:0.0089124510,GCA_002719475.1_ASM271947v1__d__Archaea___p__Thermoplasmatota___c__Poseidoniia___o__Poseidoniales___f__Poseidoniaceae___g__UBA226___s__UBA226_sp002719475_:0.0048252102):0.0592382694[100],(GCA_012959275.1_ASM1295927v1__d__Archaea___p__Thermoplasmatota___c__Poseidoniia___o__Poseidoniales___f__Poseidoniaceae___g__UBA226___s__UBA226_sp012959275_:0.0149414789,GCA_014240385.1_ASM1424038v1__d__Archaea___p__Thermoplasmatota___c__Poseidoniia___o__Poseidoniales___f__Poseidoniaceae___g__UBA226___s__UBA226_sp014240385_:0.0073654133):0.0740460660[100]):0.0827832097[100]):0.0275474322[89],(((GCA_905181715.1_FRAM18_bin105__d__Archaea___p__Thermoplasmatota___c__Poseidoniia___o__Poseidoniales___f__Poseidoniaceae___g__MGIIa-K2___s__MGIIa-K2_sp905181715_:0.1012103367,(GCA_002699425.1_ASM269942v1__d__Archaea___p__Thermoplasmatota___c__Poseidoniia___o__Poseidoniales___f__Poseidoniaceae___g__MGIIa-K2___s__MGIIa-K2_sp002699425_:0.0143080146,GCA_002719395.1_ASM271939v1__d__Archaea___p__Thermoplasmatota___c__Poseidoniia___o__Poseidoniales___f__Poseidoniaceae___g__MGIIa-K2___s__MGIIa-K2_sp002719395_:0.0080910894):0.1072459845[100]):0.0535976543[100],(GCA_004195515.1_ASM419551v1__d__Archaea___p__Thermoplasmatota___c__Poseidoniia___o__Poseidoniales___f__Poseidoniaceae___g__MGIIa-K1___s__MGIIa-K1_sp004195515_:0.0852748344,(GCA_002706615.1_ASM270661v1__d__Archaea___p__Thermoplasmatota___c__Poseidoniia___o__Poseidoniales___f__Poseidoniaceae___g__MGIIa-K1___s__MGIIa-K1_sp002706615_:0.0651504045,((GCA_002707335.2_ASM270733v2__d__Archaea___p__Thermoplasmatota___c__Poseidoniia___o__Poseidoniales___f__Poseidoniaceae___g__MGIIa-K1___s__MGIIa-K1_sp002707335_:0.0038330549,GCA_002727515.1_ASM272751v1__d__Archaea___p__Thermoplasmatota___c__Poseidoniia___o__Poseidoniales___f__Poseidoniaceae___g__MGIIa-K1___s__MGIIa-K1_sp002727515_:0.0051085078):0.0734183529[100],(((GCA_018650165.1_ASM1865016v1__d__Archaea___p__Thermoplasmatota___c__Poseidoniia___o__Poseidoniales___f__Poseidoniaceae___g__MGIIa-K1___s__MGIIa-K1_sp018650165_:0.0500939057,(GCA_002701145.1_ASM270114v1__d__Archaea___p__Thermoplasmatota___c__Poseidoniia___o__Poseidoniales___f__Poseidoniaceae___g__MGIIa-K1___s__MGIIa-K1_sp002701145_:0.0026641836,GCA_902605365.1_AG-461-G23__d__Archaea___p__Thermoplasmatota___c__Poseidoniia___o__Poseidoniales___f__Poseidoniaceae___g__MGIIa-K1___s__MGIIa-K1_sp902605365_:0.0026726700):0.0308290460[100]):0.0078797898[93.8],(GCA_003602535.1_ASM360253v1__d__Archaea___p__Thermoplasmatota___c__Poseidoniia___o__Poseidoniales___f__Poseidoniaceae___g__MGIIa-K1___s__MGIIa-K1_sp003602535_:0.0196886404,(GCA_009936765.1_ASM993676v1__d__Archaea___p__Thermoplasmatota___c__Poseidoniia___o__Poseidoniales___f__Poseidoniaceae___g__MGIIa-K1___s__MGIIa-K1_sp009936765_:0.0027776021,sample_BlackSea2.CONCOCT.90.fa:0.0045620910):0.0210368668[100]):0.0109584913[99.9]):0.0094195885[99.9],(GCA_002689345.1_ASM268934v1__d__Archaea___p__Thermoplasmatota___c__Poseidoniia___o__Poseidoniales___f__Poseidoniaceae___g__MGIIa-K1___s__MGIIa-K1_sp002689345_:0.0272663239,((GCA_003602415.1_ASM360241v1__d__Archaea___p__Thermoplasmatota___c__Poseidoniia___o__Poseidoniales___f__Poseidoniaceae___g__MGIIa-K1___s__MGIIa-K1_sp003602415_:0.0217021396,(GCA_002507425.1_ASM250742v1__d__Archaea___p__Thermoplasmatota___c__Poseidoniia___o__Poseidoniales___f__Poseidoniaceae___g__MGIIa-K1___s__MGIIa-K1_sp002507425_:0.0284274329,GCA_002710015.1_ASM271001v1__d__Archaea___p__Thermoplasmatota___c__Poseidoniia___o__Poseidoniales___f__Poseidoniaceae___g__MGIIa-K1___s__MGIIa-K1_sp002710015_:0.0149288817):0.0319723916[100]):0.0129119827[99.9],(GCA_002694245.1_ASM269424v1__d__Archaea___p__Thermoplasmatota___c__Poseidoniia___o__Poseidoniales___f__Poseidoniaceae___g__MGIIa-K1___s__MGIIa-K1_sp002694245_:0.0324132695,(GCA_002689565.1_ASM268956v1__d__Archaea___p__Thermoplasmatota___c__Poseidoniia___o__Poseidoniales___f__Poseidoniaceae___g__MGIIa-K1___s__MGIIa-K1_sp002689565_:0.0240958709,((GCA_002720115.1_ASM272011v1__d__Archaea___p__Thermoplasmatota___c__Poseidoniia___o__Poseidoniales___f__Poseidoniaceae___g__MGIIa-K1___s__MGIIa-K1_sp002720115_:0.0304291177,(GCA_011522915.1_ASM1152291v1__d__Archaea___p__Thermoplasmatota___c__Poseidoniia___o__Poseidoniales___f__Poseidoniaceae___g__MGIIa-K1___s__MGIIa-K1_sp011522915_:0.0106457034,(GCA_002506705.1_ASM250670v1__d__Archaea___p__Thermoplasmatota___c__Poseidoniia___o__Poseidoniales___f__Poseidoniaceae___g__MGIIa-K1___s__MGIIa-K1_sp002506705_:0.0008799103,GCA_011525095.1_ASM1152509v1__d__Archaea___p__Thermoplasmatota___c__Poseidoniia___o__Poseidoniales___f__Poseidoniaceae___g__MGIIa-K1___s__MGIIa-K1_sp011525095_:0.0032916291):0.0080989530[100]):0.0036066613[22.2]):0.0080487184[100],((GCA_002715725.1_ASM271572v1__d__Archaea___p__Thermoplasmatota___c__Poseidoniia___o__Poseidoniales___f__Poseidoniaceae___g__MGIIa-K1___s__MGIIa-K1_sp002715725_:0.0034238591,GCA_902563095.1_AG-404-K16__d__Archaea___p__Thermoplasmatota___c__Poseidoniia___o__Poseidoniales___f__Poseidoniaceae___g__MGIIa-K1___s__MGIIa-K1_sp902563095_:0.0046547027):0.0172493593[100],(GCA_002710205.1_ASM271020v1__d__Archaea___p__Thermoplasmatota___c__Poseidoniia___o__Poseidoniales___f__Poseidoniaceae___g__MGIIa-K1___s__MGIIa-K1_sp002710205_:0.0089547920,(GCA_002709705.1_ASM270970v1__d__Archaea___p__Thermoplasmatota___c__Poseidoniia___o__Poseidoniales___f__Poseidoniaceae___g__MGIIa-K1___s__MGIIa-K1_sp002709705_:0.0085014257,(GCA_002498185.1_ASM249818v1__d__Archaea___p__Thermoplasmatota___c__Poseidoniia___o__Poseidoniales___f__Poseidoniaceae___g__MGIIa-K1___s__MGIIa-K1_sp002498185_:0.0072136719,GCA_002727695.1_ASM272769v1__d__Archaea___p__Thermoplasmatota___c__Poseidoniia___o__Poseidoniales___f__Poseidoniaceae___g__MGIIa-K1___s__MGIIa-K1_sp002727695_:0.0053022161):0.0057530433[99.9]):0.0037300031[90.8]):0.0043233539[99]):0.0063102945[49.9]):0.0050912523[38]):0.0142111954[100]):0.0066649246[86.5]):0.0059472792[97.1]):0.0057203349):0.0142774275[100]):0.0239045449[100]):0.0128245395[35.2]):0.0520018504[100]):0.0341856818[100],((GCA_002718195.1_ASM271819v1__d__Archaea___p__Thermoplasmatota___c__Poseidoniia___o__Poseidoniales___f__Poseidoniaceae___g__MGIIa-L4___s__MGIIa-L4_sp002718195_:0.1348727852,((GCA_013330765.1_ASM1333076v1__d__Archaea___p__Thermoplasmatota___c__Poseidoniia___o__Poseidoniales___f__Poseidoniaceae___g__MGIIa-L3___s__MGIIa-L3_sp12206u_:0.0238588656,GCA_013330925.1_ASM1333092v1__d__Archaea___p__Thermoplasmatota___c__Poseidoniia___o__Poseidoniales___f__Poseidoniaceae___g__MGIIa-L3___s__MGIIa-L3_sp11892u_:0.0115765131):0.0039268647[19.2],((GCA_003602635.1_ASM360263v1__d__Archaea___p__Thermoplasmatota___c__Poseidoniia___o__Poseidoniales___f__Poseidoniaceae___g__MGIIa-L3___s__MGIIa-L3_sp003602635_:0.0069360085,(GCA_002496845.1_ASM249684v1__d__Archaea___p__Thermoplasmatota___c__Poseidoniia___o__Poseidoniales___f__Poseidoniaceae___g__MGIIa-L3___s__MGIIa-L3_sp002496845_:0.0032256525,GCA_002723635.1_ASM272363v1__d__Archaea___p__Thermoplasmatota___c__Poseidoniia___o__Poseidoniales___f__Poseidoniaceae___g__MGIIa-L3___s__MGIIa-L3_sp002723635_:0.0066160148):0.0065893086[99.9]):0.0108269942[100],(GCA_002722135.1_ASM272213v1__d__Archaea___p__Thermoplasmatota___c__Poseidoniia___o__Poseidoniales___f__Poseidoniaceae___g__MGIIa-L3___s__MGIIa-L3_sp002722135_:0.0014748510,(GCA_002694585.1_ASM269458v1__d__Archaea___p__Thermoplasmatota___c__Poseidoniia___o__Poseidoniales___f__Poseidoniaceae___g__MGIIa-L3___s__MGIIa-L3_sp002694585_:0.0029477609,GCA_002731395.1_ASM273139v1__d__Archaea___p__Thermoplasmatota___c__Poseidoniia___o__Poseidoniales___f__Poseidoniaceae___g__MGIIa-L3___s__MGIIa-L3_sp002731395_:0.0096981590):0.0017482826[46]):0.0140480814[100]):0.0095808465[99.9]):0.1120952158[100]):0.0430745863[100],((((GCA_002171315.2_ASM217131v2__d__Archaea___p__Thermoplasmatota___c__Poseidoniia___o__Poseidoniales___f__Poseidoniaceae___g__MGIIa-L2___s__MGIIa-L2_sp002171315_:0.0034760621,GCA_002496635.1_ASM249663v1__d__Archaea___p__Thermoplasmatota___c__Poseidoniia___o__Poseidoniales___f__Poseidoniaceae___g__MGIIa-L2___s__MGIIa-L2_sp002496635_:0.0046260375):0.0054297954[99.8],(GCA_018666575.1_ASM1866657v1__d__Archaea___p__Thermoplasmatota___c__Poseidoniia___o__Poseidoniales___f__Poseidoniaceae___g__MGIIa-L2___s__MGIIa-L2_sp018666575_:0.0088782947,(GCA_003602665.1_ASM360266v1__d__Archaea___p__Thermoplasmatota___c__Poseidoniia___o__Poseidoniales___f__Poseidoniaceae___g__MGIIa-L2___s__MGIIa-L2_sp003602665_:0.0051484581,(GCA_018645535.1_ASM1864553v1__d__Archaea___p__Thermoplasmatota___c__Poseidoniia___o__Poseidoniales___f__Poseidoniaceae___g__MGIIa-L2___s__MGIIa-L2_sp018645535_:0.0080636704,(GCA_009887135.1_ASM988713v1__d__Archaea___p__Thermoplasmatota___c__Poseidoniia___o__Poseidoniales___f__Poseidoniaceae___g__MGIIa-L2___s__MGIIa-L2_sp009887135_:0.0041270209,(GCA_016777125.1_ASM1677712v1__d__Archaea___p__Thermoplasmatota___c__Poseidoniia___o__Poseidoniales___f__Poseidoniaceae___g__MGIIa-L2___s__MGIIa-L2_sp016777125_:0.0014194585,sample_BlackSea3.MetaBAT2.33.fa:0.0004445641):0.0041822534[99.7]):0.0023941612[79.4]):0.0025646291[94.7]):0.0032332320[97]):0.0070503054[100]):0.0337185355[100],((GCA_002692685.1_ASM269268v1__d__Archaea___p__Thermoplasmatota___c__Poseidoniia___o__Poseidoniales___f__Poseidoniaceae___g__MGIIa-L2___s__MGIIa-L2_sp002692685_:0.0017199831,(GCA_013330015.1_ASM1333001v1__d__Archaea___p__Thermoplasmatota___c__Poseidoniia___o__Poseidoniales___f__Poseidoniaceae___g__MGIIa-L2___s__MGIIa-L2_sp8574u_:0.0114607720,(GCA_012270265.1_ASM1227026v1__d__Archaea___p__Thermoplasmatota___c__Poseidoniia___o__Poseidoniales___f__Poseidoniaceae___g__MGIIa-L2___s__MGIIa-L2_sp012270265_:0.0078366469,GCA_018623995.1_ASM1862399v1__d__Archaea___p__Thermoplasmatota___c__Poseidoniia___o__Poseidoniales___f__Poseidoniaceae___g__MGIIa-L2___s__MGIIa-L2_sp018623995_:0.0030909502):0.0006509593[55.2]):0.0005449067):0.0078589666[99.6],((GCA_002499195.1_ASM249919v1__d__Archaea___p__Thermoplasmatota___c__Poseidoniia___o__Poseidoniales___f__Poseidoniaceae___g__MGIIa-L2___s__MGIIa-L2_sp002499195_:0.0185313065,(GCA_002706065.1_ASM270606v1__d__Archaea___p__Thermoplasmatota___c__Poseidoniia___o__Poseidoniales___f__Poseidoniaceae___g__MGIIa-L2___s__MGIIa-L2_sp002706065_:0.0150066436,(GCA_002502215.1_ASM250221v1__d__Archaea___p__Thermoplasmatota___c__Poseidoniia___o__Poseidoniales___f__Poseidoniaceae___g__MGIIa-L2___s__MGIIa-L2_sp002502215_:0.0027064136,GCA_002698145.1_ASM269814v1__d__Archaea___p__Thermoplasmatota___c__Poseidoniia___o__Poseidoniales___f__Poseidoniaceae___g__MGIIa-L2___s__MGIIa-L2_sp002698145_:0.0032879160):0.0139877731[100]):0.0032266074[44.8]):0.0054802771[98.8],((GCA_002719815.1_ASM271981v1__d__Archaea___p__Thermoplasmatota___c__Poseidoniia___o__Poseidoniales___f__Poseidoniaceae___g__MGIIa-L2___s__MGIIa-L2_sp002719815_:0.0151583704,GCA_002726845.1_ASM272684v1__d__Archaea___p__Thermoplasmatota___c__Poseidoniia___o__Poseidoniales___f__Poseidoniaceae___g__MGIIa-L2___s__MGIIa-L2_sp002726845_:0.0304693870):0.0032657237[74.6],(GCA_002722615.1_ASM272261v1__d__Archaea___p__Thermoplasmatota___c__Poseidoniia___o__Poseidoniales___f__Poseidoniaceae___g__MGIIa-L2___s__MGIIa-L2_sp002722615_:0.0061162692,GCA_013911465.1_ASM1391146v1__d__Archaea___p__Thermoplasmatota___c__Poseidoniia___o__Poseidoniales___f__Poseidoniaceae___g__MGIIa-L2___s__MGIIa-L2_sp013911465_:0.0036185262):0.0100034363[100]):0.0032796072[44.2]):0.0044768849[99.1]):0.0253677547[100]):0.0998450198[100],(((GCA_002726495.1_ASM272649v1__d__Archaea___p__Thermoplasmatota___c__Poseidoniia___o__Poseidoniales___f__Poseidoniaceae___g__Poseidonia___s__Poseidonia_sp002726495_:0.0212832382,(GCA_018662715.1_ASM1866271v1__d__Archaea___p__Thermoplasmatota___c__Poseidoniia___o__Poseidoniales___f__Poseidoniaceae___g__Poseidonia___s__Poseidonia_sp018662715_:0.0074873289,(GCA_002505405.1_ASM250540v1__d__Archaea___p__Thermoplasmatota___c__Poseidoniia___o__Poseidoniales___f__Poseidoniaceae___g__Poseidonia___s__Poseidonia_alphae_:0.0005846549,sample_BlackSea2.MetaBAT2.651.fa:0.0022962778):0.0105412786[100]):0.0188526480[100]):0.0378378488[100],((GCA_003602475.1_ASM360247v1__d__Archaea___p__Thermoplasmatota___c__Poseidoniia___o__Poseidoniales___f__Poseidoniaceae___g__Poseidonia___s__Poseidonia_sp003602475_:0.0326092420,GCA_011524855.1_ASM1152485v1__d__Archaea___p__Thermoplasmatota___c__Poseidoniia___o__Poseidoniales___f__Poseidoniaceae___g__Poseidonia___s__Poseidonia_sp011524855_:0.0250299107):0.0354699538[100],((GCA_002494645.1_ASM249464v1__d__Archaea___p__Thermoplasmatota___c__Poseidoniia___o__Poseidoniales___f__Poseidoniaceae___g__Poseidonia___s__Poseidonia_sp002494645_:0.0152467925,(GCA_003602485.1_ASM360248v1__d__Archaea___p__Thermoplasmatota___c__Poseidoniia___o__Poseidoniales___f__Poseidoniaceae___g__Poseidonia___s__Poseidonia_sp003602485_:0.0274875926,GCA_016778305.1_ASM1677830v1__d__Archaea___p__Thermoplasmatota___c__Poseidoniia___o__Poseidoniales___f__Poseidoniaceae___g__Poseidonia___s__Poseidonia_sp016778305_:0.0105357749):0.0052725433[95.5]):0.0340636206[100],((GCA_002728035.1_ASM272803v1__d__Archaea___p__Thermoplasmatota___c__Poseidoniia___o__Poseidoniales___f__Poseidoniaceae___g__Poseidonia___s__Poseidonia_sp002728035_:0.0446328741,GCA_016779705.1_ASM1677970v1__d__Archaea___p__Thermoplasmatota___c__Poseidoniia___o__Poseidoniales___f__Poseidoniaceae___g__Poseidonia___s__Poseidonia_sp016779705_:0.0441464751):0.0083207669[69.6],((GCA_002495645.1_ASM249564v1__d__Archaea___p__Thermoplasmatota___c__Poseidoniia___o__Poseidoniales___f__Poseidoniaceae___g__Poseidonia___s__Poseidonia_sp002495645_:0.0115112300,GCA_002689105.1_ASM268910v1__d__Archaea___p__Thermoplasmatota___c__Poseidoniia___o__Poseidoniales___f__Poseidoniaceae___g__Poseidonia___s__Poseidonia_sp002689105_:0.0121042236):0.0100652831[100],((GCA_902625885.1_AH-287-P07__d__Archaea___p__Thermoplasmatota___c__Poseidoniia___o__Poseidoniales___f__Poseidoniaceae___g__Poseidonia___s__Poseidonia_sp902625885_:0.0293112406,(GCA_002497765.1_ASM249776v1__d__Archaea___p__Thermoplasmatota___c__Poseidoniia___o__Poseidoniales___f__Poseidoniaceae___g__Poseidonia___s__Poseidonia_sp002497765_:0.0075270519,GCA_002725275.1_ASM272527v1__d__Archaea___p__Thermoplasmatota___c__Poseidoniia___o__Poseidoniales___f__Poseidoniaceae___g__Poseidonia___s__Poseidonia_sp002725275_:0.0127525411):0.0063285871[99.9]):0.0026050336[42.5],((GCA_002694525.1_ASM269452v1__d__Archaea___p__Thermoplasmatota___c__Poseidoniia___o__Poseidoniales___f__Poseidoniaceae___g__Poseidonia___s__Poseidonia_sp002694525_:0.0082914425,GCA_002722695.1_ASM272269v1__d__Archaea___p__Thermoplasmatota___c__Poseidoniia___o__Poseidoniales___f__Poseidoniaceae___g__Poseidonia___s__Poseidonia_sp002722695_:0.0129871277):0.0124651039[100],(GCA_002502295.1_ASM250229v1__d__Archaea___p__Thermoplasmatota___c__Poseidoniia___o__Poseidoniales___f__Poseidoniaceae___g__Poseidonia___s__Poseidonia_sp002502295_:0.0173687380,(GCA_002714305.1_ASM271430v1__d__Archaea___p__Thermoplasmatota___c__Poseidoniia___o__Poseidoniales___f__Poseidoniaceae___g__Poseidonia___s__Poseidonia_sp002714305_:0.0052520125,(GCA_002704515.1_ASM270451v1__d__Archaea___p__Thermoplasmatota___c__Poseidoniia___o__Poseidoniales___f__Poseidoniaceae___g__Poseidonia___s__Poseidonia_sp002704515_:0.0046341849,GCA_013330155.1_ASM1333015v1__d__Archaea___p__Thermoplasmatota___c__Poseidoniia___o__Poseidoniales___f__Poseidoniaceae___g__Poseidonia___s__Poseidonia_sp8339u_:0.0043274542):0.0039216350[98.6]):0.0057771224[99.2]):0.0136819222[100]):0.0038316496[82.5]):0.0068620587[100]):0.0144120767[100]):0.0159663128[100]):0.0118366855[99.8]):0.0167906709[99.6]):0.0659897284[100],((((GCA_002702945.1_ASM270294v1__d__Archaea___p__Thermoplasmatota___c__Poseidoniia___o__Poseidoniales___f__Poseidoniaceae___g__MGIIa-L1___s__MGIIa-L1_sp002702945_:0.0126017329,(GCA_002727485.1_ASM272748v1__d__Archaea___p__Thermoplasmatota___c__Poseidoniia___o__Poseidoniales___f__Poseidoniaceae___g__MGIIa-L1___s__MGIIa-L1_sp002727485_:0.0442686742,GCA_002729095.1_ASM272909v1__d__Archaea___p__Thermoplasmatota___c__Poseidoniia___o__Poseidoniales___f__Poseidoniaceae___g__MGIIa-L1___s__MGIIa-L1_sp002729095_:0.0098564738):0.0023651933):0.0149221007[100],(GCA_018667575.1_ASM1866757v1__d__Archaea___p__Thermoplasmatota___c__Poseidoniia___o__Poseidoniales___f__Poseidoniaceae___g__MGIIa-L1___s__MGIIa-L1_sp018667575_:0.0170793552,(GCA_003602575.1_ASM360257v1__d__Archaea___p__Thermoplasmatota___c__Poseidoniia___o__Poseidoniales___f__Poseidoniaceae___g__MGIIa-L1___s__MGIIa-L1_sp003602575_:0.0091084399,(GCA_002172355.2_ASM217235v2__d__Archaea___p__Thermoplasmatota___c__Poseidoniia___o__Poseidoniales___f__Poseidoniaceae___g__MGIIa-L1___s__MGIIa-L1_sp002172355_:0.0110487333,GCA_002697705.1_ASM269770v1__d__Archaea___p__Thermoplasmatota___c__Poseidoniia___o__Poseidoniales___f__Poseidoniaceae___g__MGIIa-L1___s__MGIIa-L1_sp002697705_:0.0028692887):0.0057779383[99.4]):0.0052115858[66]):0.0182742113[100]):0.0308022148[100],((GCA_002688825.1_ASM268882v1__d__Archaea___p__Thermoplasmatota___c__Poseidoniia___o__Poseidoniales___f__Poseidoniaceae___g__MGIIa-L1___s__MGIIa-L1_sp002688825_:0.0130292952,(GCA_013329925.1_ASM1332992v1__d__Archaea___p__Thermoplasmatota___c__Poseidoniia___o__Poseidoniales___f__Poseidoniaceae___g__MGIIa-L1___s__MGIIa-L1_sp8734u_:0.0122032639,(GCA_002726395.1_ASM272639v1__d__Archaea___p__Thermoplasmatota___c__Poseidoniia___o__Poseidoniales___f__Poseidoniaceae___g__MGIIa-L1___s__MGIIa-L1_sp002726395_:0.0039867116,(GCA_009887195.1_ASM988719v1__d__Archaea___p__Thermoplasmatota___c__Poseidoniia___o__Poseidoniales___f__Poseidoniaceae___g__MGIIa-L1___s__MGIIa-L1_sp009887195_:0.0062534836,GCA_018659375.1_ASM1865937v1__d__Archaea___p__Thermoplasmatota___c__Poseidoniia___o__Poseidoniales___f__Poseidoniaceae___g__MGIIa-L1___s__MGIIa-L1_sp018659375_:0.0153701768):0.0067652924[99.4]):0.0039798659[97]):0.0053250363[89.4]):0.0253034848[100],(GCA_011526375.1_ASM1152637v1__d__Archaea___p__Thermoplasmatota___c__Poseidoniia___o__Poseidoniales___f__Poseidoniaceae___g__MGIIa-L1___s__MGIIa-L1_sp011526375_:0.0142751163,(GCA_002495945.1_ASM249594v1__d__Archaea___p__Thermoplasmatota___c__Poseidoniia___o__Poseidoniales___f__Poseidoniaceae___g__MGIIa-L1___s__MGIIa-L1_sp002495945_:0.0122451763,(GCA_013329295.1_ASM1332929v1__d__Archaea___p__Thermoplasmatota___c__Poseidoniia___o__Poseidoniales___f__Poseidoniaceae___g__MGIIa-L1___s__MGIIa-L1_sp9596u_:0.0270323214,(GCA_002496955.1_ASM249695v1__d__Archaea___p__Thermoplasmatota___c__Poseidoniia___o__Poseidoniales___f__Poseidoniaceae___g__MGIIa-L1___s__MGIIa-L1_sp002496955_:0.0254430545,(GCA_002505355.1_ASM250535v1__d__Archaea___p__Thermoplasmatota___c__Poseidoniia___o__Poseidoniales___f__Poseidoniaceae___g__MGIIa-L1___s__MGIIa-L1_sp002505355_:0.0156445189,(GCA_002506025.1_ASM250602v1__d__Archaea___p__Thermoplasmatota___c__Poseidoniia___o__Poseidoniales___f__Poseidoniaceae___g__MGIIa-L1___s__MGIIa-L1_sp002506025_:0.0078138139,(GCA_013329355.1_ASM1332935v1__d__Archaea___p__Thermoplasmatota___c__Poseidoniia___o__Poseidoniales___f__Poseidoniaceae___g__MGIIa-L1___s__MGIIa-L1_sp9354u_:0.0083984523,GCA_013329865.1_ASM1332986v1__d__Archaea___p__Thermoplasmatota___c__Poseidoniia___o__Poseidoniales___f__Poseidoniaceae___g__MGIIa-L1___s__MGIIa-L1_sp8725u_:0.0026192306):0.0091869403[98.2]):0.0059742736[80.1]):0.0043123766[94.8]):0.0044399935[49.9]):0.0025617445[47.3]):0.0040351291[26.4]):0.0155075799[100]):0.0359762187[100]):0.0421934960[100],(((GCA_012959845.1_ASM1295984v1__d__Archaea___p__Thermoplasmatota___c__Poseidoniia___o__Poseidoniales___f__Poseidoniaceae___g__MGIIa-L1___s__MGIIa-L1_sp012959845_:0.0229288199,GCA_018650105.1_ASM1865010v1__d__Archaea___p__Thermoplasmatota___c__Poseidoniia___o__Poseidoniales___f__Poseidoniaceae___g__MGIIa-L1___s__MGIIa-L1_sp018650105_:0.0204480668):0.0105457890[63.9],(GCA_009937205.1_ASM993720v1__d__Archaea___p__Thermoplasmatota___c__Poseidoniia___o__Poseidoniales___f__Poseidoniaceae___g__MGIIa-L1___s__MGIIa-L1_sp009937205_:0.0092156844,(GCA_905182185.1_FRAM18_bin108__d__Archaea___p__Thermoplasmatota___c__Poseidoniia___o__Poseidoniales___f__Poseidoniaceae___g__MGIIa-L1___s__MGIIa-L1_sp905182185_:0.0131510197,(GCA_002499015.1_ASM249901v1__d__Archaea___p__Thermoplasmatota___c__Poseidoniia___o__Poseidoniales___f__Poseidoniaceae___g__MGIIa-L1___s__MGIIa-L1_sp002499015_:0.0082008920,sample_BlackSea3.MetaBAT2.449.fa:0.0023935250):0.0088625530[100]):0.0072164768[98.8]):0.0242778169[100]):0.0908499686[100],(((GCA_013330285.1_ASM1333028v1__d__Archaea___p__Thermoplasmatota___c__Poseidoniia___o__Poseidoniales___f__Poseidoniaceae___g__MGIIa-L1___s__MGIIa-L1_sp8160u_:0.0102397971,(GCA_000246735.1_ASM24673v1__d__Archaea___p__Thermoplasmatota___c__Poseidoniia___o__Poseidoniales___f__Poseidoniaceae___g__MGIIa-L1___s__MGIIa-L1_sp000246735_:0.0084232969,GCA_009887095.1_ASM988709v1__d__Archaea___p__Thermoplasmatota___c__Poseidoniia___o__Poseidoniales___f__Poseidoniaceae___g__MGIIa-L1___s__MGIIa-L1_sp009887095_:0.0065347854):0.0079759597[99.7]):0.0095836576[100],((GCA_002495535.1_ASM249553v1__d__Archaea___p__Thermoplasmatota___c__Poseidoniia___o__Poseidoniales___f__Poseidoniaceae___g__MGIIa-L1___s__MGIIa-L1_sp002495535_:0.0264691470,(GCA_002502605.1_ASM250260v1__d__Archaea___p__Thermoplasmatota___c__Poseidoniia___o__Poseidoniales___f__Poseidoniaceae___g__MGIIa-L1___s__MGIIa-L1_sp002502605_:0.0055655299,GCA_003602645.1_ASM360264v1__d__Archaea___p__Thermoplasmatota___c__Poseidoniia___o__Poseidoniales___f__Poseidoniaceae___g__MGIIa-L1___s__MGIIa-L1_sp003602645_:0.0967718163):0.0065998941[99.8]):0.0046791244[91.5],(GCA_905182125.1_FRAM18_bin109__d__Archaea___p__Thermoplasmatota___c__Poseidoniia___o__Poseidoniales___f__Poseidoniaceae___g__MGIIa-L1___s__MGIIa-L1_sp905182125_:0.0292981827,(GCA_013329255.1_ASM1332925v1__d__Archaea___p__Thermoplasmatota___c__Poseidoniia___o__Poseidoniales___f__Poseidoniaceae___g__MGIIa-L1___s__MGIIa-L1_sp9513u_:0.0050236299,GCA_905181785.1_FRAM18_bin101__d__Archaea___p__Thermoplasmatota___c__Poseidoniia___o__Poseidoniales___f__Poseidoniaceae___g__MGIIa-L1___s__MGIIa-L1_sp905181785_:0.0037398696):0.0153530830[100]):0.0070099586[99.2]):0.0057365685[93.7]):0.0350927807[100],(GCA_002499545.1_ASM249954v1__d__Archaea___p__Thermoplasmatota___c__Poseidoniia___o__Poseidoniales___f__Poseidoniaceae___g__MGIIa-L1___s__MGIIa-L1_sp002499545_:0.0347332340,(GCA_002687075.1_ASM268707v1__d__Archaea___p__Thermoplasmatota___c__Poseidoniia___o__Poseidoniales___f__Poseidoniaceae___g__MGIIa-L1___s__MGIIa-L1_sp002687075_:0.0446726280,(((GCA_002506275.1_ASM250627v1__d__Archaea___p__Thermoplasmatota___c__Poseidoniia___o__Poseidoniales___f__Poseidoniaceae___g__MGIIa-L1___s__MGIIa-L1_sp002506275_:0.0082758087,GCA_018691345.1_ASM1869134v1__d__Archaea___p__Thermoplasmatota___c__Poseidoniia___o__Poseidoniales___f__Poseidoniaceae___g__MGIIa-L1___s__MGIIa-L1_sp018691345_:0.0072161075):0.0064739828[99.2],(GCA_003602605.1_ASM360260v1__d__Archaea___p__Thermoplasmatota___c__Poseidoniia___o__Poseidoniales___f__Poseidoniaceae___g__MGIIa-L1___s__MGIIa-L1_sp003602605_:0.0073673092,GCA_018701175.1_ASM1870117v1__d__Archaea___p__Thermoplasmatota___c__Poseidoniia___o__Poseidoniales___f__Poseidoniaceae___g__MGIIa-L1___s__MGIIa-L1_sp018701175_:0.0080162250):0.0028441180[72.6]):0.0211422836[100],((GCA_905182635.1_FRAM18_bin092__d__Archaea___p__Thermoplasmatota___c__Poseidoniia___o__Poseidoniales___f__Poseidoniaceae___g__MGIIa-L1___s__MGIIa-L1_sp905182635_:0.0221465919,(GCA_905182715.1_FRAM18_bin100__d__Archaea___p__Thermoplasmatota___c__Poseidoniia___o__Poseidoniales___f__Poseidoniaceae___g__MGIIa-L1___s__MGIIa-L1_sp905182715_:0.0052932302,(GCA_905182725.1_FRAM18_bin097__d__Archaea___p__Thermoplasmatota___c__Poseidoniia___o__Poseidoniales___f__Poseidoniaceae___g__MGIIa-L1___s__MGIIa-L1_sp905182725_:0.0055919199,sample_BlackSea1.CONCOCT.7.fa:0.0063638359):0.0025328367[25.3]):0.0181894132[100]):0.0146058342[100],((GCA_009937025.1_ASM993702v1__d__Archaea___p__Thermoplasmatota___c__Poseidoniia___o__Poseidoniales___f__Poseidoniaceae___g__MGIIa-L1___s__MGIIa-L1_sp009937025_:0.0127375371,GCA_018662825.1_ASM1866282v1__d__Archaea___p__Thermoplasmatota___c__Poseidoniia___o__Poseidoniales___f__Poseidoniaceae___g__MGIIa-L1___s__MGIIa-L1_sp018662825_:0.0110947875):0.0090649887[99.9],(GCA_002170315.2_ASM217031v2__d__Archaea___p__Thermoplasmatota___c__Poseidoniia___o__Poseidoniales___f__Poseidoniaceae___g__MGIIa-L1___s__MGIIa-L1_sp002170315_:0.0049450686,(GCA_002499705.1_ASM249970v1__d__Archaea___p__Thermoplasmatota___c__Poseidoniia___o__Poseidoniales___f__Poseidoniaceae___g__MGIIa-L1___s__MGIIa-L1_sp002499705_:0.0027126241,GCA_902520595.1_AG-333-I22__d__Archaea___p__Thermoplasmatota___c__Poseidoniia___o__Poseidoniales___f__Poseidoniaceae___g__MGIIa-L1___s__MGIIa-L1_sp902520595_:0.0048169125):0.0061571014[99.4]):0.0183917991[100]):0.0083464886[100]):0.0211818887[100]):0.0141836838[84.5]):0.0293720247[100]):0.0570026973[100]):0.0292027194[100]):0.0128148800[93.9]):0.0141698176[91.1]):0.0294164407[100]):0.0206760367[99.1]):0.0442443698[100]):0.0785698837[100]):0.0551798877[100]):0.0590599118[100]):0.0810800948[99.8]):0.4894870718[100]):0.0743737812[100]):0.0335924867[98.6]):0.0487751788[100]):0.0317555754[99.5]):0.0456820308[100]):0.0481353375[98.9]):0.0712895162[100]):0.1053443427[100]):0.0364993620[88.7]):0.0726961020[100]):0.0582563057[100]):0.02912350965);
