# Supplementary material for: Discovering Hidden Archaeal and Bacterial Lipid Producers in a Euxinic Marine System
Source: Environ Microbiol. 2025 Feb 27;27(3):e70054. doi: 10.1111/1462-2920.70054 (PMC11868695; doi:10.1111/1462-2920.70054)
Supplement: Supplementary file 3 — Data S3. Supporting Information. [file EMI-27-e70054-s003.zip › iTOL_colorstrip-V2.txt]

DATASET_COLORSTRIP
SEPARATOR TAB
BORDER_WIDTH	0.5
COLOR	#bebada
DATASET_LABEL	V2
LEGEND_COLORS	#1b9e77ff	#FFFFFF
LEGEND_LABELS	TRUE	NA
LEGEND_SHAPES	1	1
LEGEND_TITLE	V2
MARGIN	5
STRIP_WIDTH	25
DATA
GCA_000016605.1_ASM1660v1__d__Archaea___p__Thermoproteota___c__Thermoproteia___o__Sulfolobales___f__Sulfolobaceae___g__Metallosphaera___s__Metallosphaera_sedula_	#FFFFFF	NA
GCA_000200715.1_ASM20071v1__d__Archaea___p__Thermoproteota___c__Nitrososphaeria___o__Nitrososphaerales___f__Nitrosopumilaceae___g__Cenarchaeum___s__Cenarchaeum_symbiosum_	#FFFFFF	NA
GCA_000204585.1_ASM20458v1__d__Archaea___p__Thermoproteota___c__Nitrososphaeria___o__Nitrososphaerales___f__Nitrosopumilaceae___g__Nitrosarchaeum___s__Nitrosarchaeum_limnae_	#FFFFFF	NA
GCA_000246735.1_ASM24673v1__d__Archaea___p__Thermoplasmatota___c__Poseidoniia___o__Poseidoniales___f__Poseidoniaceae___g__MGIIa-L1___s__MGIIa-L1_sp000246735_	#FFFFFF	NA
GCA_000247545.1_ASM24754v1__d__Archaea___p__Thermoproteota___c__Thermoproteia___o__Thermoproteales___f__Thermoproteaceae___g__Pyrobaculum___s__Pyrobaculum_oguniense_	#FFFFFF	NA
GCA_000350305.1_ASM35030v1__d__Archaea___p__Thermoplasmatota___c__Thermoplasmata___o__Methanomassiliicoccales___f__Methanomethylophilaceae___g__Methanomethylophilus___s__Methanomethylophilus_sp000350305_	#FFFFFF	NA
GCA_000402075.1_ASM40207v1__d__Archaea___p__Thermoproteota___c__Nitrososphaeria___o__Nitrososphaerales___f__Nitrosopumilaceae___g__Nitrosopelagicus___s__Nitrosopelagicus_sp000402075_	#FFFFFF	NA
GCA_000402515.1_ASM40251v1__d__Archaea___p__Nanoarchaeota___c__Nanoarchaeia___o__SCGC-AAA011-G17___f__SCGC-AAA011-G17___g__SCGC-AAA011-G17___s__SCGC-AAA011-G17_sp000402515_	#FFFFFF	NA
GCA_000402775.1_ASM40277v1__d__Archaea___p__Altiarchaeota___c__Altiarchaeia___o__IMC4___f__SCGC-AAA252-I15___g__SCGC-AAA252-I15___s__SCGC-AAA252-I15_sp000402775_	#FFFFFF	NA
GCA_000405225.1_ASM40522v1__d__Archaea___p__Nanoarchaeota___c__Nanoarchaeia___o__Pacearchaeales___f__GW2011-AR1___g__ASMP01___s__ASMP01_sp000405225_	#FFFFFF	NA
GCA_000484975.1_ASM48497v1__d__Archaea___p__Thermoproteota___c__Nitrososphaeria___o__Nitrososphaerales___f__Nitrosopumilaceae___g__Nitrosopumilus___s__Nitrosopumilus_sp000484975_	#FFFFFF	NA
GCA_000496135.1_amd_e-plasma__d__Archaea___p__Thermoplasmatota___c__Thermoplasmata___o__Thermoplasmatales___f__Thermoplasmataceae___g__GCA-000496135___s__GCA-000496135_sp000496135_	#FFFFFF	NA
GCA_000746705.1_ASM74670v1__d__Archaea___p__Thermoproteota___c__Nitrososphaeria___o__Nitrososphaerales___f__Nitrosopumilaceae___g__Nitrosopelagicus___s__Nitrosopelagicus_sp000746705_	#FFFFFF	NA
GCA_000746765.1_ASM74676v1__d__Archaea___p__Thermoproteota___c__Nitrososphaeria___o__Nitrososphaerales___f__Nitrosopumilaceae___g__Nitrosopumilus___s__Nitrosopumilus_sp000746765_	#FFFFFF	NA
GCA_000806015.1_ASM80601v1__d__Archaea___p__Nanoarchaeota___c__Nanoarchaeia___o__Pacearchaeales___f__GW2011-AR1___g__JWKY01___s__JWKY01_sp000806015_	#FFFFFF	NA
GCA_000806155.1_ASM80615v1__d__Archaea___p__Nanoarchaeota___c__Nanoarchaeia___o__SCGC-AAA011-G17___f__GW2011-AR18___g__GW2011-AR18___s__GW2011-AR18_sp000806155_	#FFFFFF	NA
GCA_000830295.1_ASM83029v1__d__Archaea___p__Nanoarchaeota___c__Nanoarchaeia___o__Woesearchaeales___f__GW2011-AR15___g__GW2011-AR15___s__GW2011-AR15_sp000830295_	#FFFFFF	NA
GCA_000830315.1_ASM83031v1__d__Archaea___p__Nanoarchaeota___c__Nanoarchaeia___o__SCGC-AAA011-G17___f__GW2011-AR20___g__GW2011-AR20___s__GW2011-AR20_sp000830315_	#FFFFFF	NA
GCA_000965745.1_ASM96574v1__d__Archaea___p__Thermoplasmatota___c__Thermoplasmata___o__Thermoplasmatales___f__Thermoplasmataceae___g__GCA-965745___s__GCA-965745_sp000965745_	#FFFFFF	NA
GCA_001421175.1_ASM142117v1__d__Archaea___p__Thermoplasmatota___c__Thermoplasmata___o__Methanomassiliicoccales___f__Methanomethylophilaceae___g__RumEn-M2___s__RumEn-M2_sp001421175_	#FFFFFF	NA
GCA_001421185.1_ASM142118v1__d__Archaea___p__Thermoplasmatota___c__Thermoplasmata___o__Methanomassiliicoccales___f__Methanomassiliicoccaceae___g__DTU008___s__DTU008_sp001421185_	#FFFFFF	NA
GCA_001437625.1_ASM143762v1__d__Archaea___p__Thermoproteota___c__Nitrososphaeria___o__Nitrososphaerales___f__Nitrosopumilaceae___g__Nitrosopumilus___s__Nitrosopumilus_sp001437625_	#FFFFFF	NA
GCA_001443365.1_ASM144336v1__d__Archaea___p__Thermoproteota___c__Nitrososphaeria___o__Nitrososphaerales___f__Nitrosopumilaceae___g__CSP1-1___s__CSP1-1_sp001443365_	#FFFFFF	NA
GCA_001509375.1_ASM150937v1__d__Archaea___p__Halobacteriota___c__Methanosarcinia___o__Methanotrichales___f__Methanotrichaceae___g__Methanothrix_A___s__Methanothrix_A_harundinacea_D_	#FFFFFF	NA
GCA_001510275.1_ASM151027v1__d__Archaea___p__Thermoproteota___c__Nitrososphaeria___o__Nitrososphaerales___f__Nitrosopumilaceae___g__Nitrosopumilus___s__Nitrosopumilus_sp001510275_	#FFFFFF	NA
GCA_001510295.1_ASM151029v1__d__Archaea___p__Thermoproteota___c__Nitrososphaeria___o__Nitrososphaerales___f__Nitrosopumilaceae___g__Nitrosopelagicus___s__Nitrosopelagicus_sp001510295_	#FFFFFF	NA
GCA_001512965.1_ASM151296v1__d__Archaea___p__Thermoplasmatota___c__Thermoplasmata___o__Methanomassiliicoccales___f__Methanomassiliicoccaceae___g__DTU008___s__DTU008_sp001512965_	#FFFFFF	NA
GCA_001515185.1_DG-33__d__Archaea___p__Hadarchaeota___c__Hadarchaeia___o__Hadarchaeales___f__Hadarchaeaceae___g__DG-33___s__DG-33_sp001515185_	#FFFFFF	NA
GCA_001515205.2_ASM151520v2__d__Archaea___p__Hadarchaeota___c__Hadarchaeia___o__Hadarchaeales___f__Hadarchaeaceae___g__Hadarchaeum___s__Hadarchaeum_yellowstonense_	#FFFFFF	NA
GCA_001543015.1_ASM154301v1__d__Archaea___p__Thermoproteota___c__Nitrososphaeria___o__Nitrososphaerales___f__Nitrosopumilaceae___g__Nitrosopumilus___s__Nitrosopumilus_sp001543015_	#FFFFFF	NA
GCA_001560915.1_ASM156091v1__d__Archaea___p__Thermoplasmatota___c__Thermoplasmata___o__Methanomassiliicoccales___f__Methanomethylophilaceae___g__Methanomethylophilus___s__Methanomethylophilus_sp001560915_	#FFFFFF	NA
GCA_001563305.1_ASM156330v1__d__Archaea___p__Thermoplasmatota___c__Thermoplasmata___o__Methanomassiliicoccales___f__Methanomethylophilaceae___g__UBA71___s__UBA71_sp001563305_	#FFFFFF	NA
GCA_001587575.1_ASM158757v1__d__Archaea___p__Methanobacteriota_B___c__Thermococci___o__Methanofastidiosales___f__Methanofastidiosaceae___g__Methanofastidiosum___s__Methanofastidiosum_sp001587575_	#FFFFFF	NA
GCA_001595785.1_ASM159578v1__d__Archaea___p__Nanoarchaeota___c__Nanoarchaeia___o__Woesearchaeales___f__SM23-78___g__SM23-78___s__SM23-78_sp001595785_	#FFFFFF	NA
GCA_001595885.1_ASM159588v1__d__Archaea___p__Thermoplasmatota___c__Thermoplasmata___o__SG8-5___f__SG8-5___g__SG8-5___s__SG8-5_sp001595885_	#FFFFFF	NA
GCA_001627235.1_ASM162723v1__d__Archaea___p__Thermoproteota___c__Nitrososphaeria___o__Nitrososphaerales___f__Nitrosopumilaceae___g__Nitrosopelagicus___s__Nitrosopelagicus_sp001627235_	#FFFFFF	NA
GCA_001628485.1_ASM162848v1__d__Archaea___p__Thermoplasmatota___c__Poseidoniia___o__Poseidoniales___f__Thalassarchaeaceae___g__MGIIb-O3___s__MGIIb-O3_sp001628485_	#FFFFFF	NA
GCA_001629205.1_ASM162920v1__d__Archaea___p__Thermoplasmatota___c__Poseidoniia___o__Poseidoniales___f__Thalassarchaeaceae___g__MGIIb-O3___s__MGIIb-O3_sp001629205_	#FFFFFF	NA
GCA_001629235.1_ASM162923v1__d__Archaea___p__Thermoplasmatota___c__Poseidoniia___o__Poseidoniales___f__Thalassarchaeaceae___g__MGIIb-O3___s__MGIIb-O3_sp001629235_	#FFFFFF	NA
GCA_001629255.1_ASM162925v1__d__Archaea___p__Thermoplasmatota___c__Poseidoniia___o__Poseidoniales___f__Thalassarchaeaceae___g__MGIIb-O3___s__MGIIb-O3_sp001629255_	#FFFFFF	NA
GCA_001761425.1_ASM176142v1__d__Archaea___p__Nanohaloarchaeota___c__Nanosalinia___o__Nanosalinales___f__Nanosalinaceae___g__Nanohalobium___s__Nanohalobium_sp001761425_	#FFFFFF	NA
GCA_001766815.1_ASM176681v1__d__Archaea___p__Halobacteriota___c__Syntropharchaeia___o__Syntropharchaeales___f__Syntropharchaeaceae___g__Syntropharchaeum_A___s__Syntropharchaeum_A_caldarius_	#FFFFFF	NA
GCA_001775965.1_ASM177596v1__d__Archaea___p__Thermoproteota___c__Bathyarchaeia___o__TCS64___f__TCS64___g__RBG-16-57-9___s__RBG-16-57-9_sp001775965_	#FFFFFF	NA
GCA_001775995.1_ASM177599v1__d__Archaea___p__Thermoproteota___c__Bathyarchaeia___o__RBG-16-48-13___f__RBG-16-48-13___g__RBG-16-48-13___s__RBG-16-48-13_sp001775995_	#FFFFFF	NA
GCA_001786395.1_ASM178639v1__d__Archaea___p__Nanoarchaeota___c__Nanoarchaeia___o__Pacearchaeales___f__GW2011-AR1___g__MFWN01___s__MFWN01_sp001786395_	#FFFFFF	NA
GCA_001786415.1_ASM178641v1__d__Archaea___p__Nanoarchaeota___c__Nanoarchaeia___o__Pacearchaeales___f__GW2011-AR1___g__RBG-13-33-26___s__RBG-13-33-26_sp001786415_	#FFFFFF	NA
GCA_001800675.1_ASM180067v1__d__Archaea___p__Thermoplasmatota___c__Thermoplasmata___o__UBA10834___f__UBA10834___g__COMBO-56-21___s__COMBO-56-21_sp001800675_	#FFFFFF	NA
GCA_001800745.1_ASM180074v1__d__Archaea___p__Thermoplasmatota___c__Thermoplasmata___o__RBG-16-68-12___f__RBG-16-68-12___g__RBG-16-68-12___s__RBG-16-68-12_sp001800745_	#FFFFFF	NA
GCA_001800815.1_ASM180081v1__d__Archaea___p__Thermoplasmatota___c__Thermoplasmata___o__UBA10834___f__UBA10834___g__COMBO-56-21___s__COMBO-56-21_sp001800815_	#FFFFFF	NA
GCA_001800825.1_ASM180082v1__d__Archaea___p__Thermoplasmatota___c__Thermoplasmata___o__RBG-16-68-12___f__RBG-16-68-12___g__RBG-16-68-12___s__RBG-16-68-12_sp001800825_	#FFFFFF	NA
GCA_001856825.1_amd_i-plasma__d__Archaea___p__Thermoplasmatota___c__Thermoplasmata___o__Thermoplasmatales___f__GCA-001856825___g__GCA-001856825___s__GCA-001856825_sp001856825_	#FFFFFF	NA
GCA_001871415.1_ASM187141v1__d__Archaea___p__Nanoarchaeota___c__Nanoarchaeia___o__Woesearchaeales___f__CG1-02-57-44___g__CG1-02-57-44___s__CG1-02-57-44_sp001871415_	#FFFFFF	NA
GCA_001872185.1_ASM187218v1__d__Archaea___p__Nanoarchaeota___c__Nanoarchaeia___o__Pacearchaeales___f__GW2011-AR1___g__MNVX01___s__MNVX01_sp001872185_	#FFFFFF	NA
GCA_001872315.1_ASM187231v1__d__Archaea___p__Nanoarchaeota___c__Nanoarchaeia___o__Pacearchaeales___f__GW2011-AR1___g__CG1-02-39-14___s__CG1-02-39-14_sp001872315_	#FFFFFF	NA
GCA_001875345.1_ASM187534v1__d__Archaea___p__Thermoplasmatota___c__Poseidoniia___o__MGIII___f__CG-Epi1___g__CG-Epi1___s__CG-Epi1_sp001875345_	#FFFFFF	NA
GCA_001875365.1_ASM187536v1__d__Archaea___p__Thermoplasmatota___c__Poseidoniia___o__MGIII___f__CG-Epi1___g__CG-Epi1___s__CG-Epi1_sp001875365_	#FFFFFF	NA
GCA_001875425.1_ASM187542v1__d__Archaea___p__Thermoplasmatota___c__Poseidoniia___o__MGIII___f__CG-Epi1___g__UBA102___s__UBA102_sp001875425_	#FFFFFF	NA
GCA_001914405.1_ASM191440v1__d__Archaea___p__Halobacteriota___c__Methanonatronarchaeia___o__Methanonatronarchaeales___f__Methanohalarchaeaceae___g__Methanohalarchaeum___s__Methanohalarchaeum_thermophilum_	#FFFFFF	NA
GCA_001917995.1_ASM191799v1__d__Archaea___p__Thermoproteota___c__Nitrososphaeria___o__Nitrososphaerales___f__Nitrosopumilaceae___g__Nitrosotalea___s__Nitrosotalea_sp001917995_	#FFFFFF	NA
GCA_001920395.1_ASM192039v1__d__Archaea___p__Thermoproteota___c__Nitrososphaeria___o__Nitrososphaerales___f__Nitrosopumilaceae___g__Nitrosotalea___s__Nitrosotalea_sp001920395_	#FFFFFF	NA
GCA_001940665.1_ASM194066v1__d__Archaea___p__Asgardarchaeota___c__Odinarchaeia___o__Odinarchaeales___f__LCB-4___g__LCB-4___s__LCB-4_sp001940665_	#FFFFFF	NA
GCA_002011035.1_ASM201103v1__d__Archaea___p__Thermoproteota___c__Bathyarchaeia___o__B25___f__B25___g__JdFR-11___s__JdFR-11_sp002011035_	#FFFFFF	NA
GCA_002011075.1_ASM201107v1__d__Archaea___p__Thermoproteota___c__Nitrososphaeria___o__Geothermarchaeales___f__JDFR-13___g__JdFR-13___s__JdFR-13_sp002011075_	#FFFFFF	NA
GCA_002011165.1_ASM201116v1__d__Archaea___p__Halobacteriota___c__Archaeoglobi___o__JdFR-21___f__JdFR-21___g__JdFR-21___s__JdFR-21_sp002011165_	#FFFFFF	NA
GCA_002011395.1_ASM201139v1__d__Archaea___p__Thermoplasmatota___c__Thermoplasmata___o__Aciduliprofundales___f__JdFR-45___g__JdFR-45___s__JdFR-45_sp002011395_	#FFFFFF	NA
GCA_002067045.1_ASM206704v1__d__Archaea___p__Thermoplasmatota___c__Thermoplasmata___o__Methanomassiliicoccales___f__UBA472___g__UBA472___s__UBA472_sp002067045_	#FFFFFF	NA
GCA_002067635.1_ASM206763v1__d__Archaea___p__Thermoplasmatota___c__Thermoplasmata___o__Methanomassiliicoccales___f__Methanomassiliicoccaceae___g__UBA6___s__UBA6_sp002067635_	#FFFFFF	NA
GCA_002067865.1_ASM206786v1__d__Archaea___p__Thermoplasmatota___c__Thermoplasmata___o__Methanomassiliicoccales___f__UBA472___g__MVRC01___s__MVRC01_sp002067865_	#FFFFFF	NA
GCA_002068885.1_ASM206888v1__d__Archaea___p__Iainarchaeota___c__Iainarchaeia___o__Iainarchaeales___f__JAAZKV01___g__JAAZKV01___s__JAAZKV01_sp002068885_	#FFFFFF	NA
GCA_002069705.1_ASM206970v1__d__Archaea___p__Nanoarchaeota___c__Nanoarchaeia___o__Pacearchaeales___f__GW2011-AR1___g__MWBV01___s__MWBV01_sp002069705_	#FFFFFF	NA
GCA_002170315.2_ASM217031v2__d__Archaea___p__Thermoplasmatota___c__Poseidoniia___o__Poseidoniales___f__Poseidoniaceae___g__MGIIa-L1___s__MGIIa-L1_sp002170315_	#FFFFFF	NA
GCA_002170775.2_ASM217077v2__d__Archaea___p__Thermoplasmatota___c__Poseidoniia___o__Poseidoniales___f__Thalassarchaeaceae___g__MGIIb-N1___s__MGIIb-N1_sp002170775_	#FFFFFF	NA
GCA_002171315.2_ASM217131v2__d__Archaea___p__Thermoplasmatota___c__Poseidoniia___o__Poseidoniales___f__Poseidoniaceae___g__MGIIa-L2___s__MGIIa-L2_sp002171315_	#FFFFFF	NA
GCA_002172185.1_ASM217218v1__d__Archaea___p__Thermoplasmatota___c__Poseidoniia___o__Poseidoniales___f__Thalassarchaeaceae___g__MGIIb-O3___s__MGIIb-O3_sp002172185_	#FFFFFF	NA
GCA_002172355.2_ASM217235v2__d__Archaea___p__Thermoplasmatota___c__Poseidoniia___o__Poseidoniales___f__Poseidoniaceae___g__MGIIa-L1___s__MGIIa-L1_sp002172355_	#FFFFFF	NA
GCA_002172375.1_ASM217237v1__d__Archaea___p__Thermoplasmatota___c__Poseidoniia___o__Poseidoniales___f__Thalassarchaeaceae___g__MGIIb-O3___s__MGIIb-O3_sp002172375_	#FFFFFF	NA
GCA_002254385.1_ASM225438v1__d__Archaea___p__Thermoplasmatota___c__EX4484-6___o__EX4484-6___f__EX4484-6___g__EX4484-6___s__EX4484-6_sp002254385_	#FFFFFF	NA
GCA_002254395.1_ASM225439v1__d__Archaea___p__Nanoarchaeota___c__Nanoarchaeia___o__Pacearchaeales___f__GW2011-AR1___g__EX4484-71___s__EX4484-71_sp002254395_	#FFFFFF	NA
GCA_002254765.1_ASM225476v1__d__Archaea___p__Thermoplasmatota___c__EX4484-6___o__EX4484-6___f__EX4484-36___g__EX4484-36___s__EX4484-36_sp002254765_	#FFFFFF	NA
GCA_002317795.1_ASM231779v1__d__Archaea___p__Thermoproteota___c__Nitrososphaeria___o__Nitrososphaerales___f__Nitrosopumilaceae___g__Nitrosopumilus___s__Nitrosopumilus_sp002317795_	#FFFFFF	NA
GCA_002457145.1_ASM245714v1__d__Archaea___p__Thermoplasmatota___c__Poseidoniia___o__Poseidoniales___f__Thalassarchaeaceae___g__MGIIb-O3___s__MGIIb-O3_sp002457145_	#FFFFFF	NA
GCA_002457155.1_ASM245715v1__d__Archaea___p__Thermoplasmatota___c__Poseidoniia___o__Poseidoniales___f__Thalassarchaeaceae___g__MGIIb-O3___s__MGIIb-O3_sp002457155_	#FFFFFF	NA
GCA_002457195.1_ASM245719v1__d__Archaea___p__Thermoplasmatota___c__Poseidoniia___o__Poseidoniales___f__Thalassarchaeaceae___g__MGIIb-P___s__MGIIb-P_sp002457195_	#FFFFFF	NA
GCA_002457555.1_ASM245755v1__d__Archaea___p__Thermoplasmatota___c__Poseidoniia___o__Poseidoniales___f__Thalassarchaeaceae___g__MGIIb-O1___s__MGIIb-O1_sp002457555_	#FFFFFF	NA
GCA_002457595.1_ASM245759v1__d__Archaea___p__Thermoplasmatota___c__Poseidoniia___o__Poseidoniales___f__Thalassarchaeaceae___g__MGIIb-O1___s__MGIIb-O1_sp002457595_	#FFFFFF	NA
GCA_002457605.1_ASM245760v1__d__Archaea___p__Thermoplasmatota___c__Poseidoniia___o__Poseidoniales___f__Thalassarchaeaceae___g__Thalassarchaeum___s__Thalassarchaeum_sp002457605_	#FFFFFF	NA
GCA_002494645.1_ASM249464v1__d__Archaea___p__Thermoplasmatota___c__Poseidoniia___o__Poseidoniales___f__Poseidoniaceae___g__Poseidonia___s__Poseidonia_sp002494645_	#FFFFFF	NA
GCA_002494765.1_ASM249476v1__d__Archaea___p__Thermoplasmatota___c__UBA186___o__UBA186___f__UBA186___g__UBA186___s__UBA186_sp002494765_	#FFFFFF	NA
GCA_002494975.1_ASM249497v1__d__Archaea___p__Thermoplasmatota___c__Poseidoniia___o__Poseidoniales___f__Thalassarchaeaceae___g__MGIIb-O2___s__MGIIb-O2_sp002494975_	#FFFFFF	NA
GCA_002495185.1_ASM249518v1__d__Archaea___p__Thermoplasmatota___c__Thermoplasmata___o__UBA184___f__UBA184___g__UBA184___s__UBA184_sp002495185_	#FFFFFF	NA
GCA_002495325.1_ASM249532v1__d__Archaea___p__Thermoplasmatota___c__Thermoplasmata___o__Methanomassiliicoccales___f__Methanomethylophilaceae___g__Methanomethylophilus___s__Methanomethylophilus_sp002495325_	#FFFFFF	NA
GCA_002495465.1_ASM249546v1__d__Archaea___p__Undinarchaeota___c__Undinarchaeia___o__Undinarchaeales___f__Undinarchaeaceae___g__Undinarchaeum___s__Undinarchaeum_marinum_	#FFFFFF	NA
GCA_002495525.1_ASM249552v1__d__Archaea___p__Thermoplasmatota___c__Poseidoniia___o__Poseidoniales___f__Thalassarchaeaceae___g__MGIIb-O2___s__MGIIb-O2_sp002495525_	#FFFFFF	NA
GCA_002495535.1_ASM249553v1__d__Archaea___p__Thermoplasmatota___c__Poseidoniia___o__Poseidoniales___f__Poseidoniaceae___g__MGIIa-L1___s__MGIIa-L1_sp002495535_	#FFFFFF	NA
GCA_002495645.1_ASM249564v1__d__Archaea___p__Thermoplasmatota___c__Poseidoniia___o__Poseidoniales___f__Poseidoniaceae___g__Poseidonia___s__Poseidonia_sp002495645_	#FFFFFF	NA
GCA_002495675.1_ASM249567v1__d__Archaea___p__Thermoplasmatota___c__Poseidoniia___o__Poseidoniales___f__Thalassarchaeaceae___g__MGIIb-N1___s__MGIIb-N1_sp002495675_	#FFFFFF	NA
GCA_002495735.1_ASM249573v1__d__Archaea___p__Thermoplasmatota___c__Poseidoniia___o__Poseidoniales___f__Thalassarchaeaceae___g__Thalassarchaeum___s__Thalassarchaeum_sp002495735_	#FFFFFF	NA
GCA_002495885.1_ASM249588v1__d__Archaea___p__Halobacteriota___c__UBA148___o__UBA148___f__UBA148___g__UBA148___s__UBA148_sp002495885_	#FFFFFF	NA
GCA_002495945.1_ASM249594v1__d__Archaea___p__Thermoplasmatota___c__Poseidoniia___o__Poseidoniales___f__Poseidoniaceae___g__MGIIa-L1___s__MGIIa-L1_sp002495945_	#FFFFFF	NA
GCA_002496015.1_ASM249601v1__d__Archaea___p__Nanoarchaeota___c__Nanoarchaeia___o__Pacearchaeales___f__GW2011-AR1___g__UBA73___s__UBA73_sp002496015_	#FFFFFF	NA
GCA_002496385.1_ASM249638v1__d__Archaea___p__Thermoplasmatota___c__Thermoplasmata___o__SG8-5___f__SG8-5___g__UBA147___s__UBA147_sp002496385_	#FFFFFF	NA
GCA_002496485.1_ASM249648v1__d__Archaea___p__Thermoplasmatota___c__Poseidoniia___o__Poseidoniales___f__Thalassarchaeaceae___g__MGIIb-O3___s__MGIIb-O3_sp002496485_	#FFFFFF	NA
GCA_002496635.1_ASM249663v1__d__Archaea___p__Thermoplasmatota___c__Poseidoniia___o__Poseidoniales___f__Poseidoniaceae___g__MGIIa-L2___s__MGIIa-L2_sp002496635_	#FFFFFF	NA
GCA_002496725.1_ASM249672v1__d__Archaea___p__Thermoplasmatota___c__Poseidoniia___o__Poseidoniales___f__Thalassarchaeaceae___g__MGIIb-O5___s__MGIIb-O5_sp002496725_	#FFFFFF	NA
GCA_002496845.1_ASM249684v1__d__Archaea___p__Thermoplasmatota___c__Poseidoniia___o__Poseidoniales___f__Poseidoniaceae___g__MGIIa-L3___s__MGIIa-L3_sp002496845_	#FFFFFF	NA
GCA_002496905.1_ASM249690v1__d__Archaea___p__Thermoplasmatota___c__Poseidoniia___o__Poseidoniales___f__Thalassarchaeaceae___g__MGIIb-O1___s__MGIIb-O1_sp002496905_	#FFFFFF	NA
GCA_002496955.1_ASM249695v1__d__Archaea___p__Thermoplasmatota___c__Poseidoniia___o__Poseidoniales___f__Poseidoniaceae___g__MGIIa-L1___s__MGIIa-L1_sp002496955_	#FFFFFF	NA
GCA_002497025.1_ASM249702v1__d__Archaea___p__Thermoplasmatota___c__Poseidoniia___o__Poseidoniales___f__Thalassarchaeaceae___g__MGIIb-O1___s__MGIIb-O1_sp002497025_	#FFFFFF	NA
GCA_002497075.1_ASM249707v1__d__Archaea___p__Thermoplasmatota___c__Thermoplasmata___o__Methanomassiliicoccales___f__UBA472___g__UBA472___s__UBA472_sp002497075_	#FFFFFF	NA
GCA_002497245.1_ASM249724v1__d__Archaea___p__Thermoplasmatota___c__Poseidoniia___o__Poseidoniales___f__Thalassarchaeaceae___g__MGIIb-O2___s__MGIIb-O2_sp002497245_	#FFFFFF	NA
GCA_002497285.1_ASM249728v1__d__Archaea___p__Nanoarchaeota___c__Nanoarchaeia___o__Pacearchaeales___f__GW2011-AR1___g__UBA92___s__UBA92_sp002497285_	#FFFFFF	NA
GCA_002497295.1_ASM249729v1__d__Archaea___p__Thermoplasmatota___c__Poseidoniia___o__Poseidoniales___f__Thalassarchaeaceae___g__MGIIb-N1___s__MGIIb-N1_sp002497295_	#FFFFFF	NA
GCA_002497685.1_ASM249768v1__d__Archaea___p__Thermoplasmatota___c__Poseidoniia___o__MGIII___f__CG-Epi1___g__CG-Epi1___s__CG-Epi1_sp002497685_	#FFFFFF	NA
GCA_002497765.1_ASM249776v1__d__Archaea___p__Thermoplasmatota___c__Poseidoniia___o__Poseidoniales___f__Poseidoniaceae___g__Poseidonia___s__Poseidonia_sp002497765_	#FFFFFF	NA
GCA_002497895.1_ASM249789v1__d__Archaea___p__Thermoplasmatota___c__Poseidoniia___o__Poseidoniales___f__Thalassarchaeaceae___g__MGIIb-O1___s__MGIIb-O1_sp002497895_	#FFFFFF	NA
GCA_002497905.1_ASM249790v1__d__Archaea___p__Thermoplasmatota___c__Poseidoniia___o__Poseidoniales___f__Thalassarchaeaceae___g__MGIIb-N2___s__MGIIb-N2_sp002497905_	#FFFFFF	NA
GCA_002497985.1_ASM249798v1__d__Archaea___p__Thermoplasmatota___c__Poseidoniia___o__Poseidoniales___f__Thalassarchaeaceae___g__MGIIb-O5___s__MGIIb-O5_sp002497985_	#FFFFFF	NA
GCA_002498125.1_ASM249812v1__d__Archaea___p__Nanoarchaeota___c__Nanoarchaeia___o__Woesearchaeales___f__UBA525___g__UBA525___s__UBA525_sp002498125_	#FFFFFF	NA
GCA_002498185.1_ASM249818v1__d__Archaea___p__Thermoplasmatota___c__Poseidoniia___o__Poseidoniales___f__Poseidoniaceae___g__MGIIa-K1___s__MGIIa-K1_sp002498185_	#FFFFFF	NA
GCA_002498205.1_ASM249820v1__d__Archaea___p__Thermoplasmatota___c__Poseidoniia___o__Poseidoniales___f__Poseidoniaceae___g__MGIIa-I___s__MGIIa-I_sp002498205_	#FFFFFF	NA
GCA_002498285.1_ASM249828v1__d__Archaea___p__Thermoplasmatota___c__Thermoplasmata___o__Methanomassiliicoccales___f__Methanomassiliicoccaceae___g__DTU008___s__DTU008_sp002498285_	#FFFFFF	NA
GCA_002498365.1_ASM249836v1__d__Archaea___p__Thermoplasmatota___c__Thermoplasmata___o__Methanomassiliicoccales___f__Methanomethylophilaceae___g__VadinCA11___s__VadinCA11_sp002498365_	#FFFFFF	NA
GCA_002498455.1_ASM249845v1__d__Archaea___p__Thermoplasmatota___c__Poseidoniia___o__Poseidoniales___f__Thalassarchaeaceae___g__MGIIb-P___s__MGIIb-P_sp002498455_	#FFFFFF	NA
GCA_002498525.1_ASM249852v1__d__Archaea___p__Thermoplasmatota___c__Poseidoniia___o__Poseidoniales___f__Thalassarchaeaceae___g__MGIIb-O1___s__MGIIb-O1_sp002498525_	#FFFFFF	NA
GCA_002498605.1_ASM249860v1__d__Archaea___p__Thermoplasmatota___c__Thermoplasmata___o__Methanomassiliicoccales___f__Methanomethylophilaceae___g__VadinCA11___s__VadinCA11_sp002498605_	#FFFFFF	NA
GCA_002498725.1_ASM249872v1__d__Archaea___p__Thermoplasmatota___c__Poseidoniia___o__Poseidoniales___f__Thalassarchaeaceae___g__MGIIb-O1___s__MGIIb-O1_sp002498725_	#FFFFFF	NA
GCA_002498845.1_ASM249884v1__d__Archaea___p__Thermoplasmatota___c__Thermoplasmata___o__Thermoplasmatales___f__Thermoplasmataceae___g__UBA509___s__UBA509_sp002498845_	#FFFFFF	NA
GCA_002498925.1_ASM249892v1__d__Archaea___p__Thermoplasmatota___c__Poseidoniia___o__Poseidoniales___f__Thalassarchaeaceae___g__MGIIb-O5___s__MGIIb-O5_sp002498925_	#FFFFFF	NA
GCA_002498985.1_ASM249898v1__d__Archaea___p__Thermoplasmatota___c__Poseidoniia___o__Poseidoniales___f__Thalassarchaeaceae___g__MGIIb-O2___s__MGIIb-O2_sp002498985_	#FFFFFF	NA
GCA_002499015.1_ASM249901v1__d__Archaea___p__Thermoplasmatota___c__Poseidoniia___o__Poseidoniales___f__Poseidoniaceae___g__MGIIa-L1___s__MGIIa-L1_sp002499015_	#FFFFFF	NA
GCA_002499085.1_ASM249908v1__d__Archaea___p__Thermoplasmatota___c__Thermoplasmata___o__SG8-5___f__SG8-5___g__UBA147___s__UBA147_sp002499085_	#FFFFFF	NA
GCA_002499195.1_ASM249919v1__d__Archaea___p__Thermoplasmatota___c__Poseidoniia___o__Poseidoniales___f__Poseidoniaceae___g__MGIIa-L2___s__MGIIa-L2_sp002499195_	#FFFFFF	NA
GCA_002499325.1_ASM249932v1__d__Archaea___p__Thermoplasmatota___c__Poseidoniia___o__Poseidoniales___f__Thalassarchaeaceae___g__MGIIb-O5___s__MGIIb-O5_sp002499325_	#FFFFFF	NA
GCA_002499345.1_ASM249934v1__d__Archaea___p__Thermoplasmatota___c__Poseidoniia___o__Poseidoniales___f__Thalassarchaeaceae___g__MGIIb-O5___s__MGIIb-O5_sp002499345_	#FFFFFF	NA
GCA_002499525.1_ASM249952v1__d__Archaea___p__Thermoproteota___c__Nitrososphaeria___o__Nitrososphaerales___f__Nitrosopumilaceae___g__Nitrosotenuis___s__Nitrosotenuis_sp002499525_	#FFFFFF	NA
GCA_002499545.1_ASM249954v1__d__Archaea___p__Thermoplasmatota___c__Poseidoniia___o__Poseidoniales___f__Poseidoniaceae___g__MGIIa-L1___s__MGIIa-L1_sp002499545_	#FFFFFF	NA
GCA_002499585.1_ASM249958v1__d__Archaea___p__Thermoplasmatota___c__Poseidoniia___o__Poseidoniales___f__Thalassarchaeaceae___g__MGIIb-N1___s__MGIIb-N1_sp002499585_	#FFFFFF	NA
GCA_002499705.1_ASM249970v1__d__Archaea___p__Thermoplasmatota___c__Poseidoniia___o__Poseidoniales___f__Poseidoniaceae___g__MGIIa-L1___s__MGIIa-L1_sp002499705_	#FFFFFF	NA
GCA_002499865.1_ASM249986v1__d__Archaea___p__Thermoplasmatota___c__Poseidoniia___o__Poseidoniales___f__Thalassarchaeaceae___g__MGIIb-O5___s__MGIIb-O5_sp002499865_	#FFFFFF	NA
GCA_002501605.1_ASM250160v1__d__Archaea___p__Thermoplasmatota___c__Poseidoniia___o__Poseidoniales___f__Thalassarchaeaceae___g__MGIIb-O5___s__MGIIb-O5_sp002501605_	#FFFFFF	NA
GCA_002501805.1_ASM250180v1__d__Archaea___p__Thermoplasmatota___c__Poseidoniia___o__Poseidoniales___f__Thalassarchaeaceae___g__MGIIb-O5___s__MGIIb-O5_sp002501805_	#FFFFFF	NA
GCA_002501885.1_ASM250188v1__d__Archaea___p__Thermoplasmatota___c__Poseidoniia___o__Poseidoniales___f__Thalassarchaeaceae___g__Thalassarchaeum___s__Thalassarchaeum_sp002501885_	#FFFFFF	NA
GCA_002502045.1_ASM250204v1__d__Archaea___p__Nanoarchaeota___c__Nanoarchaeia___o__Parvarchaeales___f__Parvarchaeaceae___g__Parvarchaeum___s__Parvarchaeum_acidiphilum_	#FFFFFF	NA
GCA_002502095.1_ASM250209v1__d__Archaea___p__Thermoplasmatota___c__Poseidoniia___o__Poseidoniales___f__Thalassarchaeaceae___g__MGIIb-O5___s__MGIIb-O5_sp002502095_	#FFFFFF	NA
GCA_002502135.1_ASM250213v1__d__Archaea___p__Undinarchaeota___c__Undinarchaeia___o__Undinarchaeales___f__UBA543___g__UBA543___s__UBA543_sp002502135_	#FFFFFF	NA
GCA_002502175.1_ASM250217v1__d__Archaea___p__Thermoplasmatota___c__Poseidoniia___o__Poseidoniales___f__Thalassarchaeaceae___g__MGIIb-O1___s__MGIIb-O1_sp002502175_	#FFFFFF	NA
GCA_002502215.1_ASM250221v1__d__Archaea___p__Thermoplasmatota___c__Poseidoniia___o__Poseidoniales___f__Poseidoniaceae___g__MGIIa-L2___s__MGIIa-L2_sp002502215_	#FFFFFF	NA
GCA_002502295.1_ASM250229v1__d__Archaea___p__Thermoplasmatota___c__Poseidoniia___o__Poseidoniales___f__Poseidoniaceae___g__Poseidonia___s__Poseidonia_sp002502295_	#FFFFFF	NA
GCA_002502365.1_ASM250236v1__d__Archaea___p__Thermoplasmatota___c__Poseidoniia___o__Poseidoniales___f__Thalassarchaeaceae___g__MGIIb-O1___s__MGIIb-O1_sp002502365_	#FFFFFF	NA
GCA_002502605.1_ASM250260v1__d__Archaea___p__Thermoplasmatota___c__Poseidoniia___o__Poseidoniales___f__Poseidoniaceae___g__MGIIa-L1___s__MGIIa-L1_sp002502605_	#FFFFFF	NA
GCA_002502625.1_ASM250262v1__d__Archaea___p__Thermoplasmatota___c__Poseidoniia___o__Poseidoniales___f__Thalassarchaeaceae___g__MGIIb-N2___s__MGIIb-N2_sp002502625_	#FFFFFF	NA
GCA_002502705.1_ASM250270v1__d__Archaea___p__Thermoplasmatota___c__Thermoplasmata___o__Thermoplasmatales___f__Thermoplasmataceae___g__UBA582___s__UBA582_sp002502705_	#FFFFFF	NA
GCA_002502965.1_ASM250296v1__d__Archaea___p__Thermoplasmatota___c__Thermoplasmata___o__Methanomassiliicoccales___f__Methanomethylophilaceae___g__RumEn-M2___s__RumEn-M2_sp002502965_	#FFFFFF	NA
GCA_002503045.1_ASM250304v1__d__Archaea___p__Thermoplasmatota___c__Poseidoniia___o__Poseidoniales___f__Thalassarchaeaceae___g__MGIIb-N2___s__MGIIb-N2_sp002503045_	#FFFFFF	NA
GCA_002503055.1_ASM250305v1__d__Archaea___p__Thermoplasmatota___c__Poseidoniia___o__Poseidoniales___f__Thalassarchaeaceae___g__Thalassarchaeum___s__Thalassarchaeum_sp002503055_	#FFFFFF	NA
GCA_002503205.1_ASM250320v1__d__Archaea___p__Thermoplasmatota___c__Thermoplasmata___o__Thermoplasmatales___f__Thermoplasmataceae___g__UBA447___s__UBA447_sp002503205_	#FFFFFF	NA
GCA_002503285.1_ASM250328v1__d__Archaea___p__Thermoplasmatota___c__Poseidoniia___o__Poseidoniales___f__Thalassarchaeaceae___g__MGIIb-O3___s__MGIIb-O3_sp002503285_	#FFFFFF	NA
GCA_002503395.1_ASM250339v1__d__Archaea___p__Thermoplasmatota___c__Poseidoniia___o__Poseidoniales___f__Poseidoniaceae___g__UBA60___s__UBA60_sp002503395_	#FFFFFF	NA
GCA_002503545.1_ASM250354v1__d__Archaea___p__Thermoplasmatota___c__Thermoplasmata___o__Methanomassiliicoccales___f__Methanomethylophilaceae___g__Methanomethylophilus___s__Methanomethylophilus_sp002503545_	#FFFFFF	NA
GCA_002503665.1_ASM250366v1__d__Archaea___p__Thermoplasmatota___c__Poseidoniia___o__Poseidoniales___f__Thalassarchaeaceae___g__MGIIb-N2___s__MGIIb-N2_sp002503665_	#FFFFFF	NA
GCA_002503705.1_ASM250370v1__d__Archaea___p__Nanoarchaeota___c__Nanoarchaeia___o__Woesearchaeales___f__UBA525___g__UBA153___s__UBA153_sp002503705_	#FFFFFF	NA
GCA_002503985.1_ASM250398v1__d__Archaea___p__Thermoplasmatota___c__Thermoplasmata___o__UBA184___f__UBA184___g__UBA184___s__UBA184_sp002503985_	#FFFFFF	NA
GCA_002504405.1_ASM250440v1__d__Archaea___p__Thermoplasmatota___c__Thermoplasmata___o__Methanomassiliicoccales___f__Methanomethylophilaceae___g__UBA71___s__UBA71_sp002504405_	#FFFFFF	NA
GCA_002504435.1_ASM250443v1__d__Archaea___p__Thermoplasmatota___c__Poseidoniia___o__Poseidoniales___f__Thalassarchaeaceae___g__MGIIb-O5___s__MGIIb-O5_sp002504435_	#FFFFFF	NA
GCA_002504495.1_ASM250449v1__d__Archaea___p__Thermoplasmatota___c__Thermoplasmata___o__Methanomassiliicoccales___f__Methanomethylophilaceae___g__UBA71___s__UBA71_sp002504495_	#FFFFFF	NA
GCA_002504525.1_ASM250452v1__d__Archaea___p__Thermoplasmatota___c__Thermoplasmata___o__Methanomassiliicoccales___f__Methanomassiliicoccaceae___g__DTU008___s__DTU008_sp002504525_	#FFFFFF	NA
GCA_002504845.1_ASM250484v1__d__Archaea___p__Thermoplasmatota___c__Poseidoniia___o__Poseidoniales___f__Thalassarchaeaceae___g__MGIIb-N1___s__MGIIb-N1_sp002504845_	#FFFFFF	NA
GCA_002504905.1_ASM250490v1__d__Archaea___p__Thermoplasmatota___c__Poseidoniia___o__Poseidoniales___f__Thalassarchaeaceae___g__MGIIb-O2___s__MGIIb-O2_sp002504905_	#FFFFFF	NA
GCA_002505185.1_ASM250518v1__d__Archaea___p__Thermoplasmatota___c__Thermoplasmata___o__Thermoplasmatales___f__Thermoplasmataceae___g__Ferroplasma___s__Ferroplasma_sp002505185_	#FFFFFF	NA
GCA_002505325.1_ASM250532v1__d__Archaea___p__Thermoplasmatota___c__Poseidoniia___o__Poseidoniales___f__Thalassarchaeaceae___g__Thalassarchaeum___s__Thalassarchaeum_sp002505325_	#FFFFFF	NA
GCA_002505345.1_ASM250534v1__d__Archaea___p__Thermoplasmatota___c__Thermoplasmata___o__Methanomassiliicoccales___f__Methanomethylophilaceae___g__VadinCA11___s__VadinCA11_sp002505345_	#FFFFFF	NA
GCA_002505355.1_ASM250535v1__d__Archaea___p__Thermoplasmatota___c__Poseidoniia___o__Poseidoniales___f__Poseidoniaceae___g__MGIIa-L1___s__MGIIa-L1_sp002505355_	#FFFFFF	NA
GCA_002505405.1_ASM250540v1__d__Archaea___p__Thermoplasmatota___c__Poseidoniia___o__Poseidoniales___f__Poseidoniaceae___g__Poseidonia___s__Poseidonia_alphae_	#FFFFFF	NA
GCA_002505455.1_ASM250545v1__d__Archaea___p__Thermoplasmatota___c__Poseidoniia___o__Poseidoniales___f__Thalassarchaeaceae___g__MGIIb-N1___s__MGIIb-N1_sp002505455_	#FFFFFF	NA
GCA_002505495.1_ASM250549v1__d__Archaea___p__Thermoplasmatota___c__Poseidoniia___o__Poseidoniales___f__Thalassarchaeaceae___g__MGIIb-Q1___s__MGIIb-Q1_sp002505495_	#FFFFFF	NA
GCA_002505525.1_ASM250552v1__d__Archaea___p__Nanoarchaeota___c__Nanoarchaeia___o__Woesearchaeales___f__UBA583___g__UBA583___s__UBA583_sp002505525_	#FFFFFF	NA
GCA_002505585.1_ASM250558v1__d__Archaea___p__Nanoarchaeota___c__Nanoarchaeia___o__SCGC-AAA011-G17___f__UBA489___g__UBA489___s__UBA489_sp002505585_	#FFFFFF	NA
GCA_002505685.1_ASM250568v1__d__Archaea___p__Thermoplasmatota___c__Poseidoniia___o__Poseidoniales___f__Thalassarchaeaceae___g__MGIIb-P___s__MGIIb-P_sp002505685_	#FFFFFF	NA
GCA_002505695.1_ASM250569v1__d__Archaea___p__Thermoplasmatota___c__Poseidoniia___o__Poseidoniales___f__Thalassarchaeaceae___g__MGIIb-N1___s__MGIIb-N1_sp002505695_	#FFFFFF	NA
GCA_002505775.1_ASM250577v1__d__Archaea___p__Thermoplasmatota___c__Poseidoniia___o__Poseidoniales___f__Thalassarchaeaceae___g__MGIIb-O5___s__MGIIb-O5_sp002505775_	#FFFFFF	NA
GCA_002505935.1_ASM250593v1__d__Archaea___p__Thermoplasmatota___c__Poseidoniia___o__Poseidoniales___f__Poseidoniaceae___g__UBA226___s__UBA226_sp002505935_	#FFFFFF	NA
GCA_002505945.1_ASM250594v1__d__Archaea___p__Nanoarchaeota___c__Nanoarchaeia___o__Woesearchaeales___f__UBA119___g__UBA119___s__UBA119_sp002505945_	#FFFFFF	NA
GCA_002506025.1_ASM250602v1__d__Archaea___p__Thermoplasmatota___c__Poseidoniia___o__Poseidoniales___f__Poseidoniaceae___g__MGIIa-L1___s__MGIIa-L1_sp002506025_	#FFFFFF	NA
GCA_002506175.1_ASM250617v1__d__Archaea___p__Thermoplasmatota___c__Thermoplasmata___o__Methanomassiliicoccales___f__Methanomethylophilaceae___g__UBA71___s__UBA71_sp002506175_	#FFFFFF	NA
GCA_002506255.1_ASM250625v1__d__Archaea___p__Thermoplasmatota___c__Thermoplasmata___o__Methanomassiliicoccales___f__Methanomethylophilaceae___g__RumEn-M2___s__RumEn-M2_sp002506255_	#FFFFFF	NA
GCA_002506275.1_ASM250627v1__d__Archaea___p__Thermoplasmatota___c__Poseidoniia___o__Poseidoniales___f__Poseidoniaceae___g__MGIIa-L1___s__MGIIa-L1_sp002506275_	#FFFFFF	NA
GCA_002506365.1_ASM250636v1__d__Archaea___p__Nanoarchaeota___c__Nanoarchaeia___o__Woesearchaeales___f__UBA583___g__UBA583___s__UBA583_sp002506365_	#FFFFFF	NA
GCA_002506425.1_ASM250642v1__d__Archaea___p__Thermoplasmatota___c__Thermoplasmata___o__Methanomassiliicoccales___f__Methanomethylophilaceae___g__UBA71___s__UBA71_sp002506425_	#FFFFFF	NA
GCA_002506485.1_ASM250648v1__d__Archaea___p__Thermoplasmatota___c__Poseidoniia___o__MGIII___f__CG-Epi1___g__CG-Epi1___s__CG-Epi1_sp002506485_	#FFFFFF	NA
GCA_002506665.1_ASM250666v1__d__Archaea___p__Thermoproteota___c__Nitrososphaeria___o__Nitrososphaerales___f__Nitrosopumilaceae___g__Nitrosopumilus___s__Nitrosopumilus_sp002506665_	#FFFFFF	NA
GCA_002506705.1_ASM250670v1__d__Archaea___p__Thermoplasmatota___c__Poseidoniia___o__Poseidoniales___f__Poseidoniaceae___g__MGIIa-K1___s__MGIIa-K1_sp002506705_	#FFFFFF	NA
GCA_002506755.1_ASM250675v1__d__Archaea___p__Thermoplasmatota___c__Poseidoniia___o__Poseidoniales___f__Thalassarchaeaceae___g__MGIIb-O3___s__MGIIb-O3_sp002506755_	#FFFFFF	NA
GCA_002506825.1_ASM250682v1__d__Archaea___p__Thermoplasmatota___c__Poseidoniia___o__Poseidoniales___f__Thalassarchaeaceae___g__MGIIb-O5___s__MGIIb-O5_sp002506825_	#FFFFFF	NA
GCA_002506875.1_ASM250687v1__d__Archaea___p__Thermoplasmatota___c__Poseidoniia___o__Poseidoniales___f__Thalassarchaeaceae___g__MGIIb-N2___s__MGIIb-N2_sp002506875_	#FFFFFF	NA
GCA_002506905.1_ASM250690v1__d__Archaea___p__Thermoplasmatota___c__Thermoplasmata___o__Methanomassiliicoccales___f__Methanomethylophilaceae___g__Methanogranum___s__Methanogranum_sp002506905_	#FFFFFF	NA
GCA_002507125.1_ASM250712v1__d__Archaea___p__Thermoplasmatota___c__Poseidoniia___o__Poseidoniales___f__Thalassarchaeaceae___g__Thalassarchaeum___s__Thalassarchaeum_sp002507125_	#FFFFFF	NA
GCA_002507175.1_ASM250717v1__d__Archaea___p__Thermoplasmatota___c__Poseidoniia___o__Poseidoniales___f__Thalassarchaeaceae___g__MGIIb-N1___s__MGIIb-N1_sp002507175_	#FFFFFF	NA
GCA_002507425.1_ASM250742v1__d__Archaea___p__Thermoplasmatota___c__Poseidoniia___o__Poseidoniales___f__Poseidoniaceae___g__MGIIa-K1___s__MGIIa-K1_sp002507425_	#FFFFFF	NA
GCA_002508545.1_ASM250854v1__d__Archaea___p__Thermoplasmatota___c__Thermoplasmata___o__Methanomassiliicoccales___f__Methanomassiliicoccaceae___g__UBA6___s__UBA6_sp002508545_	#FFFFFF	NA
GCA_002509165.1_ASM250916v1__d__Archaea___p__Thermoplasmatota___c__Poseidoniia___o__MGIII___f__CG-Epi1___g__UBA8886___s__UBA8886_sp002509165_	#FFFFFF	NA
GCA_002509225.1_ASM250922v1__d__Archaea___p__Thermoplasmatota___c__Poseidoniia___o__MGIII___f__CG-Epi1___g__UBA102___s__UBA102_sp002509225_	#FFFFFF	NA
GCA_002509405.1_ASM250940v1__d__Archaea___p__Thermoplasmatota___c__Thermoplasmata___o__Methanomassiliicoccales___f__Methanomethylophilaceae___g__VadinCA11___s__VadinCA11_sp002509405_	#FFFFFF	NA
GCA_002683155.1_ASM268315v1__d__Archaea___p__Thermoplasmatota___c__Poseidoniia___o__Poseidoniales___f__Thalassarchaeaceae___g__MGIIb-O3___s__MGIIb-O3_sp002683155_	#FFFFFF	NA
GCA_002685315.1_ASM268531v1__d__Archaea___p__Thermoplasmatota___c__Poseidoniia___o__Poseidoniales___f__Thalassarchaeaceae___g__MGIIb-O2___s__MGIIb-O2_sp002685315_	#FFFFFF	NA
GCA_002685415.1_ASM268541v1__d__Archaea___p__Thermoplasmatota___c__Poseidoniia___o__Poseidoniales___f__Thalassarchaeaceae___g__MGIIb-O1___s__MGIIb-O1_sp002685415_	#FFFFFF	NA
GCA_002685855.1_ASM268585v1__d__Archaea___p__Nanoarchaeota___c__Nanoarchaeia___o__Woesearchaeales___f__GCA-2685855___g__GCA-2685855___s__GCA-2685855_sp002685855_	#FFFFFF	NA
GCA_002685895.1_ASM268589v1__d__Archaea___p__Thermoplasmatota___c__Poseidoniia___o__Poseidoniales___f__Thalassarchaeaceae___g__MGIIb-Q1___s__MGIIb-Q1_sp002685895_	#FFFFFF	NA
GCA_002686195.1_ASM268619v1__d__Archaea___p__Nanoarchaeota___c__Nanoarchaeia___o__Pacearchaeales___f__GW2011-AR1___g__ARS23___s__ARS23_sp002686195_	#FFFFFF	NA
GCA_002686295.1_ASM268629v1__d__Archaea___p__Nanoarchaeota___c__Nanoarchaeia___o__Woesearchaeales___f__GCA-2686295___g__GCA-2686295___s__GCA-2686295_sp002686295_	#FFFFFF	NA
GCA_002686315.1_ASM268631v1__d__Archaea___p__Nanoarchaeota___c__Nanoarchaeia___o__Woesearchaeales___f__GW2011-AR9___g__UBA11998___s__UBA11998_sp002686315_	#FFFFFF	NA
GCA_002686355.1_ASM268635v1__d__Archaea___p__Nanoarchaeota___c__Nanoarchaeia___o__Pacearchaeales___f__GW2011-AR1___g__ARS1301___s__ARS1301_sp002686355_	#FFFFFF	NA
GCA_002686525.1_ASM268652v1__d__Archaea___p__Thermoplasmatota___c__Poseidoniia___o__Poseidoniales___f__Thalassarchaeaceae___g__MGIIb-O2___s__MGIIb-O2_sp002686525_	#FFFFFF	NA
GCA_002686855.1_ASM268685v1__d__Archaea___p__Nanoarchaeota___c__Nanoarchaeia___o__Woesearchaeales___f__GW2011-AR4___g__GCA-2686855___s__GCA-2686855_sp002686855_	#FFFFFF	NA
GCA_002687075.1_ASM268707v1__d__Archaea___p__Thermoplasmatota___c__Poseidoniia___o__Poseidoniales___f__Poseidoniaceae___g__MGIIa-L1___s__MGIIa-L1_sp002687075_	#FFFFFF	NA
GCA_002687185.1_ASM268718v1__d__Archaea___p__Nanoarchaeota___c__Nanoarchaeia___o__SCGC-AAA011-G17___f__GCA-2687185___g__GCA-2687185___s__GCA-2687185_sp002687185_	#FFFFFF	NA
GCA_002687255.1_ASM268725v1__d__Archaea___p__Nanoarchaeota___c__Nanoarchaeia___o__Pacearchaeales___f__GW2011-AR1___g__ARS50___s__ARS50_sp002687255_	#FFFFFF	NA
GCA_002687275.1_ASM268727v1__d__Archaea___p__Nanoarchaeota___c__Nanoarchaeia___o__Woesearchaeales___f__ARS49___g__GCA-2687275___s__GCA-2687275_sp002687275_	#FFFFFF	NA
GCA_002687355.1_ASM268735v1__d__Archaea___p__Thermoplasmatota___c__Poseidoniia___o__MGIII___f__CG-Epi1___g__UBA8886___s__UBA8886_sp002687355_	#FFFFFF	NA
GCA_002687775.1_ASM268777v1__d__Archaea___p__Nanoarchaeota___c__Nanoarchaeia___o__Woesearchaeales___f__GW2011-AR9___g__NZBF01___s__NZBF01_sp002687775_	#FFFFFF	NA
GCA_002687795.1_ASM268779v1__d__Archaea___p__Nanoarchaeota___c__Nanoarchaeia___o__Woesearchaeales___f__GCA-2687795___g__GCA-2687795___s__GCA-2687795_sp002687795_	#FFFFFF	NA
GCA_002687815.1_ASM268781v1__d__Archaea___p__Nanoarchaeota___c__Nanoarchaeia___o__SCGC-AAA011-G17___f__GCA-2687815___g__GCA-2687815___s__GCA-2687815_sp002687815_	#FFFFFF	NA
GCA_002687825.1_ASM268782v1__d__Archaea___p__Nanoarchaeota___c__Nanoarchaeia___o__SCGC-AAA011-G17___f__ARS1403___g__ARS1403___s__ARS1403_sp002687825_	#FFFFFF	NA
GCA_002687935.1_ASM268793v1__d__Archaea___p__Undinarchaeota___c__Undinarchaeia___o__Undinarchaeales___f__Undinarchaeaceae___g__Undinarchaeum___s__Undinarchaeum_sp002687935_	#FFFFFF	NA
GCA_002688015.1_ASM268801v1__d__Archaea___p__Nanoarchaeota___c__Nanoarchaeia___o__Pacearchaeales___f__GW2011-AR1___g__ARS1309___s__ARS1309_sp002688015_	#FFFFFF	NA
GCA_002688035.1_ASM268803v1__d__Archaea___p__Iainarchaeota___c__Iainarchaeia___o__Iainarchaeales___f__GCA-2688035___g__GCA-2688035___s__GCA-2688035_sp002688035_	#FFFFFF	NA
GCA_002688095.1_ASM268809v1__d__Archaea___p__Nanoarchaeota___c__Nanoarchaeia___o__SCGC-AAA011-G17___f__GCA-2688095___g__GCA-2688095___s__GCA-2688095_sp002688095_	#FFFFFF	NA
GCA_002688165.1_ASM268816v1__d__Archaea___p__Nanoarchaeota___c__Nanoarchaeia___o__Pacearchaeales___f__GW2011-AR1___g__ARS1285___s__ARS1285_sp002688165_	#FFFFFF	NA
GCA_002688265.1_ASM268826v1__d__Archaea___p__Nanoarchaeota___c__Nanoarchaeia___o__Woesearchaeales___f__GW2011-AR9___g__GCA-2688265___s__GCA-2688265_sp002688265_	#FFFFFF	NA
GCA_002688315.1_ASM268831v1__d__Archaea___p__Nanoarchaeota___c__Nanoarchaeia___o__Woesearchaeales___f__UBA10216___g__UBA492___s__UBA492_sp002688315_	#FFFFFF	NA
GCA_002688325.1_ASM268832v1__d__Archaea___p__Nanoarchaeota___c__Nanoarchaeia___o__SCGC-AAA011-G17___f__ARS1178___g__ARS1178___s__ARS1178_sp002688325_	#FFFFFF	NA
GCA_002688335.1_ASM268833v1__d__Archaea___p__Nanoarchaeota___c__Nanoarchaeia___o__Pacearchaeales___f__GW2011-AR1___g__ARS1285___s__ARS1285_sp002688335_	#FFFFFF	NA
GCA_002688355.1_ASM268835v1__d__Archaea___p__Nanoarchaeota___c__Nanoarchaeia___o__SCGC-AAA011-G17___f__GW2011-AR20___g__GCA-2688355___s__GCA-2688355_sp002688355_	#FFFFFF	NA
GCA_002688395.1_ASM268839v1__d__Archaea___p__Nanoarchaeota___c__Nanoarchaeia___o__SCGC-AAA011-G17___f__ARS1403___g__ARS1403___s__ARS1403_sp002688395_	#FFFFFF	NA
GCA_002688415.1_ASM268841v1__d__Archaea___p__Nanoarchaeota___c__Nanoarchaeia___o__Pacearchaeales___f__GW2011-AR1___g__JAGVXH01___s__JAGVXH01_sp002688415_	#FFFFFF	NA
GCA_002688775.1_ASM268877v1__d__Archaea___p__Nanoarchaeota___c__Nanoarchaeia___o__Woesearchaeales___f__GW2011-AR4___g__GCA-2688775___s__GCA-2688775_sp002688775_	#FFFFFF	NA
GCA_002688825.1_ASM268882v1__d__Archaea___p__Thermoplasmatota___c__Poseidoniia___o__Poseidoniales___f__Poseidoniaceae___g__MGIIa-L1___s__MGIIa-L1_sp002688825_	#FFFFFF	NA
GCA_002688875.1_ASM268887v1__d__Archaea___p__Nanoarchaeota___c__Nanoarchaeia___o__Pacearchaeales___f__GW2011-AR1___g__ARS1285___s__ARS1285_sp002688875_	#FFFFFF	NA
GCA_002688925.1_ASM268892v1__d__Archaea___p__Nanoarchaeota___c__Nanoarchaeia___o__Woesearchaeales___f__GW2011-AR4___g__GCA-2688925___s__GCA-2688925_sp002688925_	#FFFFFF	NA
GCA_002689105.1_ASM268910v1__d__Archaea___p__Thermoplasmatota___c__Poseidoniia___o__Poseidoniales___f__Poseidoniaceae___g__Poseidonia___s__Poseidonia_sp002689105_	#FFFFFF	NA
GCA_002689345.1_ASM268934v1__d__Archaea___p__Thermoplasmatota___c__Poseidoniia___o__Poseidoniales___f__Poseidoniaceae___g__MGIIa-K1___s__MGIIa-K1_sp002689345_	#FFFFFF	NA
GCA_002689565.1_ASM268956v1__d__Archaea___p__Thermoplasmatota___c__Poseidoniia___o__Poseidoniales___f__Poseidoniaceae___g__MGIIa-K1___s__MGIIa-K1_sp002689565_	#FFFFFF	NA
GCA_002689985.1_ASM268998v1__d__Archaea___p__Nanoarchaeota___c__Nanoarchaeia___o__Pacearchaeales___f__GW2011-AR1___g__NP1466___s__NP1466_sp002689985_	#FFFFFF	NA
GCA_002690445.1_ASM269044v1__d__Archaea___p__Nanoarchaeota___c__Nanoarchaeia___o__Pacearchaeales___f__GW2011-AR1___g__ARS10___s__ARS10_sp002690445_	#FFFFFF	NA
GCA_002692465.1_ASM269246v1__d__Archaea___p__Thermoplasmatota___c__Poseidoniia___o__Poseidoniales___f__Poseidoniaceae___g__MGIIa-I___s__MGIIa-I_sp002692465_	#FFFFFF	NA
GCA_002692685.1_ASM269268v1__d__Archaea___p__Thermoplasmatota___c__Poseidoniia___o__Poseidoniales___f__Poseidoniaceae___g__MGIIa-L2___s__MGIIa-L2_sp002692685_	#FFFFFF	NA
GCA_002694245.1_ASM269424v1__d__Archaea___p__Thermoplasmatota___c__Poseidoniia___o__Poseidoniales___f__Poseidoniaceae___g__MGIIa-K1___s__MGIIa-K1_sp002694245_	#FFFFFF	NA
GCA_002694525.1_ASM269452v1__d__Archaea___p__Thermoplasmatota___c__Poseidoniia___o__Poseidoniales___f__Poseidoniaceae___g__Poseidonia___s__Poseidonia_sp002694525_	#FFFFFF	NA
GCA_002694585.1_ASM269458v1__d__Archaea___p__Thermoplasmatota___c__Poseidoniia___o__Poseidoniales___f__Poseidoniaceae___g__MGIIa-L3___s__MGIIa-L3_sp002694585_	#FFFFFF	NA
GCA_002696315.1_ASM269631v1__d__Archaea___p__Thermoplasmatota___c__Poseidoniia___o__Poseidoniales___f__Poseidoniaceae___g__MGIIa-I___s__MGIIa-I_sp002696315_	#FFFFFF	NA
GCA_002697065.1_ASM269706v1__d__Archaea___p__Thermoplasmatota___c__Poseidoniia___o__Poseidoniales___f__Thalassarchaeaceae___g__MGIIb-O3___s__MGIIb-O3_sp002697065_	#FFFFFF	NA
GCA_002697105.1_ASM269710v1__d__Archaea___p__Thermoplasmatota___c__Poseidoniia___o__Poseidoniales___f__Thalassarchaeaceae___g__MGIIb-N2___s__MGIIb-N2_sp002697105_	#FFFFFF	NA
GCA_002697705.1_ASM269770v1__d__Archaea___p__Thermoplasmatota___c__Poseidoniia___o__Poseidoniales___f__Poseidoniaceae___g__MGIIa-L1___s__MGIIa-L1_sp002697705_	#FFFFFF	NA
GCA_002698145.1_ASM269814v1__d__Archaea___p__Thermoplasmatota___c__Poseidoniia___o__Poseidoniales___f__Poseidoniaceae___g__MGIIa-L2___s__MGIIa-L2_sp002698145_	#FFFFFF	NA
GCA_002698225.1_ASM269822v1__d__Archaea___p__Thermoplasmatota___c__Poseidoniia___o__Poseidoniales___f__Thalassarchaeaceae___g__Thalassarchaeum___s__Thalassarchaeum_sp002698225_	#FFFFFF	NA
GCA_002698885.1_ASM269888v1__d__Archaea___p__Thermoproteota___c__Nitrososphaeria___o__Nitrososphaerales___f__Nitrosopumilaceae___g__Nitrosopelagicus___s__Nitrosopelagicus_sp002698885_	#FFFFFF	NA
GCA_002699425.1_ASM269942v1__d__Archaea___p__Thermoplasmatota___c__Poseidoniia___o__Poseidoniales___f__Poseidoniaceae___g__MGIIa-K2___s__MGIIa-K2_sp002699425_	#FFFFFF	NA
GCA_002699515.1_ASM269951v1__d__Archaea___p__Thermoplasmatota___c__Poseidoniia___o__Poseidoniales___f__Poseidoniaceae___g__MGIIa-I___s__MGIIa-I_sp002699515_	#FFFFFF	NA
GCA_002701145.1_ASM270114v1__d__Archaea___p__Thermoplasmatota___c__Poseidoniia___o__Poseidoniales___f__Poseidoniaceae___g__MGIIa-K1___s__MGIIa-K1_sp002701145_	#FFFFFF	NA
GCA_002701965.1_ASM270196v1__d__Archaea___p__Thermoplasmatota___c__Poseidoniia___o__Poseidoniales___f__Thalassarchaeaceae___g__MGIIb-P___s__MGIIb-P_sp002701965_	#FFFFFF	NA
GCA_002702945.1_ASM270294v1__d__Archaea___p__Thermoplasmatota___c__Poseidoniia___o__Poseidoniales___f__Poseidoniaceae___g__MGIIa-L1___s__MGIIa-L1_sp002702945_	#FFFFFF	NA
GCA_002702985.1_ASM270298v1__d__Archaea___p__Thermoplasmatota___c__Poseidoniia___o__Poseidoniales___f__Thalassarchaeaceae___g__MGIIb-N2___s__MGIIb-N2_sp002702985_	#FFFFFF	NA
GCA_002704515.1_ASM270451v1__d__Archaea___p__Thermoplasmatota___c__Poseidoniia___o__Poseidoniales___f__Poseidoniaceae___g__Poseidonia___s__Poseidonia_sp002704515_	#FFFFFF	NA
GCA_002706065.1_ASM270606v1__d__Archaea___p__Thermoplasmatota___c__Poseidoniia___o__Poseidoniales___f__Poseidoniaceae___g__MGIIa-L2___s__MGIIa-L2_sp002706065_	#FFFFFF	NA
GCA_002706615.1_ASM270661v1__d__Archaea___p__Thermoplasmatota___c__Poseidoniia___o__Poseidoniales___f__Poseidoniaceae___g__MGIIa-K1___s__MGIIa-K1_sp002706615_	#FFFFFF	NA
GCA_002707335.2_ASM270733v2__d__Archaea___p__Thermoplasmatota___c__Poseidoniia___o__Poseidoniales___f__Poseidoniaceae___g__MGIIa-K1___s__MGIIa-K1_sp002707335_	#FFFFFF	NA
GCA_002708015.1_ASM270801v1__d__Archaea___p__Thermoplasmatota___c__Poseidoniia___o__Poseidoniales___f__Thalassarchaeaceae___g__MGIIb-N2___s__MGIIb-N2_sp002708015_	#FFFFFF	NA
GCA_002708385.1_ASM270838v1__d__Archaea___p__Thermoplasmatota___c__Poseidoniia___o__Poseidoniales___f__Thalassarchaeaceae___g__MGIIb-O1___s__MGIIb-O1_sp002708385_	#FFFFFF	NA
GCA_002708695.1_ASM270869v1__d__Archaea___p__Thermoplasmatota___c__Poseidoniia___o__Poseidoniales___f__Thalassarchaeaceae___g__MGIIb-N2___s__MGIIb-N2_sp002708695_	#FFFFFF	NA
GCA_002709705.1_ASM270970v1__d__Archaea___p__Thermoplasmatota___c__Poseidoniia___o__Poseidoniales___f__Poseidoniaceae___g__MGIIa-K1___s__MGIIa-K1_sp002709705_	#FFFFFF	NA
GCA_002710015.1_ASM271001v1__d__Archaea___p__Thermoplasmatota___c__Poseidoniia___o__Poseidoniales___f__Poseidoniaceae___g__MGIIa-K1___s__MGIIa-K1_sp002710015_	#FFFFFF	NA
GCA_002710205.1_ASM271020v1__d__Archaea___p__Thermoplasmatota___c__Poseidoniia___o__Poseidoniales___f__Poseidoniaceae___g__MGIIa-K1___s__MGIIa-K1_sp002710205_	#FFFFFF	NA
GCA_002712285.1_ASM271228v1__d__Archaea___p__Thermoplasmatota___c__Poseidoniia___o__Poseidoniales___f__Thalassarchaeaceae___g__MGIIb-N2___s__MGIIb-N2_sp002712285_	#FFFFFF	NA
GCA_002712575.1_ASM271257v1__d__Archaea___p__Thermoplasmatota___c__Poseidoniia___o__Poseidoniales___f__Thalassarchaeaceae___g__MGIIb-O3___s__MGIIb-O3_sp002712575_	#FFFFFF	NA
GCA_002712645.1_ASM271264v1__d__Archaea___p__Thermoplasmatota___c__Poseidoniia___o__Poseidoniales___f__Thalassarchaeaceae___g__MGIIb-N1___s__MGIIb-N1_sp002712645_	#FFFFFF	NA
GCA_002713185.1_ASM271318v1__d__Archaea___p__Thermoplasmatota___c__Poseidoniia___o__Poseidoniales___f__Thalassarchaeaceae___g__MGIIb-O3___s__MGIIb-O3_sp002713185_	#FFFFFF	NA
GCA_002713585.1_ASM271358v1__d__Archaea___p__Thermoplasmatota___c__Poseidoniia___o__Poseidoniales___f__Thalassarchaeaceae___g__MGIIb-N2___s__MGIIb-N2_sp002713585_	#FFFFFF	NA
GCA_002714305.1_ASM271430v1__d__Archaea___p__Thermoplasmatota___c__Poseidoniia___o__Poseidoniales___f__Poseidoniaceae___g__Poseidonia___s__Poseidonia_sp002714305_	#FFFFFF	NA
GCA_002714745.1_ASM271474v1__d__Archaea___p__Thermoplasmatota___c__Poseidoniia___o__Poseidoniales___f__Thalassarchaeaceae___g__Thalassarchaeum___s__Thalassarchaeum_sp002714745_	#FFFFFF	NA
GCA_002715545.1_ASM271554v1__d__Archaea___p__Thermoplasmatota___c__Poseidoniia___o__Poseidoniales___f__SP79___g__SP79___s__SP79_sp002715545_	#FFFFFF	NA
GCA_002715725.1_ASM271572v1__d__Archaea___p__Thermoplasmatota___c__Poseidoniia___o__Poseidoniales___f__Poseidoniaceae___g__MGIIa-K1___s__MGIIa-K1_sp002715725_	#FFFFFF	NA
GCA_002716085.1_ASM271608v1__d__Archaea___p__Thermoplasmatota___c__Poseidoniia___o__Poseidoniales___f__Thalassarchaeaceae___g__MGIIb-O3___s__MGIIb-O3_sp002716085_	#FFFFFF	NA
GCA_002717835.1_ASM271783v1__d__Archaea___p__Thermoplasmatota___c__Poseidoniia___o__Poseidoniales___f__Thalassarchaeaceae___g__MGIIb-N1___s__MGIIb-N1_sp002717835_	#FFFFFF	NA
GCA_002718195.1_ASM271819v1__d__Archaea___p__Thermoplasmatota___c__Poseidoniia___o__Poseidoniales___f__Poseidoniaceae___g__MGIIa-L4___s__MGIIa-L4_sp002718195_	#FFFFFF	NA
GCA_002718215.1_ASM271821v1__d__Archaea___p__Thermoplasmatota___c__Poseidoniia___o__Poseidoniales___f__Thalassarchaeaceae___g__MGIIb-N2___s__MGIIb-N2_sp002718215_	#FFFFFF	NA
GCA_002718695.1_ASM271869v1__d__Archaea___p__Thermoplasmatota___c__Poseidoniia___o__Poseidoniales___f__Thalassarchaeaceae___g__MGIIb-O3___s__MGIIb-O3_sp002718695_	#FFFFFF	NA
GCA_002718915.1_ASM271891v1__d__Archaea___p__Thermoplasmatota___c__Poseidoniia___o__MGIII___f__CG-Epi1___g__CG-Epi1___s__CG-Epi1_sp002718915_	#FFFFFF	NA
GCA_002718995.2_ASM271899v2__d__Archaea___p__Thermoplasmatota___c__Poseidoniia___o__Poseidoniales___f__Thalassarchaeaceae___g__MGIIb-O5___s__MGIIb-O5_sp002718995_	#FFFFFF	NA
GCA_002719395.1_ASM271939v1__d__Archaea___p__Thermoplasmatota___c__Poseidoniia___o__Poseidoniales___f__Poseidoniaceae___g__MGIIa-K2___s__MGIIa-K2_sp002719395_	#FFFFFF	NA
GCA_002719475.1_ASM271947v1__d__Archaea___p__Thermoplasmatota___c__Poseidoniia___o__Poseidoniales___f__Poseidoniaceae___g__UBA226___s__UBA226_sp002719475_	#FFFFFF	NA
GCA_002719615.1_ASM271961v1__d__Archaea___p__Thermoplasmatota___c__Poseidoniia___o__Poseidoniales___f__Thalassarchaeaceae___g__MGIIb-O3___s__MGIIb-O3_sp002719615_	#FFFFFF	NA
GCA_002719815.1_ASM271981v1__d__Archaea___p__Thermoplasmatota___c__Poseidoniia___o__Poseidoniales___f__Poseidoniaceae___g__MGIIa-L2___s__MGIIa-L2_sp002719815_	#FFFFFF	NA
GCA_002720055.1_ASM272005v1__d__Archaea___p__Thermoplasmatota___c__Poseidoniia___o__Poseidoniales___f__Thalassarchaeaceae___g__MGIIb-O3___s__MGIIb-O3_sp002720055_	#FFFFFF	NA
GCA_002720095.2_ASM272009v2__d__Archaea___p__Thermoplasmatota___c__Poseidoniia___o__Poseidoniales___f__Poseidoniaceae___g__MGIIa-I___s__MGIIa-I_sp002720095_	#FFFFFF	NA
GCA_002720115.1_ASM272011v1__d__Archaea___p__Thermoplasmatota___c__Poseidoniia___o__Poseidoniales___f__Poseidoniaceae___g__MGIIa-K1___s__MGIIa-K1_sp002720115_	#FFFFFF	NA
GCA_002720275.1_ASM272027v1__d__Archaea___p__Thermoplasmatota___c__Poseidoniia___o__Poseidoniales___f__Poseidoniaceae___g__MGIIa-I___s__MGIIa-I_sp002720275_	#FFFFFF	NA
GCA_002722135.1_ASM272213v1__d__Archaea___p__Thermoplasmatota___c__Poseidoniia___o__Poseidoniales___f__Poseidoniaceae___g__MGIIa-L3___s__MGIIa-L3_sp002722135_	#FFFFFF	NA
GCA_002722595.1_ASM272259v1__d__Archaea___p__Thermoplasmatota___c__Poseidoniia___o__Poseidoniales___f__Thalassarchaeaceae___g__MGIIb-P___s__MGIIb-P_sp002722595_	#FFFFFF	NA
GCA_002722615.1_ASM272261v1__d__Archaea___p__Thermoplasmatota___c__Poseidoniia___o__Poseidoniales___f__Poseidoniaceae___g__MGIIa-L2___s__MGIIa-L2_sp002722615_	#FFFFFF	NA
GCA_002722695.1_ASM272269v1__d__Archaea___p__Thermoplasmatota___c__Poseidoniia___o__Poseidoniales___f__Poseidoniaceae___g__Poseidonia___s__Poseidonia_sp002722695_	#FFFFFF	NA
GCA_002722735.1_ASM272273v1__d__Archaea___p__Thermoplasmatota___c__Poseidoniia___o__Poseidoniales___f__Thalassarchaeaceae___g__MGIIb-O3___s__MGIIb-O3_sp002722735_	#FFFFFF	NA
GCA_002723045.1_ASM272304v1__d__Archaea___p__Thermoplasmatota___c__Poseidoniia___o__Poseidoniales___f__Thalassarchaeaceae___g__MGIIb-O3___s__MGIIb-O3_sp002723045_	#FFFFFF	NA
GCA_002723635.1_ASM272363v1__d__Archaea___p__Thermoplasmatota___c__Poseidoniia___o__Poseidoniales___f__Poseidoniaceae___g__MGIIa-L3___s__MGIIa-L3_sp002723635_	#FFFFFF	NA
GCA_002724775.1_ASM272477v1__d__Archaea___p__Thermoplasmatota___c__Poseidoniia___o__MGIII___f__CG-Epi1___g__CG-Epi1___s__CG-Epi1_sp002724775_	#FFFFFF	NA
GCA_002724815.1_ASM272481v1__d__Archaea___p__Thermoplasmatota___c__Poseidoniia___o__Poseidoniales___f__Thalassarchaeaceae___g__MGIIb-P___s__MGIIb-P_sp002724815_	#FFFFFF	NA
GCA_002725275.1_ASM272527v1__d__Archaea___p__Thermoplasmatota___c__Poseidoniia___o__Poseidoniales___f__Poseidoniaceae___g__Poseidonia___s__Poseidonia_sp002725275_	#FFFFFF	NA
GCA_002725315.1_ASM272531v1__d__Archaea___p__Thermoplasmatota___c__Poseidoniia___o__Poseidoniales___f__Thalassarchaeaceae___g__MGIIb-O3___s__MGIIb-O3_sp002725315_	#FFFFFF	NA
GCA_002725475.1_ASM272547v1__d__Archaea___p__Thermoplasmatota___c__Poseidoniia___o__Poseidoniales___f__Thalassarchaeaceae___g__MGIIb-Q1___s__MGIIb-Q1_sp002725475_	#FFFFFF	NA
GCA_002726275.1_ASM272627v1__d__Archaea___p__Thermoplasmatota___c__Poseidoniia___o__Poseidoniales___f__Thalassarchaeaceae___g__MGIIb-O5___s__MGIIb-O5_sp002726275_	#FFFFFF	NA
GCA_002726395.1_ASM272639v1__d__Archaea___p__Thermoplasmatota___c__Poseidoniia___o__Poseidoniales___f__Poseidoniaceae___g__MGIIa-L1___s__MGIIa-L1_sp002726395_	#FFFFFF	NA
GCA_002726495.1_ASM272649v1__d__Archaea___p__Thermoplasmatota___c__Poseidoniia___o__Poseidoniales___f__Poseidoniaceae___g__Poseidonia___s__Poseidonia_sp002726495_	#FFFFFF	NA
GCA_002726845.1_ASM272684v1__d__Archaea___p__Thermoplasmatota___c__Poseidoniia___o__Poseidoniales___f__Poseidoniaceae___g__MGIIa-L2___s__MGIIa-L2_sp002726845_	#FFFFFF	NA
GCA_002727275.1_ASM272727v1__d__Archaea___p__Thermoplasmatota___c__Poseidoniia___o__Poseidoniales___f__Thalassarchaeaceae___g__Thalassarchaeum___s__Thalassarchaeum_sp002727275_	#FFFFFF	NA
GCA_002727485.1_ASM272748v1__d__Archaea___p__Thermoplasmatota___c__Poseidoniia___o__Poseidoniales___f__Poseidoniaceae___g__MGIIa-L1___s__MGIIa-L1_sp002727485_	#FFFFFF	NA
GCA_002727515.1_ASM272751v1__d__Archaea___p__Thermoplasmatota___c__Poseidoniia___o__Poseidoniales___f__Poseidoniaceae___g__MGIIa-K1___s__MGIIa-K1_sp002727515_	#FFFFFF	NA
GCA_002727675.1_ASM272767v1__d__Archaea___p__Thermoplasmatota___c__Poseidoniia___o__Poseidoniales___f__Thalassarchaeaceae___g__MGIIb-Q1___s__MGIIb-Q1_sp002727675_	#FFFFFF	NA
GCA_002727695.1_ASM272769v1__d__Archaea___p__Thermoplasmatota___c__Poseidoniia___o__Poseidoniales___f__Poseidoniaceae___g__MGIIa-K1___s__MGIIa-K1_sp002727695_	#FFFFFF	NA
GCA_002728035.1_ASM272803v1__d__Archaea___p__Thermoplasmatota___c__Poseidoniia___o__Poseidoniales___f__Poseidoniaceae___g__Poseidonia___s__Poseidonia_sp002728035_	#FFFFFF	NA
GCA_002728565.1_ASM272856v1__d__Archaea___p__Thermoplasmatota___c__Poseidoniia___o__Poseidoniales___f__Thalassarchaeaceae___g__MGIIb-O3___s__MGIIb-O3_sp002728565_	#FFFFFF	NA
GCA_002729095.1_ASM272909v1__d__Archaea___p__Thermoplasmatota___c__Poseidoniia___o__Poseidoniales___f__Poseidoniaceae___g__MGIIa-L1___s__MGIIa-L1_sp002729095_	#FFFFFF	NA
GCA_002730095.1_ASM273009v1__d__Archaea___p__Thermoplasmatota___c__Poseidoniia___o__Poseidoniales___f__Thalassarchaeaceae___g__MGIIb-O5___s__MGIIb-O5_sp002730095_	#FFFFFF	NA
GCA_002730325.1_ASM273032v1__d__Archaea___p__Thermoproteota___c__Nitrososphaeria___o__Nitrososphaerales___f__Nitrosopumilaceae___g__Nitrosopumilus___s__Nitrosopumilus_sp002730325_	#FFFFFF	NA
GCA_002730445.1_ASM273044v1__d__Archaea___p__Thermoplasmatota___c__Poseidoniia___o__Poseidoniales___f__Thalassarchaeaceae___g__MGIIb-O3___s__MGIIb-O3_sp002730445_	#FFFFFF	NA
GCA_002731115.1_ASM273111v1__d__Archaea___p__Nanoarchaeota___c__Nanoarchaeia___o__Pacearchaeales___f__GW2011-AR1___g__NP1466___s__NP1466_sp002731115_	#FFFFFF	NA
GCA_002731195.1_ASM273119v1__d__Archaea___p__Thermoplasmatota___c__Poseidoniia___o__Poseidoniales___f__Thalassarchaeaceae___g__MGIIb-O3___s__MGIIb-O3_sp002731195_	#FFFFFF	NA
GCA_002731395.1_ASM273139v1__d__Archaea___p__Thermoplasmatota___c__Poseidoniia___o__Poseidoniales___f__Poseidoniaceae___g__MGIIa-L3___s__MGIIa-L3_sp002731395_	#FFFFFF	NA
GCA_002731655.1_ASM273165v1__d__Archaea___p__Thermoplasmatota___c__Poseidoniia___o__MGIII___f__CG-Epi1___g__UBA8886___s__UBA8886_sp002731655_	#FFFFFF	NA
GCA_002731905.1_ASM273190v1__d__Archaea___p__Thermoplasmatota___c__Poseidoniia___o__MGIII___f__CG-Epi1___g__UBA8886___s__UBA8886_sp002731905_	#FFFFFF	NA
GCA_002737445.1_ASM273744v1__d__Archaea___p__Thermoproteota___c__Nitrososphaeria___o__Nitrososphaerales___f__Nitrosopumilaceae___g__Nitrosarchaeum___s__Nitrosarchaeum_sp002737445_	#FFFFFF	NA
GCA_002737455.1_ASM273745v1__d__Archaea___p__Thermoproteota___c__Nitrososphaeria___o__Nitrososphaerales___f__Nitrosopumilaceae___g__Nitrosopumilus___s__Nitrosopumilus_sp002737455_	#FFFFFF	NA
GCA_002762705.1_ASM276270v1__d__Archaea___p__Nanoarchaeota___c__Nanoarchaeia___o__Woesearchaeales___f__CG08-08-20-14___g__CG08-08-20-14___s__CG08-08-20-14_sp002762705_	#FFFFFF	NA
GCA_002762735.1_ASM276273v1__d__Archaea___p__Nanoarchaeota___c__Nanoarchaeia___o__Pacearchaeales___f__GW2011-AR1___g__GW2011-AR1___s__GW2011-AR1_sp002762735_	#FFFFFF	NA
GCA_002762785.1_ASM276278v1__d__Archaea___p__Nanoarchaeota___c__Nanoarchaeia___o__Woesearchaeales___f__GW2011-AR9___g__PCXY01___s__PCXY01_sp002762785_	#FFFFFF	NA
GCA_002762795.1_ASM276279v1__d__Archaea___p__Nanoarchaeota___c__Nanoarchaeia___o__Woesearchaeales___f__ARS49___g__1-14-0-10-37-12___s__1-14-0-10-37-12_sp002762795_	#FFFFFF	NA
GCA_002762845.1_ASM276284v1__d__Archaea___p__Nanoarchaeota___c__Nanoarchaeia___o__Woesearchaeales___f__GW2011-AR9___g__PCYB01___s__PCYB01_sp002762845_	#FFFFFF	NA
GCA_002762865.1_ASM276286v1__d__Archaea___p__Nanoarchaeota___c__Nanoarchaeia___o__Woesearchaeales___f__CG1-02-33-12___g__CG1-02-33-12___s__CG1-02-33-12_sp002762865_	#FFFFFF	NA
GCA_002762915.1_ASM276291v1__d__Archaea___p__Nanoarchaeota___c__Nanoarchaeia___o__Woesearchaeales___f__21-14-0-10-32-9___g__21-14-0-10-32-9___s__21-14-0-10-32-9_sp002762915_	#FFFFFF	NA
GCA_002762985.1_ASM276298v1__d__Archaea___p__Nanoarchaeota___c__Nanoarchaeia___o__Woesearchaeales___f__UBA12501___g__1-14-0-10-44-13___s__1-14-0-10-44-13_sp002762985_	#FFFFFF	NA
GCA_002763025.1_ASM276302v1__d__Archaea___p__Nanoarchaeota___c__Nanoarchaeia___o__Woesearchaeales___f__GW2011-AR9___g__1-14-0-10-32-24___s__1-14-0-10-32-24_sp002763025_	#FFFFFF	NA
GCA_002763035.1_ASM276303v1__d__Archaea___p__Nanoarchaeota___c__Nanoarchaeia___o__Pacearchaeales___f__GW2011-AR1___g__PFDC01___s__PFDC01_sp002763035_	#FFFFFF	NA
GCA_002763075.1_ASM276307v1__d__Archaea___p__Nanoarchaeota___c__Nanoarchaeia___o__Pacearchaeales___f__GW2011-AR1___g__1-14-0-10-34-76___s__1-14-0-10-34-76_sp002763075_	#FFFFFF	NA
GCA_002763085.1_ASM276308v1__d__Archaea___p__Nanoarchaeota___c__Nanoarchaeia___o__Pacearchaeales___f__GW2011-AR1___g__PFCY01___s__PFCY01_sp002763085_	#FFFFFF	NA
GCA_002763155.1_ASM276315v1__d__Archaea___p__Nanoarchaeota___c__Nanoarchaeia___o__Pacearchaeales___f__GW2011-AR1___g__PFCU01___s__PFCU01_sp002763155_	#FFFFFF	NA
GCA_002763335.1_ASM276333v1__d__Archaea___p__Nanoarchaeota___c__Nanoarchaeia___o__Woesearchaeales___f__CG1-02-47-18___g__CG1-02-47-18___s__CG1-02-47-18_sp002763335_	#FFFFFF	NA
GCA_002779235.1_ASM277923v1__d__Archaea___p__Nanoarchaeota___c__Nanoarchaeia___o__Woesearchaeales___f__0-14-0-80-44-23___g__0-14-0-80-44-23___s__0-14-0-80-44-23_sp002779235_	#FFFFFF	NA
GCA_002779595.1_ASM277959v1__d__Archaea___p__Nanoarchaeota___c__Nanoarchaeia___o__Tiddalikarchaeales___f__Tiddalikarchaeaceae___g__CG07-land___s__CG07-land_sp002779595_	#FFFFFF	NA
GCA_002781805.1_ASM278180v1__d__Archaea___p__Thermoproteota___c__Nitrososphaeria___o__Nitrososphaerales___f__Nitrosopumilaceae___g__Nitrosarchaeum_A___s__Nitrosarchaeum_A_sp002781805_	#FFFFFF	NA
GCA_002788515.1_ASM278851v1__d__Archaea___p__Thermoproteota___c__Nitrososphaeria___o__Nitrososphaerales___f__Nitrosopumilaceae___g__Nitrosopumilus___s__Nitrosopumilus_sp002788515_	#FFFFFF	NA
GCA_002789275.1_ASM278927v1__d__Archaea___p__Huberarchaeota___c__Huberarchaeia___o__Huberarchaeales___f__Huberarchaeaceae___g__Huberarchaeum___s__Huberarchaeum_crystalense_	#FFFFFF	NA
GCA_002789635.1_ASM278963v1__d__Archaea___p__Aenigmatarchaeota___c__Aenigmatarchaeia___o__CG10238-14___f__CG10238-14___g__CG10238-14___s__CG10238-14_sp002789635_	#FFFFFF	NA
GCA_002792115.1_ASM279211v1__d__Archaea___p__Nanoarchaeota___c__Nanoarchaeia___o__Woesearchaeales___f__GW2011-AR9___g__GCA-002792115___s__GCA-002792115_sp002792115_	#FFFFFF	NA
GCA_002792635.1_ASM279263v1__d__Archaea___p__Nanoarchaeota___c__Nanoarchaeia___o__Pacearchaeales___f__GW2011-AR1___g__CG1-02-35-32___s__CG1-02-35-32_sp002792635_	#FFFFFF	NA
GCA_002792915.1_ASM279291v1__d__Archaea___p__Micrarchaeota___c__Micrarchaeia___o__Norongarragalinales___f__Norongarragalinaceae___g__UBA93___s__UBA93_sp002792915_	#FFFFFF	NA
GCA_002855745.1_ASM285574v1__d__Archaea___p__Thermoproteota___c__Thermoproteia___o__Thermofilales___f__Thermofilaceae___g__Infirmifilum___s__Infirmifilum_sp002855745_	#FFFFFF	NA
GCA_002867475.1_ASM286747v1__d__Archaea___p__Nanoarchaeota___c__Nanoarchaeia___o__Woesearchaeales___f__BM511___g__BM511___s__BM511_sp002867475_	#FFFFFF	NA
GCA_002878135.1_ASM287813v1__d__Archaea___p__Thermoplasmatota___c__Thermoplasmata___o__ARK-15___f__ARK-15___g__ARK-15___s__ARK-15_sp002878135_	#FFFFFF	NA
GCA_002897655.1_ASM289765v1__d__Archaea___p__Nanoarchaeota___c__Nanoarchaeia___o__Pacearchaeales___f__GW2011-AR1___g__BMS3ABIN17___s__BMS3ABIN17_sp002897655_	#FFFFFF	NA
GCA_002897955.1_ASM289795v1__d__Archaea___p__Hydrothermarchaeota___c__Hydrothermarchaeia___o__Hydrothermarchaeales___f__BMS3B___g__BMS3B___s__BMS3B_sp002897955_	#FFFFFF	NA
GCA_002898395.1_ASM289839v1__d__Archaea___p__Thermoproteota___c__Nitrososphaeria_A___o__Caldarchaeales___f__HR02___g__HRBIN02___s__HRBIN02_sp002898395_	#FFFFFF	NA
GCA_003009755.1_ASM300975v1__d__Archaea___p__Thermoplasmatota___c__SW-10-69-26___o__SW-10-69-26___f__SW-10-69-26___g__SW-10-69-26___s__SW-10-69-26_sp003009755_	#FFFFFF	NA
GCA_003019535.1_ASM301953v1__d__Archaea___p__Thermoproteota___c__Thermoproteia___o__Marsarchaeales___f__Marsarchaeaceae___g__ECH-B-1___s__ECH-B-1_sp003019535_	#FFFFFF	NA
GCA_003135935.1_20110800_E3D__d__Archaea___p__Thermoplasmatota___c__Thermoplasmata___o__Methanomassiliicoccales___f__UBA472___g__FEN-33___s__FEN-33_sp003135935_	#FFFFFF	NA
GCA_003153895.1_20120700_E3M__d__Archaea___p__Thermoplasmatota___c__Thermoplasmata___o__Methanomassiliicoccales___f__UBA472___g__FEN-33___s__FEN-33_sp003153895_	#FFFFFF	NA
GCA_003193815.1_ASM319381v1__d__Archaea___p__Thermoplasmatota___c__Poseidoniia___o__MGIII___f__CG-Epi1___g__UBA8886___s__UBA8886_sp003193815_	#FFFFFF	NA
GCA_003193925.1_ASM319392v1__d__Archaea___p__Thermoplasmatota___c__Poseidoniia___o__Poseidoniales___f__Thalassarchaeaceae___g__Thalassarchaeum___s__Thalassarchaeum_betae_	#FFFFFF	NA
GCA_003194425.1_ASM319442v1__d__Archaea___p__Halobacteriota___c__Syntropharchaeia___o__ANME-1___f__ANME-1___g__ANME1a___s__ANME1a_sp003194425_	#FFFFFF	NA
GCA_003331425.1_ASM333142v1__d__Archaea___p__Thermoproteota___c__Nitrososphaeria___o__Nitrososphaerales___f__Nitrosopumilaceae___g__Nitrosopumilus___s__Nitrosopumilus_sp002690535_	#FFFFFF	NA
GCA_003352285.1_ASM335228v1__d__Archaea___p__Thermoproteota___c__Nitrososphaeria___o__Nitrososphaerales___f__Nitrosopumilaceae___g__PXYB01___s__PXYB01_sp003352285_	#FFFFFF	NA
GCA_003550345.1_ASM355034v1__d__Archaea___p__Thermoplasmatota___c__Thermoplasmata___o__Methanomassiliicoccales___f__Methanomethylophilaceae___g__PWHV01___s__PWHV01_sp003550345_	#FFFFFF	NA
GCA_003551065.1_ASM355106v1__d__Archaea___p__Thermoplasmatota___c__Thermoplasmata___o__PWKY01___f__PWKY01___g__B1SED10-34___s__B1SED10-34_sp003551065_	#FFFFFF	NA
GCA_003551675.1_ASM355167v1__d__Archaea___p__Thermoplasmatota___c__Thermoplasmata___o__PWKY01___f__PWKY01___g__Natronoplasma___s__Natronoplasma_halalkaliphilum_	#FFFFFF	NA
GCA_003552585.1_ASM355258v1__d__Archaea___p__Thermoplasmatota___c__Thermoplasmata___o__PWKY01___f__PWKY01___g__PUNK01___s__PUNK01_sp003552585_	#FFFFFF	NA
GCA_003553085.1_ASM355308v1__d__Archaea___p__Thermoplasmatota___c__Thermoplasmata___o__PWKY01___f__PWKY01___g__PWKY01___s__PWKY01_sp003553085_	#FFFFFF	NA
GCA_003554465.1_ASM355446v1__d__Archaea___p__Nanoarchaeota___c__Nanoarchaeia___o__Pacearchaeales___f__GW2011-AR1___g__PWGL01___s__PWGL01_sp003554465_	#FFFFFF	NA
GCA_003554845.1_ASM355484v1__d__Archaea___p__Aenigmatarchaeota___c__Aenigmatarchaeia___o__PWEA01___f__PWEA01___g__PWEA01___s__PWEA01_sp003554845_	#FFFFFF	NA
GCA_003554965.1_ASM355496v1__d__Archaea___p__Thermoplasmatota___c__Thermoplasmata___o__PWKY01___f__PWKY01___g__Natronoplasma___s__Natronoplasma_sp003554965_	#FFFFFF	NA
GCA_003555025.1_ASM355502v1__d__Archaea___p__Thermoplasmatota___c__Thermoplasmata___o__Methanomassiliicoccales___f__Methanomethylophilaceae___g__PWHV01___s__PWHV01_sp003555025_	#FFFFFF	NA
GCA_003555395.1_ASM355539v1__d__Archaea___p__Thermoplasmatota___c__Thermoplasmata___o__PWKY01___f__PWKY01___g__Natronoplasma___s__Natronoplasma_sp003555395_	#FFFFFF	NA
GCA_003557905.1_ASM355790v1__d__Archaea___p__Thermoplasmatota___c__Thermoplasmata___o__Methanomassiliicoccales___f__Methanomethylophilaceae___g__PWHV01___s__PWHV01_sp003557905_	#FFFFFF	NA
GCA_003560545.1_ASM356054v1__d__Archaea___p__Nanoarchaeota___c__Nanoarchaeia___o__Woesearchaeales___f__21-14-0-10-32-9___g__PWWA01___s__PWWA01_sp003560545_	#FFFFFF	NA
GCA_003560595.1_ASM356059v1__d__Archaea___p__Thermoplasmatota___c__Thermoplasmata___o__PWKY01___f__PWKY01___g__PWKY01___s__PWKY01_sp003560595_	#FFFFFF	NA
GCA_003560875.1_ASM356087v1__d__Archaea___p__Thermoplasmatota___c__Thermoplasmata___o__Methanomassiliicoccales___f__Methanomethylophilaceae___g__PWHV01___s__PWHV01_sp003560875_	#FFFFFF	NA
GCA_003561825.1_ASM356182v1__d__Archaea___p__Nanoarchaeota___c__Nanoarchaeia___o__Woesearchaeales___f__CG1-02-33-12___g__PWVO01___s__PWVO01_sp003561825_	#FFFFFF	NA
GCA_003562145.1_ASM356214v1__d__Archaea___p__Nanoarchaeota___c__Nanoarchaeia___o__Woesearchaeales___f__21-14-0-10-32-9___g__PWWA01___s__PWWA01_sp003562145_	#FFFFFF	NA
GCA_003564925.1_ASM356492v1__d__Archaea___p__Nanoarchaeota___c__Nanoarchaeia___o__Woesearchaeales___f__PXDW01___g__PXDW01___s__PXDW01_sp003564925_	#FFFFFF	NA
GCA_003568775.1_ASM356877v1__d__Archaea___p__Nanoarchaeota___c__Nanoarchaeia___o__Nanoarchaeales___f__Nanopusillaceae___g__Nanoclepta___s__Nanoclepta_minutus_	#FFFFFF	NA
GCA_003569705.1_ASM356970v1__d__Archaea___p__Thermoproteota___c__Nitrososphaeria___o__Nitrososphaerales___f__Nitrosopumilaceae___g__Nitrosarchaeum___s__Nitrosarchaeum_sp003569705_	#FFFFFF	NA
GCA_003599055.1_ASM359905v1__d__Archaea___p__Nanoarchaeota___c__Nanoarchaeia___o__Woesearchaeales___f__ARS49___g__SURF-65___s__SURF-65_sp003599055_	#FFFFFF	NA
GCA_003599145.1_ASM359914v1__d__Archaea___p__Nanoarchaeota___c__Nanoarchaeia___o__Woesearchaeales___f__UBA9642___g__SURF-58___s__SURF-58_sp003599145_	#FFFFFF	NA
GCA_003602415.1_ASM360241v1__d__Archaea___p__Thermoplasmatota___c__Poseidoniia___o__Poseidoniales___f__Poseidoniaceae___g__MGIIa-K1___s__MGIIa-K1_sp003602415_	#FFFFFF	NA
GCA_003602475.1_ASM360247v1__d__Archaea___p__Thermoplasmatota___c__Poseidoniia___o__Poseidoniales___f__Poseidoniaceae___g__Poseidonia___s__Poseidonia_sp003602475_	#FFFFFF	NA
GCA_003602485.1_ASM360248v1__d__Archaea___p__Thermoplasmatota___c__Poseidoniia___o__Poseidoniales___f__Poseidoniaceae___g__Poseidonia___s__Poseidonia_sp003602485_	#FFFFFF	NA
GCA_003602515.1_ASM360251v1__d__Archaea___p__Thermoplasmatota___c__Poseidoniia___o__Poseidoniales___f__Thalassarchaeaceae___g__MGIIb-O3___s__MGIIb-O3_sp003602515_	#FFFFFF	NA
GCA_003602535.1_ASM360253v1__d__Archaea___p__Thermoplasmatota___c__Poseidoniia___o__Poseidoniales___f__Poseidoniaceae___g__MGIIa-K1___s__MGIIa-K1_sp003602535_	#FFFFFF	NA
GCA_003602575.1_ASM360257v1__d__Archaea___p__Thermoplasmatota___c__Poseidoniia___o__Poseidoniales___f__Poseidoniaceae___g__MGIIa-L1___s__MGIIa-L1_sp003602575_	#FFFFFF	NA
GCA_003602595.1_ASM360259v1__d__Archaea___p__Thermoplasmatota___c__Poseidoniia___o__Poseidoniales___f__Thalassarchaeaceae___g__MGIIb-O3___s__MGIIb-O3_sp003602595_	#FFFFFF	NA
GCA_003602605.1_ASM360260v1__d__Archaea___p__Thermoplasmatota___c__Poseidoniia___o__Poseidoniales___f__Poseidoniaceae___g__MGIIa-L1___s__MGIIa-L1_sp003602605_	#FFFFFF	NA
GCA_003602635.1_ASM360263v1__d__Archaea___p__Thermoplasmatota___c__Poseidoniia___o__Poseidoniales___f__Poseidoniaceae___g__MGIIa-L3___s__MGIIa-L3_sp003602635_	#FFFFFF	NA
GCA_003602645.1_ASM360264v1__d__Archaea___p__Thermoplasmatota___c__Poseidoniia___o__Poseidoniales___f__Poseidoniaceae___g__MGIIa-L1___s__MGIIa-L1_sp003602645_	#FFFFFF	NA
GCA_003602665.1_ASM360266v1__d__Archaea___p__Thermoplasmatota___c__Poseidoniia___o__Poseidoniales___f__Poseidoniaceae___g__MGIIa-L2___s__MGIIa-L2_sp003602665_	#FFFFFF	NA
GCA_003648985.1_ASM364898v1__d__Archaea___p__Nanoarchaeota___c__Nanoarchaeia___o__Woesearchaeales___f__B54-G15___g__B54-G15___s__B54-G15_sp003648985_	#FFFFFF	NA
GCA_003649695.1_ASM364969v1__d__Archaea___p__Thermoplasmatota___c__Thermoplasmata___o__B87-G9___f__B87-G9___g__B87-G9___s__B87-G9_sp003649695_	#FFFFFF	NA
GCA_003649915.1_ASM364991v1__d__Archaea___p__Thermoplasmatota___c__Thermoplasmata___o__B31-G17___f__B31-G17___g__B31-G17___s__B31-G17_sp003649915_	#FFFFFF	NA
GCA_003650545.1_ASM365054v1__d__Archaea___p__Nanoarchaeota___c__Nanoarchaeia___o__Woesearchaeales___f__B72-G16___g__B72-G16___s__B72-G16_sp003650545_	#FFFFFF	NA
GCA_003650585.1_ASM365058v1__d__Archaea___p__Nanoarchaeota___c__Nanoarchaeia___o__Woesearchaeales___f__B29-G15___g__B29-G15___s__B29-G15_sp003650585_	#FFFFFF	NA
GCA_003650925.1_ASM365092v1__d__Archaea___p__Thermoproteota___c__Thermoproteia___o__QMSL01___f__QMSL01___g__B12-G16___s__B12-G16_sp003650925_	#FFFFFF	NA
GCA_003660555.1_ASM366055v1__d__Archaea___p__Hadarchaeota___c__B88-G9___o__B88-G9___f__B88-G9___g__B88-G9___s__B88-G9_sp003660555_	#FFFFFF	NA
GCA_003660975.1_ASM366097v1__d__Archaea___p__B1Sed10-29___c__B1Sed10-29___o__B1Sed10-29___f__B47-G15___g__B47-G15___s__B47-G15_sp003660975_	#FFFFFF	NA
GCA_003661465.1_ASM366146v1__d__Archaea___p__Hadarchaeota___c__Hadarchaeia___o__Hadarchaeales___f__Hadarchaeaceae___g__B75-G9___s__B75-G9_sp003661465_	#FFFFFF	NA
GCA_003661605.2_ASM366160v2__d__Archaea___p__Thermoproteota___c__QMWL01___o__QMWL01___f__QMWL01___g__QMWL01___s__QMWL01_sp003661605_	#FFFFFF	NA
GCA_003662205.1_ASM366220v1__d__Archaea___p__Thermoproteota___c__Bathyarchaeia___o__TCS64___f__TCS64___g__B46-G15___s__B46-G15_sp003662205_	#FFFFFF	NA
GCA_003663225.1_ASM366322v1__d__Archaea___p__Aenigmatarchaeota___c__Aenigmatarchaeia___o__QMZP01___f__QMZP01___g__QMZP01___s__QMZP01_sp003663225_	#FFFFFF	NA
GCA_003663355.1_ASM366335v1__d__Archaea___p__Aenigmatarchaeota___c__Aenigmatarchaeia___o__QMZS01___f__QMZS01___g__QMZS01___s__QMZS01_sp003663355_	#FFFFFF	NA
GCA_003663585.1_ASM366358v1__d__Archaea___p__Thermoplasmatota___c__B47-G6___o__B47-G6B___f__47-G6___g__B47-G6___s__B47-G6_sp003663585_	#FFFFFF	NA
GCA_003693875.1_ASM369387v1__d__Archaea___p__Nanoarchaeota___c__Nanoarchaeia___o__Pacearchaeales___f__GW2011-AR1___g__JAGVXH01___s__JAGVXH01_sp003693875_	#FFFFFF	NA
GCA_003694055.1_ASM369405v1__d__Archaea___p__Nanoarchaeota___c__Nanoarchaeia___o__Pacearchaeales___f__GW2011-AR1___g__J144___s__J144_sp003694055_	#FFFFFF	NA
GCA_003694385.1_ASM369438v1__d__Archaea___p__Nanoarchaeota___c__Nanoarchaeia___o__Woesearchaeales___f__UBA525___g__UBA153___s__UBA153_sp003694385_	#FFFFFF	NA
GCA_003694495.1_ASM369449v1__d__Archaea___p__Nanoarchaeota___c__Nanoarchaeia___o__SCGC-AAA011-G17___f__GW2011-AR17___g__J104___s__J104_sp003694495_	#FFFFFF	NA
GCA_003694525.1_ASM369452v1__d__Archaea___p__Nanoarchaeota___c__Nanoarchaeia___o__Woesearchaeales___f__ARS49___g__J152___s__J152_sp003694525_	#FFFFFF	NA
GCA_003694805.1_ASM369480v1__d__Archaea___p__Nanoarchaeota___c__Nanoarchaeia___o__Woesearchaeales___f__J110___g__J110___s__J110_sp003694805_	#FFFFFF	NA
GCA_003695045.1_ASM369504v1__d__Archaea___p__Nanoarchaeota___c__Nanoarchaeia___o__Woesearchaeales___f__J091___g__J091___s__J091_sp003695045_	#FFFFFF	NA
GCA_003695265.1_ASM369526v1__d__Archaea___p__Nanoarchaeota___c__Nanoarchaeia___o__Woesearchaeales___f__J072___g__J072___s__J072_sp003695265_	#FFFFFF	NA
GCA_003695435.1_ASM369543v1__d__Archaea___p__Nanoarchaeota___c__Nanoarchaeia___o__Woesearchaeales___f__UBA11576___g__J101___s__J101_sp003695435_	#FFFFFF	NA
GCA_003702465.1_ASM370246v1__d__Archaea___p__Thermoproteota___c__Nitrososphaeria___o__Nitrososphaerales___f__Nitrosopumilaceae___g__Nitrosopumilus___s__Nitrosopumilus_sp003702465_	#FFFFFF	NA
GCA_003702495.1_ASM370249v1__d__Archaea___p__Thermoproteota___c__Nitrososphaeria___o__Nitrososphaerales___f__Nitrosopumilaceae___g__Nitrosopumilus___s__Nitrosopumilus_sp003702495_	#FFFFFF	NA
GCA_003702525.1_ASM370252v1__d__Archaea___p__Thermoproteota___c__Nitrososphaeria___o__Nitrososphaerales___f__Nitrosopumilaceae___g__Nitrosopumilus___s__Nitrosopumilus_sp003702525_	#FFFFFF	NA
GCA_003702545.1_ASM370254v1__d__Archaea___p__Thermoproteota___c__Nitrososphaeria___o__Nitrososphaerales___f__Nitrosopumilaceae___g__Nitrosopumilus___s__Nitrosopumilus_sp003702545_	#FFFFFF	NA
GCA_003724275.1_ASM372427v1__d__Archaea___p__Thermoproteota___c__Nitrososphaeria___o__Nitrososphaerales___f__Nitrosopumilaceae___g__Cenarchaeum___s__Cenarchaeum_sp003724275_	#FFFFFF	NA
GCA_003724285.1_ASM372428v1__d__Archaea___p__Thermoproteota___c__Nitrososphaeria___o__Nitrososphaerales___f__Nitrosopumilaceae___g__Nitrosopumilus___s__Nitrosopumilus_sp003724285_	#FFFFFF	NA
GCA_003724325.1_ASM372432v1__d__Archaea___p__Thermoproteota___c__Nitrososphaeria___o__Nitrososphaerales___f__Nitrosopumilaceae___g__Nitrosopumilus___s__Nitrosopumilus_sp003724325_	#FFFFFF	NA
GCA_003838185.1_ASM383818v1__d__Archaea___p__Halobacteriota___c__Methanomicrobia___o__Methanomicrobiales___f__Methanocorpusculaceae___g__Methanocalculus___s__Methanocalculus_sp003838185_	#FFFFFF	NA
GCA_004028775.1_ASM402877v1__d__Archaea___p__Thermoproteota___c__Methanomethylicia___o__Methanomethylicales___f__Methanomethylicaceae___g__Methanosuratus___s__Methanosuratus_subterraneum_A_	#FFFFFF	NA
GCA_004195435.1_ASM419543v1__d__Archaea___p__Nanoarchaeota___c__Nanoarchaeia___o__Pacearchaeales___f__GW2011-AR1___g__PSPM01___s__PSPM01_sp004195435_	#FFFFFF	NA
GCA_004195515.1_ASM419551v1__d__Archaea___p__Thermoplasmatota___c__Poseidoniia___o__Poseidoniales___f__Poseidoniaceae___g__MGIIa-K1___s__MGIIa-K1_sp004195515_	#FFFFFF	NA
GCA_004195615.1_ASM419561v1__d__Archaea___p__Thermoplasmatota___c__Poseidoniia___o__Poseidoniales___f__Thalassarchaeaceae___g__MGIIb-O3___s__MGIIb-O3_sp004195615_	#FFFFFF	NA
GCA_004195635.1_ASM419563v1__d__Archaea___p__Thermoplasmatota___c__Poseidoniia___o__Poseidoniales___f__Poseidoniaceae___g__PSPT01___s__PSPT01_sp004195635_	#FFFFFF	NA
GCA_004195715.1_ASM419571v1__d__Archaea___p__Thermoplasmatota___c__Poseidoniia___o__Poseidoniales___f__Thalassarchaeaceae___g__Thalassarchaeum___s__Thalassarchaeum_sp004195715_	#FFFFFF	NA
GCA_004212075.1_ASM421207v1__d__Archaea___p__Halobacteriota___c__Methanoliparia___o__Methanoliparales___f__Methanoliparaceae___g__Methanoliparum___s__Methanoliparum_thermophilum_	#FFFFFF	NA
GCA_004297575.1_ASM429757v1__d__Archaea___p__Aenigmatarchaeota___c__Aenigmatarchaeia___o__CG10238-14___f__SCSR01___g__SCSR01___s__SCSR01_sp004297575_	#FFFFFF	NA
GCA_004297665.1_ASM429766v1__d__Archaea___p__Thermoproteota___c__Nitrososphaeria___o__Nitrososphaerales___f__Nitrosopumilaceae___g__Nitrosarchaeum___s__Nitrosarchaeum_sp004297665_	#FFFFFF	NA
GCA_004322465.1_ASM432246v1__d__Archaea___p__Thermoproteota___c__Nitrososphaeria___o__Nitrososphaerales___f__Nitrosopumilaceae___g__Nitrosotenuis___s__Nitrosotenuis_sp004322465_	#FFFFFF	NA
GCA_004347925.1_ASM434792v1__d__Archaea___p__Hadarchaeota___c__Hadarchaeia___o__Hadarchaeales___f__WYZ-LMO6___g__WYZ-LMO6___s__WYZ-LMO6_sp004347925_	#FFFFFF	NA
GCA_004375695.1_ASM437569v1__d__Archaea___p__Hadarchaeota___c__Hadarchaeia___o__Hadarchaeales___f__Hadarchaeaceae___g__DG-33___s__DG-33_sp004375695_	#FFFFFF	NA
GCA_004377185.1_ASM437718v1__d__Archaea___p__Thermoplasmatota___c__Thermoplasmata___o__RBG-16-68-12___f__SOIM01___g__SOIM01___s__SOIM01_sp004377185_	#FFFFFF	NA
GCA_004524565.1_ASM452456v1__d__Archaea___p__Asgardarchaeota___c__Thorarchaeia___o__Thorarchaeales___f__Thorarchaeaceae___g__MP8T-1___s__MP8T-1_sp004524565_	#FFFFFF	NA
GCA_004525545.1_ASM452554v1__d__Archaea___p__Thermoplasmatota___c__Thermoplasmata___o__Methanomassiliicoccales___f__UBA472___g__UBA472___s__UBA472_sp004525545_	#FFFFFF	NA
GCA_005191425.1_ASM519142v1__d__Archaea___p__Asgardarchaeota___c__Lokiarchaeia___o__Helarchaeales___f__HEL-GB-B___g__HEL-GB-B___s__HEL-GB-B_sp005191425_	#FFFFFF	NA
GCA_005222965.1_ASM522296v1__d__Archaea___p__Nanoarchaeota___c__Nanoarchaeia___o__Woesearchaeales___f__B3-WOES___g__B3-WOES___s__B3-WOES_sp005222965_	#FFFFFF	NA
GCA_005240025.1_ASM524002v1__d__Archaea___p__Thermoproteota___c__Nitrososphaeria___o__Nitrososphaerales___f__Nitrosopumilaceae___g__Nitrosotenuis___s__Nitrosotenuis_sp005240025_	#FFFFFF	NA
GCA_005798405.1_ASM579840v1__d__Archaea___p__Thermoproteota___c__Nitrososphaeria___o__Nitrososphaerales___f__Nitrosopumilaceae___g__Nitrosarchaeum___s__Nitrosarchaeum_sp005798405_	#FFFFFF	NA
GCA_005877205.1_ASM587720v1__d__Archaea___p__Thermoproteota___c__Nitrososphaeria___o__Nitrososphaerales___f__Nitrosopumilaceae___g__Nitrosotalea___s__Nitrosotalea_sp005877205_	#FFFFFF	NA
GCA_005877305.1_ASM587730v1__d__Archaea___p__Thermoproteota___c__Nitrososphaeria___o__Nitrososphaerales___f__Nitrosopumilaceae___g__TA-20___s__TA-20_sp005877305_	#FFFFFF	NA
GCA_005878325.1_ASM587832v1__d__Archaea___p__Thermoplasmatota___c__Thermoplasmata___o__RBG-16-68-12___f__RBG-16-68-12___g__RBG-16-68-12___s__RBG-16-68-12_sp005878325_	#FFFFFF	NA
GCA_005878375.1_ASM587837v1__d__Archaea___p__Thermoplasmatota___c__Thermoplasmata___o__RBG-16-68-12___f__EA-27___g__EA-27___s__EA-27_sp005878375_	#FFFFFF	NA
GCA_005878385.1_ASM587838v1__d__Archaea___p__Thermoplasmatota___c__Thermoplasmata___o__RBG-16-68-12___f__RBG-16-68-12___g__RBG-16-68-12___s__RBG-16-68-12_sp005878385_	#FFFFFF	NA
GCA_005878415.1_ASM587841v1__d__Archaea___p__Thermoplasmatota___c__Thermoplasmata___o__RBG-16-68-12___f__RBG-16-68-12___g__RBG-16-68-12___s__RBG-16-68-12_sp005878415_	#FFFFFF	NA
GCA_005878485.1_ASM587848v1__d__Archaea___p__Thermoplasmatota___c__Thermoplasmata___o__RBG-16-68-12___f__RBG-16-68-12___g__RBG-16-68-12___s__RBG-16-68-12_sp005878485_	#FFFFFF	NA
GCA_005878515.1_ASM587851v1__d__Archaea___p__Thermoplasmatota___c__Thermoplasmata___o__RBG-16-68-12___f__RBG-16-68-12___g__RBG-16-68-12___s__RBG-16-68-12_sp005878515_	#FFFFFF	NA
GCA_005878525.1_ASM587852v1__d__Archaea___p__Thermoplasmatota___c__Thermoplasmata___o__RBG-16-68-12___f__RBG-16-68-12___g__RBG-16-68-12___s__RBG-16-68-12_sp005878525_	#FFFFFF	NA
GCA_005878615.1_ASM587861v1__d__Archaea___p__Thermoplasmatota___c__Thermoplasmata___o__RBG-16-68-12___f__RBG-16-68-12___g__RBG-16-68-12___s__RBG-16-68-12_sp005878615_	#FFFFFF	NA
GCA_005878635.1_ASM587863v1__d__Archaea___p__Thermoplasmatota___c__Thermoplasmata___o__RBG-16-68-12___f__RBG-16-68-12___g__RBG-16-68-12___s__RBG-16-68-12_sp005878635_	#FFFFFF	NA
GCA_005878665.1_ASM587866v1__d__Archaea___p__Thermoplasmatota___c__Thermoplasmata___o__RBG-16-68-12___f__RBG-16-68-12___g__RBG-16-68-12___s__RBG-16-68-12_sp005878665_	#FFFFFF	NA
GCA_005878915.1_ASM587891v1__d__Archaea___p__Thermoplasmatota___c__Thermoplasmata___o__RBG-16-68-12___f__RBG-16-68-12___g__EA-19___s__EA-19_sp005878915_	#FFFFFF	NA
GCA_005878955.1_ASM587895v1__d__Archaea___p__Thermoplasmatota___c__Thermoplasmata___o__RBG-16-68-12___f__RBG-16-68-12___g__EA-19___s__EA-19_sp005878955_	#FFFFFF	NA
GCA_005878985.1_ASM587898v1__d__Archaea___p__Thermoplasmatota___c__Thermoplasmata___o__RBG-16-68-12___f__RBG-16-68-12___g__RBG-16-68-12___s__RBG-16-68-12_sp005878985_	#FFFFFF	NA
GCA_005878995.1_ASM587899v1__d__Archaea___p__Thermoplasmatota___c__Thermoplasmata___o__RBG-16-68-12___f__RBG-16-68-12___g__RBG-16-68-12___s__RBG-16-68-12_sp005878995_	#FFFFFF	NA
GCA_005879015.1_ASM587901v1__d__Archaea___p__Thermoplasmatota___c__Thermoplasmata___o__RBG-16-68-12___f__RBG-16-68-12___g__RBG-16-68-12___s__RBG-16-68-12_sp005879015_	#FFFFFF	NA
GCA_005879045.1_ASM587904v1__d__Archaea___p__Thermoplasmatota___c__Thermoplasmata___o__RBG-16-68-12___f__RBG-16-68-12___g__RBG-16-68-12___s__RBG-16-68-12_sp005879045_	#FFFFFF	NA
GCA_005879065.1_ASM587906v1__d__Archaea___p__Thermoplasmatota___c__Thermoplasmata___o__RBG-16-68-12___f__RBG-16-68-12___g__RBG-16-68-12___s__RBG-16-68-12_sp005879065_	#FFFFFF	NA
GCA_006954405.1_ASM695440v1__d__Archaea___p__Thermoplasmatota___c__Thermoplasmata___o__Methanomassiliicoccales___f__Methanomethylophilaceae___g__MX-02___s__MX-02_sp006954405_	#FFFFFF	NA
GCA_006954465.1_ASM695446v1__d__Archaea___p__Thermoplasmatota___c__Thermoplasmata___o__Methanomassiliicoccales___f__Methanomethylophilaceae___g__UBA71___s__UBA71_sp006954465_	#FFFFFF	NA
GCA_007116295.1_ASM711629v1__d__Archaea___p__Nanoarchaeota___c__Nanoarchaeia___o__Woesearchaeales___f__21-14-0-10-32-9___g__SKIS01___s__SKIS01_sp007116295_	#FFFFFF	NA
GCA_007116645.1_ASM711664v1__d__Archaea___p__Nanoarchaeota___c__Nanoarchaeia___o__Woesearchaeales___f__SKIA01___g__SKIA01___s__SKIA01_sp007116645_	#FFFFFF	NA
GCA_007116915.1_ASM711691v1__d__Archaea___p__Thermoplasmatota___c__Thermoplasmata___o__Methanomassiliicoccales___f__Methanomethylophilaceae___g__PWHV01___s__PWHV01_sp007116915_	#FFFFFF	NA
GCA_007117065.1_ASM711706v1__d__Archaea___p__Nanoarchaeota___c__Nanoarchaeia___o__Woesearchaeales___f__SKIA01___g__SKIA01___s__SKIA01_sp007117065_	#FFFFFF	NA
GCA_007117145.1_ASM711714v1__d__Archaea___p__Nanoarchaeota___c__Nanoarchaeia___o__Woesearchaeales___f__21-14-0-10-32-9___g__SKIS01___s__SKIS01_sp007117145_	#FFFFFF	NA
GCA_007117405.1_ASM711740v1__d__Archaea___p__Nanoarchaeota___c__Nanoarchaeia___o__Woesearchaeales___f__UBA583___g__UBA583___s__UBA583_sp007117405_	#FFFFFF	NA
GCA_007117455.1_ASM711745v1__d__Archaea___p__Thermoplasmatota___c__Thermoplasmata___o__Methanomassiliicoccales___f__Methanomethylophilaceae___g__PWHV01___s__PWHV01_sp007117455_	#FFFFFF	NA
GCA_007117735.1_ASM711773v1__d__Archaea___p__Nanoarchaeota___c__Nanoarchaeia___o__Woesearchaeales___f__SKGA01___g__SKGA01___s__SKGA01_sp007117735_	#FFFFFF	NA
GCA_007117755.1_ASM711775v1__d__Archaea___p__Nanoarchaeota___c__Nanoarchaeia___o__Woesearchaeales___f__21-14-0-10-32-9___g__SKIS01___s__SKIS01_sp007117755_	#FFFFFF	NA
GCA_007128245.1_ASM712824v1__d__Archaea___p__Nanoarchaeota___c__Nanoarchaeia___o__Woesearchaeales___f__SKIA01___g__SKIA01___s__SKIA01_sp007128245_	#FFFFFF	NA
GCA_007129655.1_ASM712965v1__d__Archaea___p__Thermoplasmatota___c__Thermoplasmata___o__PWKY01___f__PWKY01___g__SKVC01___s__SKVC01_sp007129655_	#FFFFFF	NA
GCA_007131205.1_ASM713120v1__d__Archaea___p__Nanoarchaeota___c__Nanoarchaeia___o__Woesearchaeales___f__21-14-0-10-32-9___g__PWWA01___s__PWWA01_sp007131205_	#FFFFFF	NA
GCA_007133925.1_ASM713392v1__d__Archaea___p__Thermoplasmatota___c__Thermoplasmata___o__PWKY01___f__PWKY01___g__PWKY01___s__PWKY01_sp007133925_	#FFFFFF	NA
GCA_007280335.1_ASM728033v1__d__Archaea___p__Thermoproteota___c__Nitrososphaeria___o__Nitrososphaerales___f__Nitrosopumilaceae___g__TA-20___s__TA-20_sp007280335_	#FFFFFF	NA
GCA_007280465.1_ASM728046v1__d__Archaea___p__Thermoproteota___c__Nitrososphaeria___o__Nitrososphaerales___f__Nitrosopumilaceae___g__Nitrosotalea___s__Nitrosotalea_sp007280465_	#FFFFFF	NA
GCA_007570915.1_ASM757091v1__d__Archaea___p__Thermoproteota___c__Nitrososphaeria___o__Nitrososphaerales___f__Nitrosopumilaceae___g__Cenarchaeum___s__Cenarchaeum_sp007570915_	#FFFFFF	NA
GCA_007571135.1_ASM757113v1__d__Archaea___p__Thermoproteota___c__Nitrososphaeria___o__Nitrososphaerales___f__Nitrosopumilaceae___g__Nitrosopumilus___s__Nitrosopumilus_sp007571135_	#FFFFFF	NA
GCA_007571225.1_ASM757122v1__d__Archaea___p__Thermoproteota___c__Nitrososphaeria___o__Nitrososphaerales___f__Nitrosopumilaceae___g__Nitrosopumilus___s__Nitrosopumilus_sp007571225_	#FFFFFF	NA
GCA_008080815.1_ASM808081v1__d__Archaea___p__Thermoproteota___c__Nitrososphaeria___o__Nitrososphaerales___f__Nitrosopumilaceae___g__Nitrosopumilus___s__Nitrosopumilus_sp008080815_	#FFFFFF	NA
GCA_008709555.1_ASM870955v1__d__Archaea___p__Thermoplasmatota___c__Thermoplasmata___o__Thermoplasmatales___f__Thermoplasmataceae___g__Thermoplasma___s__Thermoplasma_sp008709555_	#FFFFFF	NA
GCA_008974855.1_ASM897485v1__d__Archaea___p__Thermoproteota___c__Nitrososphaeria___o__Nitrososphaerales___f__Nitrosopumilaceae___g__CSP1-1___s__CSP1-1_sp008974855_	#FFFFFF	NA
GCA_009392915.1_ASM939291v1__d__Archaea___p__Iainarchaeota___c__Iainarchaeia___o__0-14-0-20-30-16___f__CSSED10-239___g__Forterrea___s__Forterrea_multitransposorum_	#FFFFFF	NA
GCA_009691355.1_ASM969135v1__d__Archaea___p__Nanoarchaeota___c__Nanoarchaeia___o__SCGC-AAA011-G17___f__GW2011-AR17___g__GW2011-AR17___s__GW2011-AR17_sp009691355_	#FFFFFF	NA
GCA_009694725.1_ASM969472v1__d__Archaea___p__Nanoarchaeota___c__Nanoarchaeia___o__Pacearchaeales___f__GW2011-AR1___g__SICV01___s__SICV01_sp009694725_	#FFFFFF	NA
GCA_009694755.1_ASM969475v1__d__Archaea___p__Nanoarchaeota___c__Nanoarchaeia___o__Pacearchaeales___f__GW2011-AR1___g__SICU01___s__SICU01_sp009694755_	#FFFFFF	NA
GCA_009697485.1_ASM969748v1__d__Archaea___p__Thermoproteota___c__Nitrososphaeria___o__Nitrososphaerales___f__Nitrosopumilaceae___g__Nitrosarchaeum___s__Nitrosarchaeum_sp009697485_	#FFFFFF	NA
GCA_009758405.1_ASM975840v1__d__Archaea___p__Thermoplasmatota___c__Thermoplasmata___o__ARK-15___f__ARK-15___g__ARK-15___s__ARK-15_sp009758405_	#FFFFFF	NA
GCA_009776625.1_ASM977662v1__d__Archaea___p__Thermoplasmatota___c__Thermoplasmata___o__Methanomassiliicoccales___f__Methanomethylophilaceae___g__Methanoplasma___s__Methanoplasma_sp009776625_	#FFFFFF	NA
GCA_009776695.1_ASM977669v1__d__Archaea___p__Thermoplasmatota___c__Thermoplasmata___o__Methanomassiliicoccales___f__Methanomethylophilaceae___g__WRKA01___s__WRKA01_sp009776695_	#FFFFFF	NA
GCA_009777615.1_ASM977761v1__d__Archaea___p__Thermoplasmatota___c__Thermoplasmata___o__Methanomassiliicoccales___f__Methanomethylophilaceae___g__Methanoplasma___s__Methanoplasma_sp009777615_	#FFFFFF	NA
GCA_009778265.1_ASM977826v1__d__Archaea___p__Thermoplasmatota___c__Thermoplasmata___o__Methanomassiliicoccales___f__Methanomethylophilaceae___g__WRKA01___s__WRKA01_sp009778265_	#FFFFFF	NA
GCA_009778275.1_ASM977827v1__d__Archaea___p__Thermoplasmatota___c__Thermoplasmata___o__Methanomassiliicoccales___f__Methanomethylophilaceae___g__Methanoplasma___s__Methanoplasma_sp009778275_	#FFFFFF	NA
GCA_009778575.1_ASM977857v1__d__Archaea___p__Thermoplasmatota___c__Thermoplasmata___o__Methanomassiliicoccales___f__Methanomethylophilaceae___g__Methanoplasma___s__Methanoplasma_sp009778575_	#FFFFFF	NA
GCA_009780575.1_ASM978057v1__d__Archaea___p__Thermoplasmatota___c__Thermoplasmata___o__Methanomassiliicoccales___f__Methanomethylophilaceae___g__WRKA01___s__WRKA01_sp009780575_	#FFFFFF	NA
GCA_009780795.1_ASM978079v1__d__Archaea___p__Thermoplasmatota___c__Thermoplasmata___o__Methanomassiliicoccales___f__Methanomethylophilaceae___g__WRKA01___s__WRKA01_sp009780795_	#FFFFFF	NA
GCA_009784745.1_ASM978474v1__d__Archaea___p__Thermoplasmatota___c__Thermoplasmata___o__Methanomassiliicoccales___f__Methanomethylophilaceae___g__WRKA01___s__WRKA01_sp009784745_	#FFFFFF	NA
GCA_009786295.1_ASM978629v1__d__Archaea___p__Thermoplasmatota___c__Thermoplasmata___o__Methanomassiliicoccales___f__Methanomethylophilaceae___g__Methanoplasma___s__Methanoplasma_sp009786295_	#FFFFFF	NA
GCA_009840065.1_ASM984006v1__d__Archaea___p__Thermoproteota___c__Nitrososphaeria___o__Nitrososphaerales___f__Nitrosopumilaceae___g__VYCS01___s__VYCS01_sp009840065_	#FFFFFF	NA
GCA_009843815.1_ASM984381v1__d__Archaea___p__Thermoproteota___c__Nitrososphaeria___o__Nitrososphaerales___f__Nitrosopumilaceae___g__VYCS01___s__VYCS01_sp009843815_	#FFFFFF	NA
GCA_009887095.1_ASM988709v1__d__Archaea___p__Thermoplasmatota___c__Poseidoniia___o__Poseidoniales___f__Poseidoniaceae___g__MGIIa-L1___s__MGIIa-L1_sp009887095_	#FFFFFF	NA
GCA_009887135.1_ASM988713v1__d__Archaea___p__Thermoplasmatota___c__Poseidoniia___o__Poseidoniales___f__Poseidoniaceae___g__MGIIa-L2___s__MGIIa-L2_sp009887135_	#FFFFFF	NA
GCA_009887195.1_ASM988719v1__d__Archaea___p__Thermoplasmatota___c__Poseidoniia___o__Poseidoniales___f__Poseidoniaceae___g__MGIIa-L1___s__MGIIa-L1_sp009887195_	#FFFFFF	NA
GCA_009911715.1_ASM991171v1__d__Archaea___p__Thermoplasmatota___c__Thermoplasmata___o__Methanomassiliicoccales___f__Methanomethylophilaceae___g__UBA71___s__UBA71_sp006954425_	#FFFFFF	NA
GCA_009936765.1_ASM993676v1__d__Archaea___p__Thermoplasmatota___c__Poseidoniia___o__Poseidoniales___f__Poseidoniaceae___g__MGIIa-K1___s__MGIIa-K1_sp009936765_	#FFFFFF	NA
GCA_009937025.1_ASM993702v1__d__Archaea___p__Thermoplasmatota___c__Poseidoniia___o__Poseidoniales___f__Poseidoniaceae___g__MGIIa-L1___s__MGIIa-L1_sp009937025_	#FFFFFF	NA
GCA_009937205.1_ASM993720v1__d__Archaea___p__Thermoplasmatota___c__Poseidoniia___o__Poseidoniales___f__Poseidoniaceae___g__MGIIa-L1___s__MGIIa-L1_sp009937205_	#FFFFFF	NA
GCA_009992175.1_ASM999217v1__d__Archaea___p__Nanoarchaeota___c__Nanoarchaeia___o__Pacearchaeales___f__GW2011-AR1___g__GW2011-AR1___s__GW2011-AR1_sp009992175_	#FFFFFF	NA
GCA_009992215.1_ASM999221v1__d__Archaea___p__Nanoarchaeota___c__Nanoarchaeia___o__Pacearchaeales___f__GW2011-AR1___g__GW2011-AR1___s__GW2011-AR1_sp009992215_	#FFFFFF	NA
GCA_010028495.1_ASM1002849v1__d__Archaea___p__Thermoproteota___c__Nitrososphaeria___o__Nitrososphaerales___f__Nitrosopumilaceae___g__Nitrosotenuis___s__Nitrosotenuis_sp010028495_	#FFFFFF	NA
GCA_011040545.1_ASM1104054v1__d__Archaea___p__Thermoproteota___c__Bathyarchaeia___o__EX4484-135___f__EX4484-135___g__EX4484-135___s__EX4484-135_sp011040545_	#FFFFFF	NA
GCA_011041895.1_ASM1104189v1__d__Archaea___p__Thermoproteota___c__Korarchaeia___o__DRAE01___f__DRAE01___g__DRAE01___s__DRAE01_sp011041895_	#FFFFFF	NA
GCA_011045925.1_ASM1104592v1__d__Archaea___p__Nanoarchaeota___c__Nanoarchaeia___o__Woesearchaeales___f__UBA119___g__DSBS01___s__DSBS01_sp011045925_	#FFFFFF	NA
GCA_011046235.1_ASM1104623v1__d__Archaea___p__Thermoplasmatota___c__Thermoplasmata___o__UBA10834___f__DTMW01___g__DSAX01___s__DSAX01_sp011046235_	#FFFFFF	NA
GCA_011049195.1_ASM1104919v1__d__Archaea___p__SpSt-1190___c__SpSt-1190___o__SpSt-1190___f__SpSt-1190___g__SpSt-1190___s__SpSt-1190_sp011049195_	#FFFFFF	NA
GCA_011055585.1_ASM1105558v1__d__Archaea___p__Thermoproteota___c__Nitrososphaeria___o__Nitrososphaerales___f__Nitrosopumilaceae___g__DRGT01___s__DRGT01_sp011055585_	#FFFFFF	NA
GCA_011329125.1_ASM1132912v1__d__Archaea___p__Nanoarchaeota___c__Nanoarchaeia___o__Woesearchaeales___f__UBA9642___g__UBA9642___s__UBA9642_sp011329125_	#FFFFFF	NA
GCA_011331255.1_ASM1133125v1__d__Archaea___p__Thermoplasmatota___c__Thermoplasmata___o__RBG-16-68-12___f__RBG-16-68-12___g__RBG-16-68-12___s__RBG-16-68-12_sp011331255_	#FFFFFF	NA
GCA_011331795.1_ASM1133179v1__d__Archaea___p__Nanoarchaeota___c__Nanoarchaeia___o__Woesearchaeales___f__ARS49___g__DSQK01___s__DSQK01_sp011331795_	#FFFFFF	NA
GCA_011333475.1_ASM1133347v1__d__Archaea___p__Thermoplasmatota___c__Thermoplasmata___o__DTKX01___f__DTKX01___g__DTKX01___s__DTKX01_sp011333475_	#FFFFFF	NA
GCA_011333755.1_ASM1133375v1__d__Archaea___p__Nanoarchaeota___c__Nanoarchaeia___o__CSSed11-243R1___f__CSSed11-243R1___g__DTJS01___s__DTJS01_sp011333755_	#FFFFFF	NA
GCA_011333975.1_ASM1133397v1__d__Archaea___p__Nanoarchaeota___c__Nanoarchaeia___o__Pacearchaeales___f__GW2011-AR1___g__DTIM01___s__DTIM01_sp011333975_	#FFFFFF	NA
GCA_011334385.1_ASM1133438v1__d__Archaea___p__Aenigmatarchaeota___c__Aenigmatarchaeia___o__CG10238-14___f__SCSR01___g__SpSt-971___s__SpSt-971_sp011334385_	#FFFFFF	NA
GCA_011334705.1_ASM1133470v1__d__Archaea___p__Thermoplasmatota___c__Thermoplasmata___o__Thermoplasmatales___f__Thermoplasmataceae___g__B-DKE___s__B-DKE_sp011334705_	#FFFFFF	NA
GCA_011334735.1_ASM1133473v1__d__Archaea___p__Thermoplasmatota___c__Thermoplasmata___o__Methanomassiliicoccales___f__JACIVX01___g__JACIVX01___s__JACIVX01_sp011334735_	#FFFFFF	NA
GCA_011335085.1_ASM1133508v1__d__Archaea___p__Aenigmatarchaeota___c__Aenigmatarchaeia___o__CG10238-14___f__SCSR01___g__SpSt-742___s__SpSt-742_sp011335085_	#FFFFFF	NA
GCA_011355145.1_ASM1135514v1__d__Archaea___p__Thermoplasmatota___c__Thermoplasmata___o__UBA10834___f__DTMW01___g__DTMW01___s__DTMW01_sp011355145_	#FFFFFF	NA
GCA_011358095.1_ASM1135809v1__d__Archaea___p__Thermoplasmatota___c__Thermoplasmata___o__Thermoplasmatales___f__GCA-001856825___g__GCA-001856825___s__GCA-001856825_sp011358095_	#FFFFFF	NA
GCA_011358645.1_ASM1135864v1__d__Archaea___p__Micrarchaeota___c__Micrarchaeia___o__DTNL01___f__DTNL01___g__DTNL01___s__DTNL01_sp011358645_	#FFFFFF	NA
GCA_011361855.1_ASM1136185v1__d__Archaea___p__Hadarchaeota___c__Hadarchaeia___o__Hadarchaeales___f__DSZJ01___g__DSZJ01___s__DSZJ01_sp011361855_	#FFFFFF	NA
GCA_011362025.1_ASM1136202v1__d__Archaea___p__Asgardarchaeota___c__Jordarchaeia___o__Jordarchaeales___f__DTBI01___g__DTBI01___s__DTBI01_sp011362025_	#FFFFFF	NA
GCA_011362245.1_ASM1136224v1__d__Archaea___p__Thermoproteota___c__Methanomethylicia___o__DTDM01___f__DTDM01___g__DTDM01___s__DTDM01_sp011362245_	#FFFFFF	NA
GCA_011362635.1_ASM1136263v1__d__Archaea___p__Thermoplasmatota___c__Thermoplasmata___o__RBG-16-68-12___f__RBG-16-68-12___g__RBG-16-68-12___s__RBG-16-68-12_sp011362635_	#FFFFFF	NA
GCA_011363025.1_ASM1136302v1__d__Archaea___p__Thermoplasmatota___c__Thermoplasmata___o__UBA184___f__DTFW01___g__DTFW01___s__DTFW01_sp011363025_	#FFFFFF	NA
GCA_011363135.1_ASM1136313v1__d__Archaea___p__Aenigmatarchaeota___c__Aenigmatarchaeia___o__CG10238-14___f__SCSR01___g__SpSt-734___s__SpSt-734_sp011363135_	#FFFFFF	NA
GCA_011365055.1_ASM1136505v1__d__Archaea___p__Asgardarchaeota___c__Lokiarchaeia___o__Helarchaeales___f__RDOG01___g__RDOG01___s__RDOG01_sp011365055_	#FFFFFF	NA
GCA_011366665.1_ASM1136666v1__d__Archaea___p__Thermoproteota___c__Bathyarchaeia___o__B24___f__B24___g__DTBU01___s__DTBU01_sp011366665_	#FFFFFF	NA
GCA_011366705.1_ASM1136670v1__d__Archaea___p__Nanoarchaeota___c__Nanoarchaeia___o__DTBS01___f__DTBS01___g__DTBS01___s__DTBS01_sp011366705_	#FFFFFF	NA
GCA_011367145.1_ASM1136714v1__d__Archaea___p__Hadarchaeota___c__Hadarchaeia___o__Hadarchaeales___f__DSZJ01___g__DSZJ01___s__DSZJ01_sp011367145_	#FFFFFF	NA
GCA_011367165.1_ASM1136716v1__d__Archaea___p__Hadarchaeota___c__Hadarchaeia___o__Hadarchaeales___f__WYZ-LMO6___g__WYZ-LMO6___s__WYZ-LMO6_sp011367165_	#FFFFFF	NA
GCA_011367225.1_ASM1136722v1__d__Archaea___p__Hadarchaeota___c__Hadarchaeia___o__Hadarchaeales___f__DTKF01___g__DTKF01___s__DTKF01_sp011367225_	#FFFFFF	NA
GCA_011368255.1_ASM1136825v1__d__Archaea___p__Nanoarchaeota___c__Nanoarchaeia___o__Woesearchaeales___f__DSVV01___g__DSVV01___s__DSVV01_sp011368255_	#FFFFFF	NA
GCA_011370275.1_ASM1137027v1__d__Archaea___p__Thermoplasmatota___c__Thermoplasmata___o__Thermoplasmatales___f__Thermoplasmataceae___g__UBA582___s__UBA582_sp011370275_	#FFFFFF	NA
GCA_011370445.1_ASM1137044v1__d__Archaea___p__Hadarchaeota___c__Hadarchaeia___o__Hadarchaeales___f__DTKF01___g__DTKF01___s__DTKF01_sp011370445_	#FFFFFF	NA
GCA_011372335.1_ASM1137233v1__d__Archaea___p__Nanoarchaeota___c__Nanoarchaeia___o__Woesearchaeales___f__SM23-78___g__SM23-78___s__SM23-78_sp011372335_	#FFFFFF	NA
GCA_011372955.1_ASM1137295v1__d__Archaea___p__Thermoproteota___c__Methanomethylicia___o__B29-G17___f__DSZF01___g__DSZF01___s__DSZF01_sp011372955_	#FFFFFF	NA
GCA_011373895.1_ASM1137389v1__d__Archaea___p__Thermoproteota___c__Bathyarchaeia___o__B26-1___f__UBA233___g__DRVV01___s__DRVV01_sp011373895_	#FFFFFF	NA
GCA_011375665.1_ASM1137566v1__d__Archaea___p__Thermoproteota___c__Methanomethylicia___o__Nezhaarchaeales___f__B40-G2___g__DRYY01___s__DRYY01_sp011375665_	#FFFFFF	NA
GCA_011375895.1_ASM1137589v1__d__Archaea___p__Thermoproteota___c__Thermoproteia___o__EX4484-217-1___f__EX4484-217-1___g__DRYM01___s__DRYM01_sp011375895_	#FFFFFF	NA
GCA_011380095.1_ASM1138009v1__d__Archaea___p__Altiarchaeota___c__Altiarchaeia___o__IMC4___f__SCGC-AAA252-I15___g__DSAL01___s__DSAL01_sp011380095_	#FFFFFF	NA
GCA_011391345.1_ASM1139134v1__d__Archaea___p__Thermoplasmatota___c__Thermoplasmata___o__UBA10834___f__UBA10834___g__UBA9653___s__UBA9653_sp011391345_	#FFFFFF	NA
GCA_011522915.1_ASM1152291v1__d__Archaea___p__Thermoplasmatota___c__Poseidoniia___o__Poseidoniales___f__Poseidoniaceae___g__MGIIa-K1___s__MGIIa-K1_sp011522915_	#FFFFFF	NA
GCA_011523055.1_ASM1152305v1__d__Archaea___p__Thermoplasmatota___c__Poseidoniia___o__Poseidoniales___f__Thalassarchaeaceae___g__MGIIb-N1___s__MGIIb-N1_sp011523055_	#FFFFFF	NA
GCA_011523285.1_ASM1152328v1__d__Archaea___p__Thermoproteota___c__Nitrososphaeria___o__Nitrososphaerales___f__Nitrosopumilaceae___g__WTHC01___s__WTHC01_sp011523285_	#FFFFFF	NA
GCA_011524855.1_ASM1152485v1__d__Archaea___p__Thermoplasmatota___c__Poseidoniia___o__Poseidoniales___f__Poseidoniaceae___g__Poseidonia___s__Poseidonia_sp011524855_	#FFFFFF	NA
GCA_011525095.1_ASM1152509v1__d__Archaea___p__Thermoplasmatota___c__Poseidoniia___o__Poseidoniales___f__Poseidoniaceae___g__MGIIa-K1___s__MGIIa-K1_sp011525095_	#FFFFFF	NA
GCA_011526375.1_ASM1152637v1__d__Archaea___p__Thermoplasmatota___c__Poseidoniia___o__Poseidoniales___f__Poseidoniaceae___g__MGIIa-L1___s__MGIIa-L1_sp011526375_	#FFFFFF	NA
GCA_011620765.1_ASM1162076v1__d__Archaea___p__Thermoplasmatota___c__UBA186___o__UBA287___f__UBA287___g__UBA287___s__UBA287_sp011620765_	#FFFFFF	NA
GCA_011620825.1_ASM1162082v1__d__Archaea___p__Thermoplasmatota___c__Thermoplasmata___o__Methanomassiliicoccales___f__Methanomethylophilaceae___g__VadinCA11___s__VadinCA11_sp011620825_	#FFFFFF	NA
GCA_011773785.1_ASM1177378v1__d__Archaea___p__Thermoproteota___c__Nitrososphaeria___o__Nitrososphaerales___f__Nitrosopumilaceae___g__JACEMX01___s__JACEMX01_sp011773785_	#FFFFFF	NA
GCA_012030815.1_ASM1203081v1__d__Archaea___p__Thermoproteota___c__Nitrososphaeria___o__Nitrososphaerales___f__Nitrosopumilaceae___g__Nitrosarchaeum___s__Nitrosarchaeum_sp012030815_	#FFFFFF	NA
GCA_012270265.1_ASM1227026v1__d__Archaea___p__Thermoplasmatota___c__Poseidoniia___o__Poseidoniales___f__Poseidoniaceae___g__MGIIa-L2___s__MGIIa-L2_sp012270265_	#FFFFFF	NA
GCA_012515075.1_ASM1251507v1__d__Archaea___p__Thermoplasmatota___c__Thermoplasmata___o__Methanomassiliicoccales___f__Methanomethylophilaceae___g__JAAYZC01___s__JAAYZC01_sp012515075_	#FFFFFF	NA
GCA_012518185.1_ASM1251818v1__d__Archaea___p__Thermoplasmatota___c__Thermoplasmata___o__Methanomassiliicoccales___f__Methanomassiliicoccaceae___g__DTU008___s__DTU008_sp012518185_	#FFFFFF	NA
GCA_012519255.1_ASM1251925v1__d__Archaea___p__Thermoplasmatota___c__Thermoplasmata___o__Methanomassiliicoccales___f__Methanomassiliicoccaceae___g__DTU008___s__DTU008_sp012519255_	#FFFFFF	NA
GCA_012520845.1_ASM1252084v1__d__Archaea___p__Thermoplasmatota___c__Thermoplasmata___o__Methanomassiliicoccales___f__Methanomethylophilaceae___g__JAAYNL01___s__JAAYNL01_sp012520845_	#FFFFFF	NA
GCA_012522645.1_ASM1252264v1__d__Archaea___p__Thermoplasmatota___c__Thermoplasmata___o__Methanomassiliicoccales___f__Methanomethylophilaceae___g__RumEn-M2___s__RumEn-M2_sp012522645_	#FFFFFF	NA
GCA_012719175.1_ASM1271917v1__d__Archaea___p__Thermoplasmatota___c__Thermoplasmata___o__Methanomassiliicoccales___f__Methanomassiliicoccaceae___g__UBA6___s__UBA6_sp012719175_	#FFFFFF	NA
GCA_012719315.1_ASM1271931v1__d__Archaea___p__Thermoplasmatota___c__Thermoplasmata___o__Methanomassiliicoccales___f__Methanomethylophilaceae___g__Methanogranum___s__Methanogranum_sp012719315_	#FFFFFF	NA
GCA_012729095.1_ASM1272909v1__d__Archaea___p__Thermoplasmatota___c__Thermoplasmata___o__Methanomassiliicoccales___f__UBA472___g__UBA472___s__UBA472_sp012729095_	#FFFFFF	NA
GCA_012798335.1_ASM1279833v1__d__Archaea___p__Nanoarchaeota___c__Nanoarchaeia___o__Pacearchaeales___f__GW2011-AR1___g__RBG-13-33-26___s__RBG-13-33-26_sp012798335_	#FFFFFF	NA
GCA_012799645.1_ASM1279964v1__d__Archaea___p__Iainarchaeota___c__Iainarchaeia___o__Iainarchaeales___f__JAAZKV01___g__JAAZKV01___s__JAAZKV01_sp012799645_	#FFFFFF	NA
GCA_012959275.1_ASM1295927v1__d__Archaea___p__Thermoplasmatota___c__Poseidoniia___o__Poseidoniales___f__Poseidoniaceae___g__UBA226___s__UBA226_sp012959275_	#FFFFFF	NA
GCA_012959435.1_ASM1295943v1__d__Archaea___p__Thermoplasmatota___c__Poseidoniia___o__Poseidoniales___f__Thalassarchaeaceae___g__MGIIb-Q1___s__MGIIb-Q1_sp012959435_	#FFFFFF	NA
GCA_012959845.1_ASM1295984v1__d__Archaea___p__Thermoplasmatota___c__Poseidoniia___o__Poseidoniales___f__Poseidoniaceae___g__MGIIa-L1___s__MGIIa-L1_sp012959845_	#FFFFFF	NA
GCA_012960975.1_ASM1296097v1__d__Archaea___p__Thermoplasmatota___c__Poseidoniia___o__Poseidoniales___f__Thalassarchaeaceae___g__MGIIb-O2___s__MGIIb-O2_sp004195525_	#FFFFFF	NA
GCA_012962055.1_ASM1296205v1__d__Archaea___p__Hadarchaeota___c__Hadarchaeia___o__Hadarchaeales___f__Hadarchaeaceae___g__B75-G9___s__B75-G9_sp012962055_	#FFFFFF	NA
GCA_012964335.1_ASM1296433v1__d__Archaea___p__Thermoplasmatota___c__Poseidoniia___o__Poseidoniales___f__Thalassarchaeaceae___g__MGIIb-Q1___s__MGIIb-Q1_sp012964335_	#FFFFFF	NA
GCA_012964965.1_ASM1296496v1__d__Archaea___p__Thermoproteota___c__Nitrososphaeria___o__Nitrososphaerales___f__Nitrosopumilaceae___g__Nitrosopelagicus___s__Nitrosopelagicus_sp012964965_	#FFFFFF	NA
GCA_013002265.1_ASM1300226v1__d__Archaea___p__Thermoproteota___c__Nitrososphaeria___o__Nitrososphaerales___f__Nitrosopumilaceae___g__Nitrosopumilus___s__Nitrosopumilus_sp013002265_	#FFFFFF	NA
GCA_013043295.1_ASM1304329v1__d__Archaea___p__Thermoproteota___c__Nitrososphaeria___o__Nitrososphaerales___f__Nitrosopumilaceae___g__Nitrosopumilus___s__Nitrosopumilus_sp013043295_	#FFFFFF	NA
GCA_013044425.1_ASM1304442v1__d__Archaea___p__Thermoplasmatota___c__Thermoplasmata___o__UBA184___f__UBA184___g__UBA184___s__UBA184_sp013044425_	#FFFFFF	NA
GCA_013140415.1_ASM1314041v1__d__Archaea___p__Thermoproteota___c__Nitrososphaeria___o__Nitrososphaerales___f__Nitrosopumilaceae___g__Nitrosarchaeum___s__Nitrosarchaeum_sp013140415_	#FFFFFF	NA
GCA_013152815.1_ASM1315281v1__d__Archaea___p__Nanoarchaeota___c__Nanoarchaeia___o__Woesearchaeales___f__JAADFO01___g__JAADFO01___s__JAADFO01_sp013152815_	#FFFFFF	NA
GCA_013154005.1_ASM1315400v1__d__Archaea___p__Thermoplasmatota___c__Thermoplasmata___o__Aciduliprofundales___f__Aciduliprofundaceae___g__JAADDK01___s__JAADDK01_sp013154005_	#FFFFFF	NA
GCA_013166775.1_ASM1316677v1__d__Archaea___p__Asgardarchaeota___c__Heimdallarchaeia___o__UBA460___f__UBA460___g__UBA460___s__UBA460_sp013166775_	#FFFFFF	NA
GCA_013202845.1_ASM1320284v1__d__Archaea___p__Nanoarchaeota___c__Nanoarchaeia___o__Woesearchaeales___f__GCA-2686295___g__GCA-2686295___s__GCA-2686295_sp013202845_	#FFFFFF	NA
GCA_013202955.1_ASM1320295v1__d__Archaea___p__Nanoarchaeota___c__Nanoarchaeia___o__Woesearchaeales___f__JABMPP01___g__JABMPP01___s__JABMPP01_sp013202955_	#FFFFFF	NA
GCA_013203245.1_ASM1320324v1__d__Archaea___p__Thermoproteota___c__Nitrososphaeria___o__Nitrososphaerales___f__Nitrosopumilaceae___g__Nitrosopumilus___s__Nitrosopumilus_sp013203245_	#FFFFFF	NA
GCA_013203345.1_ASM1320334v1__d__Archaea___p__Nanoarchaeota___c__Nanoarchaeia___o__Woesearchaeales___f__UBA11576___g__JABMQF01___s__JABMQF01_sp013203345_	#FFFFFF	NA
GCA_013204355.1_ASM1320435v1__d__Archaea___p__Nanoarchaeota___c__Nanoarchaeia___o__Woesearchaeales___f__GW2011-AR9___g__1-14-0-10-32-24___s__1-14-0-10-32-24_sp013204355_	#FFFFFF	NA
GCA_013215285.1_ASM1321528v1__d__Archaea___p__Thermoproteota___c__Nitrososphaeria___o__Nitrososphaerales___f__Nitrosopumilaceae___g__Nitrosopumilus___s__Nitrosopumilus_sp013215285_	#FFFFFF	NA
GCA_013215525.1_ASM1321552v1__d__Archaea___p__Nanoarchaeota___c__Nanoarchaeia___o__Woesearchaeales___f__UBA583___g__UBA583___s__UBA583_sp013215525_	#FFFFFF	NA
GCA_013287585.1_ASM1328758v1__d__Archaea___p__Thermoproteota___c__Nitrososphaeria___o__Nitrososphaerales___f__Nitrosopumilaceae___g__TA-20___s__TA-20_sp013287585_	#FFFFFF	NA
GCA_013288545.1_ASM1328854v1__d__Archaea___p__Thermoproteota___c__Nitrososphaeria___o__Nitrososphaerales___f__Nitrosopumilaceae___g__Nitrosotalea___s__Nitrosotalea_sp013288545_	#FFFFFF	NA
GCA_013290045.1_ASM1329004v1__d__Archaea___p__Thermoplasmatota___c__Thermoplasmata___o__UBA184___f__UBA184___g__UBA184___s__UBA184_sp013290045_	#FFFFFF	NA
GCA_013329045.1_ASM1332904v1__d__Archaea___p__Nanoarchaeota___c__Nanoarchaeia___o__Woesearchaeales___f__UBA9989___g__UBA9989___s__UBA9989_sp9989u_	#FFFFFF	NA
GCA_013329055.1_ASM1332905v1__d__Archaea___p__Nanoarchaeota___c__Nanoarchaeia___o__Pacearchaeales___f__GW2011-AR1___g__GW2011-AR13___s__GW2011-AR13_sp9966u_	#FFFFFF	NA
GCA_013329105.1_ASM1332910v1__d__Archaea___p__Thermoplasmatota___c__Thermoplasmata___o__Methanomassiliicoccales___f__Methanomethylophilaceae___g__UBA9915___s__UBA9915_sp9915u_	#FFFFFF	NA
GCA_013329135.1_ASM1332913v1__d__Archaea___p__Thermoplasmatota___c__Thermoplasmata___o__UBA10834___f__UBA10834___g__UBA9653___s__UBA9653_sp9653u_	#FFFFFF	NA
GCA_013329175.1_ASM1332917v1__d__Archaea___p__Nanoarchaeota___c__Nanoarchaeia___o__Woesearchaeales___f__UBA11716___g__UBA11716___s__UBA11716_sp9638u_	#FFFFFF	NA
GCA_013329215.1_ASM1332921v1__d__Archaea___p__Nanoarchaeota___c__Nanoarchaeia___o__SCGC-AAA011-G17___f__GW2011-AR17___g__UBA9640___s__UBA9640_sp9640u_	#FFFFFF	NA
GCA_013329255.1_ASM1332925v1__d__Archaea___p__Thermoplasmatota___c__Poseidoniia___o__Poseidoniales___f__Poseidoniaceae___g__MGIIa-L1___s__MGIIa-L1_sp9513u_	#FFFFFF	NA
GCA_013329295.1_ASM1332929v1__d__Archaea___p__Thermoplasmatota___c__Poseidoniia___o__Poseidoniales___f__Poseidoniaceae___g__MGIIa-L1___s__MGIIa-L1_sp9596u_	#FFFFFF	NA
GCA_013329355.1_ASM1332935v1__d__Archaea___p__Thermoplasmatota___c__Poseidoniia___o__Poseidoniales___f__Poseidoniaceae___g__MGIIa-L1___s__MGIIa-L1_sp9354u_	#FFFFFF	NA
GCA_013329565.1_ASM1332956v1__d__Archaea___p__Thermoplasmatota___c__Thermoplasmata___o__Methanomassiliicoccales___f__UBA472___g__UBA472___s__UBA472_sp8940u_	#FFFFFF	NA
GCA_013329855.1_ASM1332985v1__d__Archaea___p__Thermoplasmatota___c__Thermoplasmata___o__RBG-16-68-12___f__RBG-16-68-12___g__RBG-16-68-12___s__RBG-16-68-12_sp8695u_	#FFFFFF	NA
GCA_013329865.1_ASM1332986v1__d__Archaea___p__Thermoplasmatota___c__Poseidoniia___o__Poseidoniales___f__Poseidoniaceae___g__MGIIa-L1___s__MGIIa-L1_sp8725u_	#FFFFFF	NA
GCA_013329905.1_ASM1332990v1__d__Archaea___p__Thermoplasmatota___c__Poseidoniia___o__Poseidoniales___f__Thalassarchaeaceae___g__MGIIb-O1___s__MGIIb-O1_sp8684u_	#FFFFFF	NA
GCA_013329925.1_ASM1332992v1__d__Archaea___p__Thermoplasmatota___c__Poseidoniia___o__Poseidoniales___f__Poseidoniaceae___g__MGIIa-L1___s__MGIIa-L1_sp8734u_	#FFFFFF	NA
GCA_013330015.1_ASM1333001v1__d__Archaea___p__Thermoplasmatota___c__Poseidoniia___o__Poseidoniales___f__Poseidoniaceae___g__MGIIa-L2___s__MGIIa-L2_sp8574u_	#FFFFFF	NA
GCA_013330055.1_ASM1333005v1__d__Archaea___p__Thermoproteota___c__Nitrososphaeria___o__Nitrososphaerales___f__Nitrosopumilaceae___g__UBA8516___s__UBA8516_sp8516u_	#FFFFFF	NA
GCA_013330155.1_ASM1333015v1__d__Archaea___p__Thermoplasmatota___c__Poseidoniia___o__Poseidoniales___f__Poseidoniaceae___g__Poseidonia___s__Poseidonia_sp8339u_	#FFFFFF	NA
GCA_013330285.1_ASM1333028v1__d__Archaea___p__Thermoplasmatota___c__Poseidoniia___o__Poseidoniales___f__Poseidoniaceae___g__MGIIa-L1___s__MGIIa-L1_sp8160u_	#FFFFFF	NA
GCA_013330385.1_ASM1333038v1__d__Archaea___p__Thermoplasmatota___c__Poseidoniia___o__Poseidoniales___f__Thalassarchaeaceae___g__MGIIb-O1___s__MGIIb-O1_sp12570u_	#FFFFFF	NA
GCA_013330595.1_ASM1333059v1__d__Archaea___p__Nanoarchaeota___c__Nanoarchaeia___o__Woesearchaeales___f__UBA9642___g__UBA9642___s__UBA9642_sp12459u_	#FFFFFF	NA
GCA_013330765.1_ASM1333076v1__d__Archaea___p__Thermoplasmatota___c__Poseidoniia___o__Poseidoniales___f__Poseidoniaceae___g__MGIIa-L3___s__MGIIa-L3_sp12206u_	#FFFFFF	NA
GCA_013330825.1_ASM1333082v1__d__Archaea___p__Nanoarchaeota___c__Nanoarchaeia___o__Woesearchaeales___f__GW2011-AR4___g__GW2011-AR11___s__GW2011-AR11_sp12027u_	#FFFFFF	NA
GCA_013330925.1_ASM1333092v1__d__Archaea___p__Thermoplasmatota___c__Poseidoniia___o__Poseidoniales___f__Poseidoniaceae___g__MGIIa-L3___s__MGIIa-L3_sp11892u_	#FFFFFF	NA
GCA_013331125.1_ASM1333112v1__d__Archaea___p__Nanoarchaeota___c__Nanoarchaeia___o__Woesearchaeales___f__UBA11576___g__UBA11576___s__UBA11576_sp11576u_	#FFFFFF	NA
GCA_013331315.1_ASM1333131v1__d__Archaea___p__Thermoplasmatota___c__Thermoplasmata___o__UBA10834___f__UBA10834___g__UBA10834___s__UBA10834_sp10834u_	#FFFFFF	NA
GCA_013331515.1_ASM1333151v1__d__Archaea___p__Nanoarchaeota___c__Nanoarchaeia___o__Woesearchaeales___f__UBA10216___g__UBA10216___s__UBA10216_sp10216u_	#FFFFFF	NA
GCA_013331555.1_ASM1333155v1__d__Archaea___p__Nanoarchaeota___c__Nanoarchaeia___o__Woesearchaeales___f__GW2011-AR9___g__UBA10204___s__UBA10204_sp10204u_	#FFFFFF	NA
GCA_013331575.1_ASM1333157v1__d__Archaea___p__Nanoarchaeota___c__Nanoarchaeia___o__Woesearchaeales___f__UBA525___g__UBA525___s__UBA525_sp10207u_	#FFFFFF	NA
GCA_013331615.1_ASM1333161v1__d__Archaea___p__Nanoarchaeota___c__Nanoarchaeia___o__Woesearchaeales___f__UBA10200___g__UBA10200___s__UBA10200_sp10200u_	#FFFFFF	NA
GCA_013331635.1_ASM1333163v1__d__Archaea___p__Nanoarchaeota___c__Nanoarchaeia___o__Woesearchaeales___f__GW2011-AR9___g__GW2011-AR9___s__GW2011-AR9_sp10194u_	#FFFFFF	NA
GCA_013331695.1_ASM1333169v1__d__Archaea___p__Nanoarchaeota___c__Nanoarchaeia___o__Woesearchaeales___f__UBA12501___g__UBA12501___s__UBA12501_sp10192u_	#FFFFFF	NA
GCA_013331795.1_ASM1333179v1__d__Archaea___p__Nanoarchaeota___c__Nanoarchaeia___o__SCGC-AAA011-G17___f__GW2011-AR17___g__GW2011-AR17___s__GW2011-AR17_sp10136u_	#FFFFFF	NA
GCA_013331935.1_ASM1333193v1__d__Archaea___p__Nanoarchaeota___c__Nanoarchaeia___o__UBA10117___f__UBA10117___g__UBA10117___s__UBA10117_sp10117u_	#FFFFFF	NA
GCA_013331965.1_ASM1333196v1__d__Archaea___p__Nanoarchaeota___c__Nanoarchaeia___o__Woesearchaeales___f__UBA10107___g__UBA10107___s__UBA10107_sp10107u_	#FFFFFF	NA
GCA_013335235.1_ASM1333523v1__d__Archaea___p__Nanoarchaeota___c__Nanoarchaeia___o__Woesearchaeales___f__GW2011-AR15___g__JAAXVZ01___s__JAAXVZ01_sp013335235_	#FFFFFF	NA
GCA_013390375.1_ASM1339037v1__d__Archaea___p__Thermoproteota___c__Nitrososphaeria___o__Nitrososphaerales___f__Nitrosopumilaceae___g__Nitrosopelagicus___s__Nitrosopelagicus_sp000484935_	#FFFFFF	NA
GCA_013390745.1_ASM1339074v1__d__Archaea___p__Thermoproteota___c__Nitrososphaeria___o__Nitrososphaerales___f__Nitrosopumilaceae___g__Nitrosopelagicus___s__Nitrosopelagicus_sp013390745_	#FFFFFF	NA
GCA_013390765.1_ASM1339076v1__d__Archaea___p__Thermoproteota___c__Nitrososphaeria___o__Nitrososphaerales___f__Nitrosopumilaceae___g__Nitrosopelagicus___s__Nitrosopelagicus_sp013390765_	#FFFFFF	NA
GCA_013390785.1_ASM1339078v1__d__Archaea___p__Thermoproteota___c__Nitrososphaeria___o__Nitrososphaerales___f__Nitrosopumilaceae___g__Nitrosopelagicus___s__Nitrosopelagicus_sp013390785_	#FFFFFF	NA
GCA_013390905.1_ASM1339090v1__d__Archaea___p__Thermoproteota___c__Nitrososphaeria___o__Nitrososphaerales___f__Nitrosopumilaceae___g__Nitrosopumilus___s__Nitrosopumilus_sp013390905_	#FFFFFF	NA
GCA_013415695.1_ASM1341569v1__d__Archaea___p__Thermoplasmatota___c__Thermoplasmata___o__Methanomassiliicoccales___f__JAAEEP01___g__JAAEEP01___s__JAAEEP01_sp013415695_	#FFFFFF	NA
GCA_013415865.1_ASM1341586v1__d__Archaea___p__Thermoplasmatota___c__Thermoplasmata___o__Methanomassiliicoccales___f__UBA472___g__MVRC01___s__MVRC01_sp013415865_	#FFFFFF	NA
GCA_013619005.1_ASM1361900v1__d__Archaea___p__Thermoproteota___c__Bathyarchaeia___o__TCS64___f__TCS64___g__RBG-16-57-9___s__RBG-16-57-9_sp013619005_	#FFFFFF	NA
GCA_013791785.1_ASM1379178v1__d__Archaea___p__Thermoplasmatota___c__Thermoplasmata___o__SG8-5___f__SG8-5___g__UBA147___s__UBA147_sp013791785_	#FFFFFF	NA
GCA_013824915.1_ASM1382491v1__d__Archaea___p__Nanoarchaeota___c__Nanoarchaeia___o__SCGC-AAA011-G17___f__PNOQ01___g__PNOQ01___s__PNOQ01_sp013824915_	#FFFFFF	NA
GCA_013867245.1_ASM1386724v1__d__Archaea___p__Thermoproteota___c__Nitrososphaeria___o__Nitrososphaerales___f__Nitrosopumilaceae___g__Nitrosopumilus___s__Nitrosopumilus_sp013867245_	#FFFFFF	NA
GCA_013867335.1_ASM1386733v1__d__Archaea___p__Thermoproteota___c__Nitrososphaeria___o__Nitrososphaerales___f__Nitrosopumilaceae___g__JACEMX01___s__JACEMX01_sp013867335_	#FFFFFF	NA
GCA_013911135.1_ASM1391113v1__d__Archaea___p__Thermoproteota___c__Nitrososphaeria___o__Nitrososphaerales___f__Nitrosopumilaceae___g__Nitrosopumilus___s__Nitrosopumilus_sp013911135_	#FFFFFF	NA
GCA_013911465.1_ASM1391146v1__d__Archaea___p__Thermoplasmatota___c__Poseidoniia___o__Poseidoniales___f__Poseidoniaceae___g__MGIIa-L2___s__MGIIa-L2_sp013911465_	#FFFFFF	NA
GCA_014075315.1_ASM1407531v1__d__Archaea___p__Thermoproteota___c__Nitrososphaeria___o__Nitrososphaerales___f__Nitrosopumilaceae___g__Nitrosopumilus___s__Nitrosopumilus_sp014075315_	#FFFFFF	NA
GCA_014189675.1_ASM1418967v1__d__Archaea___p__Undinarchaeota___c__Undinarchaeia___o__Undinarchaeales___f__Undinarchaeaceae___g__Undinarchaeum___s__Undinarchaeum_sp014189675_	#FFFFFF	NA
GCA_014189685.1_ASM1418968v1__d__Archaea___p__Undinarchaeota___c__Undinarchaeia___o__Undinarchaeales___f__Naiadarchaeaceae___g__Naiadarchaeum___s__Naiadarchaeum_limnaeum_	#FFFFFF	NA
GCA_014238095.1_ASM1423809v1__d__Archaea___p__Aenigmatarchaeota___c__Aenigmatarchaeia___o__CG10238-14___f__SCSR01___g__JABABT01___s__JABABT01_sp014238095_	#FFFFFF	NA
GCA_014239955.1_ASM1423995v1__d__Archaea___p__Thermoplasmatota___c__Poseidoniia___o__Poseidoniales___f__Thalassarchaeaceae___g__MGIIb-O3___s__MGIIb-O3_sp014239955_	#FFFFFF	NA
GCA_014240055.1_ASM1424005v1__d__Archaea___p__Thermoplasmatota___c__Poseidoniia___o__MGIII___f__CG-Epi1___g__CG-Epi1___s__CG-Epi1_sp014240055_	#FFFFFF	NA
GCA_014240255.1_ASM1424025v1__d__Archaea___p__Thermoplasmatota___c__Poseidoniia___o__MGIII___f__CG-Epi1___g__CG-Epi1___s__CG-Epi1_sp014240255_	#FFFFFF	NA
GCA_014240285.1_ASM1424028v1__d__Archaea___p__Thermoplasmatota___c__Poseidoniia___o__Poseidoniales___f__Thalassarchaeaceae___g__Thalassarchaeum___s__Thalassarchaeum_sp014240285_	#FFFFFF	NA
GCA_014240385.1_ASM1424038v1__d__Archaea___p__Thermoplasmatota___c__Poseidoniia___o__Poseidoniales___f__Poseidoniaceae___g__UBA226___s__UBA226_sp014240385_	#FFFFFF	NA
GCA_014240455.1_ASM1424045v1__d__Archaea___p__Nanoarchaeota___c__Nanoarchaeia___o__UBA10117___f__ARS21___g__JAAZWY01___s__JAAZWY01_sp014240455_	#FFFFFF	NA
GCA_014361085.1_ASM1436108v1__d__Archaea___p__Thermoproteota___c__Nitrososphaeria___o__JACIWG01___f__JACIWG01___g__JACIWG01___s__JACIWG01_sp014361085_	#FFFFFF	NA
GCA_014361095.1_ASM1436109v1__d__Archaea___p__Hadarchaeota___c__Hadarchaeia___o__Hadarchaeales___f__Hadarchaeaceae___g__Hadarchaeum___s__Hadarchaeum_sp014361095_	#FFFFFF	NA
GCA_014361195.1_ASM1436119v1__d__Archaea___p__Thermoplasmatota___c__E2___o__UBA202___f__JdFR-43___g__JACIWB01___s__JACIWB01_sp014361195_	#FFFFFF	NA
GCA_014361295.1_ASM1436129v1__d__Archaea___p__Thermoplasmatota___c__Thermoplasmata___o__Methanomassiliicoccales___f__JACIVX01___g__JACIVX01___s__JACIVX01_sp014361295_	#FFFFFF	NA
GCA_014384375.1_ASM1438437v1__d__Archaea___p__Nanoarchaeota___c__Nanoarchaeia___o__Woesearchaeales___f__GCA-2686295___g__GCA-2686295___s__GCA-2686295_sp014384375_	#FFFFFF	NA
GCA_014384445.1_ASM1438444v1__d__Archaea___p__Thermoproteota___c__Nitrososphaeria___o__Nitrososphaerales___f__Nitrosopumilaceae___g__Nitrosopumilus___s__Nitrosopumilus_sp014384445_	#FFFFFF	NA
GCA_014384555.1_ASM1438455v1__d__Archaea___p__Thermoproteota___c__Nitrososphaeria___o__Nitrososphaerales___f__Nitrosopumilaceae___g__Nitrosopumilus___s__Nitrosopumilus_sp014384555_	#FFFFFF	NA
GCA_014384685.1_ASM1438468v1__d__Archaea___p__Thermoplasmatota___c__Poseidoniia___o__Poseidoniales___f__Thalassarchaeaceae___g__MGIIb-Q1___s__MGIIb-Q1_sp014384685_	#FFFFFF	NA
GCA_014727915.1_ASM1472791v1__d__Archaea___p__Altiarchaeota___c__Altiarchaeia___o__IMC4___f__SCGC-AAA252-I15___g__WJMO01___s__WJMO01_sp014727915_	#FFFFFF	NA
GCA_014728565.1_ASM1472856v1__d__Archaea___p__Nanoarchaeota___c__Nanoarchaeia___o__Pacearchaeales___f__GW2011-AR1___g__WJLK01___s__WJLK01_sp014728565_	#FFFFFF	NA
GCA_014728745.1_ASM1472874v1__d__Archaea___p__Nanoarchaeota___c__Nanoarchaeia___o__Pacearchaeales___f__GW2011-AR1___g__WJLC01___s__WJLC01_sp014728745_	#FFFFFF	NA
GCA_014728875.1_ASM1472887v1__d__Archaea___p__Nanoarchaeota___c__Nanoarchaeia___o__Woesearchaeales___f__WJKV01___g__WJKV01___s__WJKV01_sp014728875_	#FFFFFF	NA
GCA_014728985.1_ASM1472898v1__d__Archaea___p__Aenigmatarchaeota___c__Aenigmatarchaeia___o__CG10238-14___f__CG10238-14___g__CG10238-14___s__CG10238-14_sp014728985_	#FFFFFF	NA
GCA_014729015.1_ASM1472901v1__d__Archaea___p__Nanoarchaeota___c__Nanoarchaeia___o__Woesearchaeales___f__WJKR01___g__WJKR01___s__WJKR01_sp014729015_	#FFFFFF	NA
GCA_014729145.1_ASM1472914v1__d__Archaea___p__Nanoarchaeota___c__Nanoarchaeia___o__Woesearchaeales___f__WJKL01___g__WJKL01___s__WJKL01_sp014729145_	#FFFFFF	NA
GCA_014729195.1_ASM1472919v1__d__Archaea___p__Nanoarchaeota___c__Nanoarchaeia___o__Woesearchaeales___f__ARS49___g__WJKI01___s__WJKI01_sp014729195_	#FFFFFF	NA
GCA_014729335.1_ASM1472933v1__d__Archaea___p__Nanoarchaeota___c__Nanoarchaeia___o__WJKC01___f__WJKC01___g__WJKC01___s__WJKC01_sp014729335_	#FFFFFF	NA
GCA_014729345.1_ASM1472934v1__d__Archaea___p__Nanoarchaeota___c__Nanoarchaeia___o__Woesearchaeales___f__WJKB01___g__WJKB01___s__WJKB01_sp014729345_	#FFFFFF	NA
GCA_014729495.1_ASM1472949v1__d__Archaea___p__Nanoarchaeota___c__Nanoarchaeia___o__Woesearchaeales___f__UBA12501___g__WJJV01___s__WJJV01_sp014729495_	#FFFFFF	NA
GCA_014729505.1_ASM1472950v1__d__Archaea___p__Nanoarchaeota___c__Nanoarchaeia___o__Woesearchaeales___f__ARS49___g__WJJS01___s__WJJS01_sp014729505_	#FFFFFF	NA
GCA_014729555.1_ASM1472955v1__d__Archaea___p__Nanoarchaeota___c__Nanoarchaeia___o__Woesearchaeales___f__ARS49___g__WJJT01___s__WJJT01_sp014729555_	#FFFFFF	NA
GCA_014729675.1_ASM1472967v1__d__Archaea___p__Nanoarchaeota___c__Nanoarchaeia___o__Woesearchaeales___f__WJKL01___g__WJJM01___s__WJJM01_sp014729675_	#FFFFFF	NA
GCA_014729705.1_ASM1472970v1__d__Archaea___p__Altiarchaeota___c__Altiarchaeia___o__IMC4___f__SCGC-AAA252-I15___g__WJJK01___s__WJJK01_sp014729705_	#FFFFFF	NA
GCA_014729915.1_ASM1472991v1__d__Archaea___p__Nanoarchaeota___c__Nanoarchaeia___o__Woesearchaeales___f__GW2011-AR15___g__WJJD01___s__WJJD01_sp014729915_	#FFFFFF	NA
GCA_014729945.1_ASM1472994v1__d__Archaea___p__Thermoproteota___c__Bathyarchaeia___o__TCS64___f__TCS64___g__RBG-16-57-9___s__RBG-16-57-9_sp014729945_	#FFFFFF	NA
GCA_014729995.1_ASM1472999v1__d__Archaea___p__Nanoarchaeota___c__Nanoarchaeia___o__Woesearchaeales___f__WJIZ01___g__WJIZ01___s__WJIZ01_sp014729995_	#FFFFFF	NA
GCA_014730055.1_ASM1473005v1__d__Archaea___p__Thermoproteota___c__Bathyarchaeia___o__TCS64___f__TCS64___g__RBG-16-57-9___s__RBG-16-57-9_sp014730055_	#FFFFFF	NA
GCA_014874235.1_ASM1487423v1__d__Archaea___p__Thermoplasmatota___c__Thermoplasmata___o__Thermoplasmatales___f__GCA-001856825___g__GCA-001856825___s__GCA-001856825_sp014874235_	#FFFFFF	NA
GCA_014874255.1_ASM1487425v1__d__Archaea___p__Nanoarchaeota___c__Nanoarchaeia___o__Woesearchaeales___f__UBA525___g__UBA153___s__UBA153_sp014874255_	#FFFFFF	NA
GCA_014874365.1_ASM1487436v1__d__Archaea___p__Thermoplasmatota___c__Thermoplasmata___o__Thermoplasmatales___f__Thermoplasmataceae___g__JACWAH01___s__JACWAH01_sp014874365_	#FFFFFF	NA
GCA_015063125.1_ASM1506312v1__d__Archaea___p__Thermoplasmatota___c__Thermoplasmata___o__Methanomassiliicoccales___f__Methanomethylophilaceae___g__UBA71___s__UBA71_sp015063125_	#FFFFFF	NA
GCA_015063135.1_ASM1506313v1__d__Archaea___p__Thermoplasmatota___c__Thermoplasmata___o__Methanomassiliicoccales___f__Methanomethylophilaceae___g__UBA71___s__UBA71_sp015063135_	#FFFFFF	NA
GCA_015063165.1_ASM1506316v1__d__Archaea___p__Thermoplasmatota___c__Thermoplasmata___o__Methanomassiliicoccales___f__Methanomethylophilaceae___g__UBA71___s__UBA71_sp015063165_	#FFFFFF	NA
GCA_015063185.1_ASM1506318v1__d__Archaea___p__Thermoplasmatota___c__Thermoplasmata___o__Methanomassiliicoccales___f__Methanomethylophilaceae___g__SIG5___s__SIG5_sp015063185_	#FFFFFF	NA
GCA_015063195.1_ASM1506319v1__d__Archaea___p__Thermoplasmatota___c__Thermoplasmata___o__Methanomassiliicoccales___f__Methanomethylophilaceae___g__SIG5___s__SIG5_sp015063195_	#FFFFFF	NA
GCA_015063225.1_ASM1506322v1__d__Archaea___p__Thermoplasmatota___c__Thermoplasmata___o__Methanomassiliicoccales___f__Methanomethylophilaceae___g__Methanomethylophilus___s__Methanomethylophilus_sp015063225_	#FFFFFF	NA
GCA_015063235.1_ASM1506323v1__d__Archaea___p__Thermoplasmatota___c__Thermoplasmata___o__Methanomassiliicoccales___f__Methanomethylophilaceae___g__UBA71___s__UBA71_sp015063235_	#FFFFFF	NA
GCA_015063245.1_ASM1506324v1__d__Archaea___p__Thermoplasmatota___c__Thermoplasmata___o__Methanomassiliicoccales___f__Methanomethylophilaceae___g__UBA71___s__UBA71_sp015063245_	#FFFFFF	NA
GCA_015063285.1_ASM1506328v1__d__Archaea___p__Thermoplasmatota___c__Thermoplasmata___o__Methanomassiliicoccales___f__Methanomethylophilaceae___g__UBA71___s__UBA71_sp015063285_	#FFFFFF	NA
GCA_015519985.1_ASM1551998v1__d__Archaea___p__Nanoarchaeota___c__Nanoarchaeia___o__Woesearchaeales___f__WAPJ01___g__WIAN01___s__WIAN01_sp015519985_	#FFFFFF	NA
GCA_015520045.1_ASM1552004v1__d__Archaea___p__Thermoplasmatota___c__Thermoplasmata___o__Thermoplasmatales___f__Thermoplasmataceae___g__WAQW01___s__WAQW01_sp015520045_	#FFFFFF	NA
GCA_015520065.1_ASM1552006v1__d__Archaea___p__Nanoarchaeota___c__Nanoarchaeia___o__Pacearchaeales___f__GW2011-AR1___g__WAQV01___s__WAQV01_sp015520065_	#FFFFFF	NA
GCA_015520525.1_ASM1552052v1__d__Archaea___p__Nanoarchaeota___c__Nanoarchaeia___o__Woesearchaeales___f__WAPY01___g__WAPY01___s__WAPY01_sp015520525_	#FFFFFF	NA
GCA_015520565.1_ASM1552056v1__d__Archaea___p__Thermoplasmatota___c__Thermoplasmata___o__Aciduliprofundales___f__Aciduliprofundaceae___g__Aciduliprofundum___s__Aciduliprofundum_sp015520565_	#FFFFFF	NA
GCA_015520605.1_ASM1552060v1__d__Archaea___p__EX4484-52___c__EX4484-52___o__EX4484-52___f__WAPT01___g__WAPT01___s__WAPT01_sp015520605_	#FFFFFF	NA
GCA_015520785.1_ASM1552078v1__d__Archaea___p__Nanoarchaeota___c__Nanoarchaeia___o__Woesearchaeales___f__WAPJ01___g__WAPJ01___s__WAPJ01_sp015520785_	#FFFFFF	NA
GCA_015520975.1_ASM1552097v1__d__Archaea___p__Thermoplasmatota___c__Thermoplasmata___o__Aciduliprofundales___f__Aciduliprofundaceae___g__S143-98___s__S143-98_sp015520975_	#FFFFFF	NA
GCA_015520985.1_ASM1552098v1__d__Archaea___p__Thermoplasmatota___c__Thermoplasmata___o__Aciduliprofundales___f__Aciduliprofundaceae___g__JAADDK01___s__JAADDK01_sp015520985_	#FFFFFF	NA
GCA_015521465.1_ASM1552146v1__d__Archaea___p__Thermoplasmatota___c__Thermoplasmata___o__Aciduliprofundales___f__Aciduliprofundaceae___g__JAADDK01___s__JAADDK01_sp015521465_	#FFFFFF	NA
GCA_015521515.1_ASM1552151v1__d__Archaea___p__Iainarchaeota___c__Iainarchaeia___o__JAADDC01___f__JAADDC01___g__WANZ01___s__WANZ01_sp015521515_	#FFFFFF	NA
GCA_015522095.1_ASM1552209v1__d__Archaea___p__SpSt-1190___c__SpSt-1190___o__SpSt-1190___f__SpSt-1190___g__WAMX01___s__WAMX01_sp015522095_	#FFFFFF	NA
GCA_015522685.1_ASM1552268v1__d__Archaea___p__Thermoproteota___c__Korarchaeia___o__Korarchaeales___f__Korarchaeaceae___g__WALU01___s__WALU01_sp015522685_	#FFFFFF	NA
GCA_015522765.1_ASM1552276v1__d__Archaea___p__Nanoarchaeota___c__Nanoarchaeia___o__Woesearchaeales___f__WALR01___g__WALR01___s__WALR01_sp015522765_	#FFFFFF	NA
GCA_015522845.1_ASM1552284v1__d__Archaea___p__B1Sed10-29___c__B1Sed10-29___o__WALL01___f__WALL01___g__WALL01___s__WALL01_sp015522845_	#FFFFFF	NA
GCA_015522885.1_ASM1552288v1__d__Archaea___p__Thermoplasmatota___c__Thermoplasmata___o__WALJ01___f__WALJ01___g__WALJ01___s__WALJ01_sp015522885_	#FFFFFF	NA
GCA_015522935.1_ASM1552293v1__d__Archaea___p__Thermoplasmatota___c__Thermoplasmata___o__Aciduliprofundales___f__Aciduliprofundaceae___g__S014-50___s__S014-50_sp015522935_	#FFFFFF	NA
GCA_015522955.1_ASM1552295v1__d__Archaea___p__Thermoplasmatota___c__Thermoplasmata___o__Aciduliprofundales___f__Aciduliprofundaceae___g__S014-41___s__S014-41_sp015522955_	#FFFFFF	NA
GCA_015523125.1_ASM1552312v1__d__Archaea___p__Thermoplasmatota___c__Thermoplasmata___o__Aciduliprofundales___f__Aciduliprofundaceae___g__JAADDK01___s__JAADDK01_sp015523125_	#FFFFFF	NA
GCA_015523135.1_ASM1552313v1__d__Archaea___p__Thermoplasmatota___c__Thermoplasmata___o__Aciduliprofundales___f__Aciduliprofundaceae___g__Aciduliprofundum___s__Aciduliprofundum_sp015523135_	#FFFFFF	NA
GCA_015658585.1_ASM1565858v1__d__Archaea___p__Thermoplasmatota___c__Poseidoniia___o__MGIII___f__CG-Epi1___g__CG-Epi1___s__CG-Epi1_sp015658585_	#FFFFFF	NA
GCA_015660915.1_ASM1566091v1__d__Archaea___p__Halobacteriota___c__Bog-38___o__Bog-38___f__Bog-38___g__Bog-38___s__Bog-38_sp015660915_	#FFFFFF	NA
GCA_015661515.1_ASM1566151v1__d__Archaea___p__Aenigmatarchaeota___c__Aenigmatarchaeia___o__Aenigmatarchaeales___f__SZUA-1535___g__SZUA-1535___s__SZUA-1535_sp015661515_	#FFFFFF	NA
GCA_016109435.1_ASM1610943v1__d__Archaea___p__Thermoplasmatota___c__Thermoplasmata___o__Methanomassiliicoccales___f__Methanomassiliicoccaceae___g__UBA6___s__UBA6_sp016109435_	#FFFFFF	NA
GCA_016125975.1_ASM1612597v1__d__Archaea___p__Thermoproteota___c__Nitrososphaeria___o__Nitrososphaerales___f__Nitrosopumilaceae___g__Nitrosopumilus___s__Nitrosopumilus_sp016125975_	#FFFFFF	NA
GCA_016126025.1_ASM1612602v1__d__Archaea___p__Thermoproteota___c__Nitrososphaeria___o__Nitrososphaerales___f__Nitrosopumilaceae___g__VYCS01___s__VYCS01_sp016126025_	#FFFFFF	NA
GCA_016176745.1_ASM1617674v1__d__Archaea___p__Thermoproteota___c__Nitrososphaeria___o__Nitrososphaerales___f__Nitrosopumilaceae___g__VHBM01___s__VHBM01_sp016176745_	#FFFFFF	NA
GCA_016176815.1_ASM1617681v1__d__Archaea___p__Nanoarchaeota___c__Nanoarchaeia___o__Pacearchaeales___f__GW2011-AR1___g__JWKY01___s__JWKY01_sp016176815_	#FFFFFF	NA
GCA_016177025.1_ASM1617702v1__d__Archaea___p__Aenigmatarchaeota___c__Aenigmatarchaeia___o__CG10238-14___f__SCSR01___g__JACOWB01___s__JACOWB01_sp016177025_	#FFFFFF	NA
GCA_016177265.1_ASM1617726v1__d__Archaea___p__Nanoarchaeota___c__Nanoarchaeia___o__SCGC-AAA011-G17___f__UBA489___g__JACOVP01___s__JACOVP01_sp016177265_	#FFFFFF	NA
GCA_016177315.1_ASM1617731v1__d__Archaea___p__Nanoarchaeota___c__Nanoarchaeia___o__Woesearchaeales___f__UBA12501___g__JACOVN01___s__JACOVN01_sp016177315_	#FFFFFF	NA
GCA_016177345.1_ASM1617734v1__d__Archaea___p__Nanoarchaeota___c__Nanoarchaeia___o__Woesearchaeales___f__UBA12501___g__JACPCA01___s__JACPCA01_sp016177345_	#FFFFFF	NA
GCA_016177615.1_ASM1617761v1__d__Archaea___p__Nanoarchaeota___c__Nanoarchaeia___o__Woesearchaeales___f__GW2011-AR4___g__GCA-2688775___s__GCA-2688775_sp016177615_	#FFFFFF	NA
GCA_016179945.1_ASM1617994v1__d__Archaea___p__Nanoarchaeota___c__Nanoarchaeia___o__SCGC-AAA011-G17___f__GW2011-AR18___g__JACPCE01___s__JACPCE01_sp016179945_	#FFFFFF	NA
GCA_016179955.1_ASM1617995v1__d__Archaea___p__Nanoarchaeota___c__Nanoarchaeia___o__Woesearchaeales___f__GW2011-AR9___g__JACPCD01___s__JACPCD01_sp016179955_	#FFFFFF	NA
GCA_016179995.1_ASM1617999v1__d__Archaea___p__Nanoarchaeota___c__Nanoarchaeia___o__Woesearchaeales___f__GW2011-AR9___g__JACPCC01___s__JACPCC01_sp016179995_	#FFFFFF	NA
GCA_016180035.1_ASM1618003v1__d__Archaea___p__Nanoarchaeota___c__Nanoarchaeia___o__Woesearchaeales___f__UBA12501___g__JACPCA01___s__JACPCA01_sp016180035_	#FFFFFF	NA
GCA_016180065.1_ASM1618006v1__d__Archaea___p__Nanoarchaeota___c__Nanoarchaeia___o__Woesearchaeales___f__UBA10216___g__UBA10216___s__UBA10216_sp016180065_	#FFFFFF	NA
GCA_016180085.1_ASM1618008v1__d__Archaea___p__Nanoarchaeota___c__Nanoarchaeia___o__Woesearchaeales___f__UBA10216___g__UBA10216___s__UBA10216_sp016180085_	#FFFFFF	NA
GCA_016180105.1_ASM1618010v1__d__Archaea___p__Nanoarchaeota___c__Nanoarchaeia___o__Woesearchaeales___f__UBA10216___g__UBA10216___s__UBA10216_sp016180105_	#FFFFFF	NA
GCA_016180135.1_ASM1618013v1__d__Archaea___p__Nanoarchaeota___c__Nanoarchaeia___o__Woesearchaeales___f__JACPBV01___g__JACPBV01___s__JACPBV01_sp016180135_	#FFFFFF	NA
GCA_016180145.1_ASM1618014v1__d__Archaea___p__Nanoarchaeota___c__Nanoarchaeia___o__Woesearchaeales___f__UBA10216___g__JACPBT01___s__JACPBT01_sp016180145_	#FFFFFF	NA
GCA_016180165.1_ASM1618016v1__d__Archaea___p__Nanoarchaeota___c__Nanoarchaeia___o__Woesearchaeales___f__JACPBV01___g__JACPBV01___s__JACPBV01_sp016180165_	#FFFFFF	NA
GCA_016180195.1_ASM1618019v1__d__Archaea___p__Nanoarchaeota___c__Nanoarchaeia___o__Woesearchaeales___f__UBA10216___g__JACPBS01___s__JACPBS01_sp016180195_	#FFFFFF	NA
GCA_016180235.1_ASM1618023v1__d__Archaea___p__Nanoarchaeota___c__Nanoarchaeia___o__Woesearchaeales___f__GW2011-AR4___g__JACPDF01___s__JACPDF01_sp016180235_	#FFFFFF	NA
GCA_016180275.1_ASM1618027v1__d__Archaea___p__Nanoarchaeota___c__Nanoarchaeia___o__Woesearchaeales___f__UBA10200___g__UBA10200___s__UBA10200_sp016180275_	#FFFFFF	NA
GCA_016180285.1_ASM1618028v1__d__Archaea___p__Nanoarchaeota___c__Nanoarchaeia___o__Woesearchaeales___f__JACPBO01___g__JACPBO01___s__JACPBO01_sp016180285_	#FFFFFF	NA
GCA_016180755.1_ASM1618075v1__d__Archaea___p__Thermoplasmatota___c__E2___o__UBA9212___f__JACPAO01___g__JACPAO01___s__JACPAO01_sp016180755_	#FFFFFF	NA
GCA_016181005.1_ASM1618100v1__d__Archaea___p__Aenigmatarchaeota___c__Aenigmatarchaeia___o__CG10238-14___f__SCSR01___g__JACPAE01___s__JACPAE01_sp016181005_	#FFFFFF	NA
GCA_016181215.1_ASM1618121v1__d__Archaea___p__Nanoarchaeota___c__Nanoarchaeia___o__SCGC-AAA011-G17___f__JACOZS01___g__JACOZS01___s__JACOZS01_sp016181215_	#FFFFFF	NA
GCA_016181245.1_ASM1618124v1__d__Archaea___p__Nanoarchaeota___c__Nanoarchaeia___o__SCGC-AAA011-G17___f__GW2011-AR20___g__JACQNJ01___s__JACQNJ01_sp016181245_	#FFFFFF	NA
GCA_016181265.1_ASM1618126v1__d__Archaea___p__Nanoarchaeota___c__Nanoarchaeia___o__Woesearchaeales___f__GW2011-AR9___g__JACOZP01___s__JACOZP01_sp016181265_	#FFFFFF	NA
GCA_016181275.1_ASM1618127v1__d__Archaea___p__Nanoarchaeota___c__Nanoarchaeia___o__SCGC-AAA011-G17___f__GCA-2688095___g__JACOZQ01___s__JACOZQ01_sp016181275_	#FFFFFF	NA
GCA_016181305.1_ASM1618130v1__d__Archaea___p__Nanoarchaeota___c__Nanoarchaeia___o__Woesearchaeales___f__GW2011-AR4___g__GCA-2688775___s__GCA-2688775_sp016181305_	#FFFFFF	NA
GCA_016181325.1_ASM1618132v1__d__Archaea___p__Nanoarchaeota___c__Nanoarchaeia___o__Woesearchaeales___f__GW2011-AR4___g__JACOZO01___s__JACOZO01_sp016181325_	#FFFFFF	NA
GCA_016181345.1_ASM1618134v1__d__Archaea___p__Nanoarchaeota___c__Nanoarchaeia___o__Woesearchaeales___f__GW2011-AR9___g__JACOZM01___s__JACOZM01_sp016181345_	#FFFFFF	NA
GCA_016181885.1_ASM1618188v1__d__Archaea___p__Nanoarchaeota___c__Nanoarchaeia___o__Pacearchaeales___f__GW2011-AR1___g__JACOYJ01___s__JACOYJ01_sp016181885_	#FFFFFF	NA
GCA_016181895.1_ASM1618189v1__d__Archaea___p__Nanoarchaeota___c__Nanoarchaeia___o__Pacearchaeales___f__GW2011-AR1___g__JACQLK01___s__JACQLK01_sp016181895_	#FFFFFF	NA
GCA_016181905.1_ASM1618190v1__d__Archaea___p__Nanoarchaeota___c__Nanoarchaeia___o__Pacearchaeales___f__GW2011-AR1___g__JACOYM01___s__JACOYM01_sp016181905_	#FFFFFF	NA
GCA_016184145.1_ASM1618414v1__d__Archaea___p__Nanoarchaeota___c__Nanoarchaeia___o__Woesearchaeales___f__GW2011-AR4___g__JACPDF01___s__JACPDF01_sp016184145_	#FFFFFF	NA
GCA_016184345.1_ASM1618434v1__d__Archaea___p__Nanoarchaeota___c__Nanoarchaeia___o__Woesearchaeales___f__UBA10216___g__UBA10216___s__UBA10216_sp016184345_	#FFFFFF	NA
GCA_016185555.1_ASM1618555v1__d__Archaea___p__Nanoarchaeota___c__Nanoarchaeia___o__SCGC-AAA011-G17___f__JACPNG01___g__JACPNI01___s__JACPNI01_sp016185555_	#FFFFFF	NA
GCA_016185565.1_ASM1618556v1__d__Archaea___p__Nanoarchaeota___c__Nanoarchaeia___o__SCGC-AAA011-G17___f__JAGVZF01___g__JACPNH01___s__JACPNH01_sp016185565_	#FFFFFF	NA
GCA_016185605.1_ASM1618560v1__d__Archaea___p__Nanoarchaeota___c__Nanoarchaeia___o__SCGC-AAA011-G17___f__JACPNG01___g__JACPNG01___s__JACPNG01_sp016185605_	#FFFFFF	NA
GCA_016185615.1_ASM1618561v1__d__Archaea___p__Nanoarchaeota___c__Nanoarchaeia___o__SCGC-AAA011-G17___f__JACPNG01___g__JACPNE01___s__JACPNE01_sp016185615_	#FFFFFF	NA
GCA_016185625.1_ASM1618562v1__d__Archaea___p__Nanoarchaeota___c__Nanoarchaeia___o__Woesearchaeales___f__GW2011-AR9___g__JACPND01___s__JACPND01_sp016185625_	#FFFFFF	NA
GCA_016185635.1_ASM1618563v1__d__Archaea___p__Nanoarchaeota___c__Nanoarchaeia___o__SCGC-AAA011-G17___f__JACPIM01___g__JACPNF01___s__JACPNF01_sp016185635_	#FFFFFF	NA
GCA_016185685.1_ASM1618568v1__d__Archaea___p__Nanoarchaeota___c__Nanoarchaeia___o__Woesearchaeales___f__GW2011-AR9___g__JACPNC01___s__JACPNC01_sp016185685_	#FFFFFF	NA
GCA_016185705.1_ASM1618570v1__d__Archaea___p__Nanoarchaeota___c__Nanoarchaeia___o__Woesearchaeales___f__UBA10216___g__UBA492___s__UBA492_sp016185705_	#FFFFFF	NA
GCA_016185725.1_ASM1618572v1__d__Archaea___p__Nanoarchaeota___c__Nanoarchaeia___o__Woesearchaeales___f__GW2011-AR9___g__JACPNA01___s__JACPNA01_sp016185725_	#FFFFFF	NA
GCA_016185755.1_ASM1618575v1__d__Archaea___p__Nanoarchaeota___c__Nanoarchaeia___o__Woesearchaeales___f__GW2011-AR4___g__GCA-2688775___s__GCA-2688775_sp016185755_	#FFFFFF	NA
GCA_016185805.1_ASM1618580v1__d__Archaea___p__Nanoarchaeota___c__Nanoarchaeia___o__Woesearchaeales___f__GW2011-AR4___g__GCA-2688775___s__GCA-2688775_sp016185805_	#FFFFFF	NA
GCA_016185815.1_ASM1618581v1__d__Archaea___p__Nanoarchaeota___c__Nanoarchaeia___o__Woesearchaeales___f__GW2011-AR4___g__GCA-2688775___s__GCA-2688775_sp016185815_	#FFFFFF	NA
GCA_016185845.1_ASM1618584v1__d__Archaea___p__Nanoarchaeota___c__Nanoarchaeia___o__Woesearchaeales___f__GW2011-AR4___g__GCA-2688775___s__GCA-2688775_sp016185845_	#FFFFFF	NA
GCA_016185865.1_ASM1618586v1__d__Archaea___p__Nanoarchaeota___c__Nanoarchaeia___o__Woesearchaeales___f__GW2011-AR4___g__GCA-2688775___s__GCA-2688775_sp016185865_	#FFFFFF	NA
GCA_016185875.1_ASM1618587v1__d__Archaea___p__Nanoarchaeota___c__Nanoarchaeia___o__Woesearchaeales___f__GW2011-AR4___g__GCA-2688775___s__GCA-2688775_sp016185875_	#FFFFFF	NA
GCA_016185915.1_ASM1618591v1__d__Archaea___p__Nanoarchaeota___c__Nanoarchaeia___o__Woesearchaeales___f__GW2011-AR4___g__GCA-2688775___s__GCA-2688775_sp016185915_	#FFFFFF	NA
GCA_016185945.1_ASM1618594v1__d__Archaea___p__Nanoarchaeota___c__Nanoarchaeia___o__Woesearchaeales___f__GW2011-AR4___g__GCA-2688775___s__GCA-2688775_sp016185945_	#FFFFFF	NA
GCA_016185955.1_ASM1618595v1__d__Archaea___p__Nanoarchaeota___c__Nanoarchaeia___o__Woesearchaeales___f__GW2011-AR4___g__JACPJP01___s__JACPJP01_sp016185955_	#FFFFFF	NA
GCA_016186365.1_ASM1618636v1__d__Archaea___p__Nanoarchaeota___c__Nanoarchaeia___o__Pacearchaeales___f__GW2011-AR1___g__JACPLT01___s__JACPLT01_sp016186365_	#FFFFFF	NA
GCA_016186375.1_ASM1618637v1__d__Archaea___p__Nanoarchaeota___c__Nanoarchaeia___o__Pacearchaeales___f__GW2011-AR1___g__JACPLS01___s__JACPLS01_sp016186375_	#FFFFFF	NA
GCA_016186425.1_ASM1618642v1__d__Archaea___p__Nanoarchaeota___c__Nanoarchaeia___o__Pacearchaeales___f__GW2011-AR1___g__JACPLR01___s__JACPLR01_sp016186425_	#FFFFFF	NA
GCA_016187335.1_ASM1618733v1__d__Archaea___p__Aenigmatarchaeota___c__Aenigmatarchaeia___o__GW2011-AR5___f__GW2011-AR5___g__JACPJW01___s__JACPJW01_sp016187335_	#FFFFFF	NA
GCA_016187385.1_ASM1618738v1__d__Archaea___p__Aenigmatarchaeota___c__Aenigmatarchaeia___o__CG10238-14___f__SCSR01___g__JACPAE01___s__JACPAE01_sp016187385_	#FFFFFF	NA
GCA_016187405.1_ASM1618740v1__d__Archaea___p__Aenigmatarchaeota___c__Aenigmatarchaeia___o__CG10238-14___f__SCSR01___g__JACPJS01___s__JACPJS01_sp016187405_	#FFFFFF	NA
GCA_016187415.1_ASM1618741v1__d__Archaea___p__Aenigmatarchaeota___c__Aenigmatarchaeia___o__CG10238-14___f__SCSR01___g__JACOWB01___s__JACOWB01_sp016187415_	#FFFFFF	NA
GCA_016187465.1_ASM1618746v1__d__Archaea___p__Nanoarchaeota___c__Nanoarchaeia___o__Woesearchaeales___f__GW2011-AR4___g__GCA-2688775___s__GCA-2688775_sp016187465_	#FFFFFF	NA
GCA_016187495.1_ASM1618749v1__d__Archaea___p__Nanoarchaeota___c__Nanoarchaeia___o__Woesearchaeales___f__GW2011-AR4___g__JACPJP01___s__JACPJP01_sp016187495_	#FFFFFF	NA
GCA_016187565.1_ASM1618756v1__d__Archaea___p__Nanoarchaeota___c__Nanoarchaeia___o__Woesearchaeales___f__JACPJR01___g__JACPJR01___s__JACPJR01_sp016187565_	#FFFFFF	NA
GCA_016188045.1_ASM1618804v1__d__Archaea___p__Nanoarchaeota___c__Nanoarchaeia___o__SCGC-AAA011-G17___f__JACPIM01___g__JACPIM01___s__JACPIM01_sp016188045_	#FFFFFF	NA
GCA_016188065.1_ASM1618806v1__d__Archaea___p__Nanoarchaeota___c__Nanoarchaeia___o__SCGC-AAA011-G17___f__GCA-2688095___g__JACPIN01___s__JACPIN01_sp016188065_	#FFFFFF	NA
GCA_016188105.1_ASM1618810v1__d__Archaea___p__Nanoarchaeota___c__Nanoarchaeia___o__Woesearchaeales___f__GW2011-AR9___g__JACPIL01___s__JACPIL01_sp016188105_	#FFFFFF	NA
GCA_016188115.1_ASM1618811v1__d__Archaea___p__Nanoarchaeota___c__Nanoarchaeia___o__Woesearchaeales___f__GW2011-AR9___g__JACPIK01___s__JACPIK01_sp016188115_	#FFFFFF	NA
GCA_016188145.1_ASM1618814v1__d__Archaea___p__Nanoarchaeota___c__Nanoarchaeia___o__Woesearchaeales___f__UBA10216___g__UBA10216___s__UBA10216_sp016188145_	#FFFFFF	NA
GCA_016188155.1_ASM1618815v1__d__Archaea___p__Nanoarchaeota___c__Nanoarchaeia___o__Woesearchaeales___f__UBA10216___g__UBA10216___s__UBA10216_sp016188155_	#FFFFFF	NA
GCA_016188175.1_ASM1618817v1__d__Archaea___p__Nanoarchaeota___c__Nanoarchaeia___o__Woesearchaeales___f__JACPBV01___g__JACPII01___s__JACPII01_sp016188175_	#FFFFFF	NA
GCA_016188205.1_ASM1618820v1__d__Archaea___p__Nanoarchaeota___c__Nanoarchaeia___o__Woesearchaeales___f__UBA10216___g__JACPIG01___s__JACPIG01_sp016188205_	#FFFFFF	NA
GCA_016188215.1_ASM1618821v1__d__Archaea___p__Nanoarchaeota___c__Nanoarchaeia___o__Woesearchaeales___f__JACPIF01___g__JACPIF01___s__JACPIF01_sp016188215_	#FFFFFF	NA
GCA_016188245.1_ASM1618824v1__d__Archaea___p__Nanoarchaeota___c__Nanoarchaeia___o__Woesearchaeales___f__GW2011-AR4___g__GCA-2688775___s__GCA-2688775_sp016188245_	#FFFFFF	NA
GCA_016188265.1_ASM1618826v1__d__Archaea___p__Nanoarchaeota___c__Nanoarchaeia___o__Woesearchaeales___f__ARS49___g__JACPID01___s__JACPID01_sp016188265_	#FFFFFF	NA
GCA_016188825.1_ASM1618882v1__d__Archaea___p__Nanoarchaeota___c__Nanoarchaeia___o__Pacearchaeales___f__GW2011-AR1___g__JACPHA01___s__JACPHA01_sp016188825_	#FFFFFF	NA
GCA_016188895.1_ASM1618889v1__d__Archaea___p__Nanoarchaeota___c__Nanoarchaeia___o__Pacearchaeales___f__GW2011-AR1___g__JACPGZ01___s__JACPGZ01_sp016188895_	#FFFFFF	NA
GCA_016192905.1_ASM1619290v1__d__Archaea___p__Nanoarchaeota___c__Nanoarchaeia___o__Woesearchaeales___f__UBA10216___g__JACPTG01___s__JACPTG01_sp016192905_	#FFFFFF	NA
GCA_016192915.1_ASM1619291v1__d__Archaea___p__Nanoarchaeota___c__Nanoarchaeia___o__Woesearchaeales___f__UBA10216___g__UBA10216___s__UBA10216_sp016192915_	#FFFFFF	NA
GCA_016192945.1_ASM1619294v1__d__Archaea___p__Nanoarchaeota___c__Nanoarchaeia___o__Woesearchaeales___f__UBA10216___g__JACPTE01___s__JACPTE01_sp016192945_	#FFFFFF	NA
GCA_016192955.1_ASM1619295v1__d__Archaea___p__Nanoarchaeota___c__Nanoarchaeia___o__Woesearchaeales___f__GW2011-AR4___g__GCA-2688775___s__GCA-2688775_sp016192955_	#FFFFFF	NA
GCA_016192985.1_ASM1619298v1__d__Archaea___p__Nanoarchaeota___c__Nanoarchaeia___o__Woesearchaeales___f__GW2011-AR4___g__GCA-2688775___s__GCA-2688775_sp016192985_	#FFFFFF	NA
GCA_016192995.1_ASM1619299v1__d__Archaea___p__Nanoarchaeota___c__Nanoarchaeia___o__Woesearchaeales___f__DSVV01___g__JACPTB01___s__JACPTB01_sp016192995_	#FFFFFF	NA
GCA_016196285.1_ASM1619628v1__d__Archaea___p__Nanoarchaeota___c__Nanoarchaeia___o__Pacearchaeales___f__GW2011-AR1___g__SICV01___s__SICV01_sp016196285_	#FFFFFF	NA
GCA_016198705.1_ASM1619870v1__d__Archaea___p__Aenigmatarchaeota___c__Aenigmatarchaeia___o__CG10238-14___f__SCSR01___g__JACQIA01___s__JACQIA01_sp016198705_	#FFFFFF	NA
GCA_016198725.1_ASM1619872v1__d__Archaea___p__Nanoarchaeota___c__Nanoarchaeia___o__Woesearchaeales___f__ARS49___g__JACQIC01___s__JACQIC01_sp016198725_	#FFFFFF	NA
GCA_016200035.1_ASM1620003v1__d__Archaea___p__Thermoproteota___c__Nitrososphaeria___o__Nitrososphaerales___f__Nitrosopumilaceae___g__JACQFM01___s__JACQFM01_sp016200035_	#FFFFFF	NA
GCA_016201435.1_ASM1620143v1__d__Archaea___p__Thermoproteota___c__Nitrososphaeria___o__Nitrososphaerales___f__Nitrosopumilaceae___g__TA-20___s__TA-20_sp016201435_	#FFFFFF	NA
GCA_016202815.1_ASM1620281v1__d__Archaea___p__Aenigmatarchaeota___c__Aenigmatarchaeia___o__JACPZZ01___f__JACPZZ01___g__JACPZZ01___s__JACPZZ01_sp016202815_	#FFFFFF	NA
GCA_016203115.1_ASM1620311v1__d__Archaea___p__Nanoarchaeota___c__Nanoarchaeia___o__SCGC-AAA011-G17___f__GW2011-AR20___g__JACQNJ01___s__JACQNJ01_sp016203115_	#FFFFFF	NA
GCA_016203135.1_ASM1620313v1__d__Archaea___p__Nanoarchaeota___c__Nanoarchaeia___o__SCGC-AAA011-G17___f__JACPNG01___g__JACQNI01___s__JACQNI01_sp016203135_	#FFFFFF	NA
GCA_016203175.1_ASM1620317v1__d__Archaea___p__Nanoarchaeota___c__Nanoarchaeia___o__SCGC-AAA011-G17___f__JACQNH01___g__JACQNH01___s__JACQNH01_sp016203175_	#FFFFFF	NA
GCA_016203205.1_ASM1620320v1__d__Archaea___p__Nanoarchaeota___c__Nanoarchaeia___o__Woesearchaeales___f__GW2011-AR9___g__JACOZP01___s__JACOZP01_sp016203205_	#FFFFFF	NA
GCA_016203215.1_ASM1620321v1__d__Archaea___p__Nanoarchaeota___c__Nanoarchaeia___o__Woesearchaeales___f__GW2011-AR9___g__JACOZP01___s__JACOZP01_sp016203215_	#FFFFFF	NA
GCA_016203225.1_ASM1620322v1__d__Archaea___p__Nanoarchaeota___c__Nanoarchaeia___o__Woesearchaeales___f__ARS49___g__DSQK01___s__DSQK01_sp016203225_	#FFFFFF	NA
GCA_016203265.1_ASM1620326v1__d__Archaea___p__Nanoarchaeota___c__Nanoarchaeia___o__Woesearchaeales___f__ARS49___g__DSQK01___s__DSQK01_sp016203265_	#FFFFFF	NA
GCA_016203305.1_ASM1620330v1__d__Archaea___p__Nanoarchaeota___c__Nanoarchaeia___o__Woesearchaeales___f__ARS49___g__SURF-65___s__SURF-65_sp016203305_	#FFFFFF	NA
GCA_016203335.1_ASM1620333v1__d__Archaea___p__Nanoarchaeota___c__Nanoarchaeia___o__Woesearchaeales___f__JACQNA01___g__JACQNA01___s__JACQNA01_sp016203335_	#FFFFFF	NA
GCA_016203345.1_ASM1620334v1__d__Archaea___p__Nanoarchaeota___c__Nanoarchaeia___o__Woesearchaeales___f__ARS49___g__JACQIC01___s__JACQIC01_sp016203345_	#FFFFFF	NA
GCA_016203375.1_ASM1620337v1__d__Archaea___p__Nanoarchaeota___c__Nanoarchaeia___o__Woesearchaeales___f__UBA12501___g__JACQMX01___s__JACQMX01_sp016203375_	#FFFFFF	NA
GCA_016203395.1_ASM1620339v1__d__Archaea___p__Nanoarchaeota___c__Nanoarchaeia___o__Woesearchaeales___f__ARS49___g__JACQMV01___s__JACQMV01_sp016203395_	#FFFFFF	NA
GCA_016203425.1_ASM1620342v1__d__Archaea___p__Nanoarchaeota___c__Nanoarchaeia___o__Woesearchaeales___f__ARS49___g__JACQMU01___s__JACQMU01_sp016203425_	#FFFFFF	NA
GCA_016203445.1_ASM1620344v1__d__Archaea___p__Nanoarchaeota___c__Nanoarchaeia___o__Woesearchaeales___f__ARS49___g__JACQMS01___s__JACQMS01_sp016203445_	#FFFFFF	NA
GCA_016204145.1_ASM1620414v1__d__Archaea___p__Nanoarchaeota___c__Nanoarchaeia___o__Pacearchaeales___f__GW2011-AR1___g__JACQLK01___s__JACQLK01_sp016204145_	#FFFFFF	NA
GCA_016205145.1_ASM1620514v1__d__Archaea___p__Iainarchaeota___c__Iainarchaeia___o__Iainarchaeales___f__JACQJH01___g__JACQJH01___s__JACQJH01_sp016205145_	#FFFFFF	NA
GCA_016205905.1_ASM1620590v1__d__Archaea___p__Nanoarchaeota___c__Nanoarchaeia___o__Woesearchaeales___f__DSVV01___g__JACQSP01___s__JACQSP01_sp016205905_	#FFFFFF	NA
GCA_016207225.1_ASM1620722v1__d__Archaea___p__Micrarchaeota___c__Micrarchaeia___o__JACQQB01___f__JACQQB01___g__JACQQB01___s__JACQQB01_sp016207225_	#FFFFFF	NA
GCA_016207465.1_ASM1620746v1__d__Archaea___p__Halobacteriota___c__Syntropharchaeia___o__JACQPP01___f__JACQPP01___g__JACQPP01___s__JACQPP01_sp016207465_	#FFFFFF	NA
GCA_016207515.1_ASM1620751v1__d__Archaea___p__Thermoplasmatota___c__SW-10-69-26___o__JACQPN01___f__JACQPN01___g__JACQPN01___s__JACQPN01_sp016207515_	#FFFFFF	NA
GCA_016207545.1_ASM1620754v1__d__Archaea___p__Thermoplasmatota___c__Thermoplasmata___o__RBG-16-68-12___f__EA-27___g__EA-27___s__EA-27_sp016207545_	#FFFFFF	NA
GCA_016208715.1_ASM1620871v1__d__Archaea___p__Nanoarchaeota___c__Nanoarchaeia___o__Woesearchaeales___f__UBA11576___g__JACQX01___s__JACQX01_sp016208715_	#FFFFFF	NA
GCA_016211095.1_ASM1621109v1__d__Archaea___p__Nanoarchaeota___c__Nanoarchaeia___o__SCGC-AAA011-G17___f__GW2011-AR17___g__JACQSW01___s__JACQSW01_sp016211095_	#FFFFFF	NA
GCA_016211165.1_ASM1621116v1__d__Archaea___p__Nanoarchaeota___c__Nanoarchaeia___o__Woesearchaeales___f__JAGWAF01___g__JACQSU01___s__JACQSU01_sp016211165_	#FFFFFF	NA
GCA_016211185.1_ASM1621118v1__d__Archaea___p__Nanoarchaeota___c__Nanoarchaeia___o__Woesearchaeales___f__UBA10216___g__JACQST01___s__JACQST01_sp016211185_	#FFFFFF	NA
GCA_016211195.1_ASM1621119v1__d__Archaea___p__Nanoarchaeota___c__Nanoarchaeia___o__Woesearchaeales___f__JACQSS01___g__JACQSS01___s__JACQSS01_sp016211195_	#FFFFFF	NA
GCA_016211215.1_ASM1621121v1__d__Archaea___p__Nanoarchaeota___c__Nanoarchaeia___o__Woesearchaeales___f__JACQSR01___g__JACQSR01___s__JACQSR01_sp016211215_	#FFFFFF	NA
GCA_016211245.1_ASM1621124v1__d__Archaea___p__Nanoarchaeota___c__Nanoarchaeia___o__Woesearchaeales___f__GW2011-AR4___g__GCA-2688775___s__GCA-2688775_sp016211245_	#FFFFFF	NA
GCA_016212395.1_ASM1621239v1__d__Archaea___p__Micrarchaeota___c__Micrarchaeia___o__JACRGF01___f__JACRGF01___g__JACRGF01___s__JACRGF01_sp016212395_	#FFFFFF	NA
GCA_016213425.1_ASM1621342v1__d__Archaea___p__Nanoarchaeota___c__Nanoarchaeia___o__Woesearchaeales___f__ARS49___g__JACRKG01___s__JACRKG01_sp016213425_	#FFFFFF	NA
GCA_016213525.1_ASM1621352v1__d__Archaea___p__Aenigmatarchaeota___c__Aenigmatarchaeia___o__CG10238-14___f__SCSR01___g__JABABT01___s__JABABT01_sp016213525_	#FFFFFF	NA
GCA_016213985.1_ASM1621398v1__d__Archaea___p__Nanoarchaeota___c__Nanoarchaeia___o__Woesearchaeales___f__GW2011-AR9___g__JACRPH01___s__JACRPH01_sp016213985_	#FFFFFF	NA
GCA_016214025.1_ASM1621402v1__d__Archaea___p__Nanoarchaeota___c__Nanoarchaeia___o__Woesearchaeales___f__GW2011-AR9___g__JACRPH01___s__JACRPH01_sp016214025_	#FFFFFF	NA
GCA_016214075.1_ASM1621407v1__d__Archaea___p__Nanoarchaeota___c__Nanoarchaeia___o__Woesearchaeales___f__DSVV01___g__JACRPI01___s__JACRPI01_sp016214075_	#FFFFFF	NA
GCA_016214785.1_ASM1621478v1__d__Archaea___p__Thermoplasmatota___c__Thermoplasmata___o__SG8-5___f__JACRNV01___g__JACRNV01___s__JACRNV01_sp016214785_	#FFFFFF	NA
GCA_016215305.1_ASM1621530v1__d__Archaea___p__Nanoarchaeota___c__Nanoarchaeia___o__Woesearchaeales___f__DSVV01___g__JACRPI01___s__JACRPI01_sp016215305_	#FFFFFF	NA
GCA_016215315.1_ASM1621531v1__d__Archaea___p__Nanoarchaeota___c__Nanoarchaeia___o__Woesearchaeales___f__ARS49___g__JACRKG01___s__JACRKG01_sp016215315_	#FFFFFF	NA
GCA_016215465.1_ASM1621546v1__d__Archaea___p__Thermoproteota___c__Nitrososphaeria___o__Nitrososphaerales___f__Nitrosopumilaceae___g__Nitrosotenuis___s__Nitrosotenuis_sp016215465_	#FFFFFF	NA
GCA_016219765.1_ASM1621976v1__d__Archaea___p__Nanoarchaeota___c__Nanoarchaeia___o__Woesearchaeales___f__UBA11576___g__JACQX01___s__JACQX01_sp016219765_	#FFFFFF	NA
GCA_016219795.1_ASM1621979v1__d__Archaea___p__Nanoarchaeota___c__Nanoarchaeia___o__Woesearchaeales___f__JACRKL01___g__JACRKK01___s__JACRKK01_sp016219795_	#FFFFFF	NA
GCA_016219825.1_ASM1621982v1__d__Archaea___p__Nanoarchaeota___c__Nanoarchaeia___o__SCGC-AAA011-G17___f__GW2011-AR18___g__JACRKJ01___s__JACRKJ01_sp016219825_	#FFFFFF	NA
GCA_016219835.1_ASM1621983v1__d__Archaea___p__Nanoarchaeota___c__Nanoarchaeia___o__Woesearchaeales___f__JACRKL01___g__JACRKL01___s__JACRKL01_sp016219835_	#FFFFFF	NA
GCA_016219865.1_ASM1621986v1__d__Archaea___p__Nanoarchaeota___c__Nanoarchaeia___o__Woesearchaeales___f__DSVV01___g__JACRKF01___s__JACRKF01_sp016219865_	#FFFFFF	NA
GCA_016234025.1_ASM1623402v1__d__Archaea___p__Nanoarchaeota___c__Nanoarchaeia___o__Pacearchaeales___f__GW2011-AR1___g__JACQLL01___s__JACQLL01_sp016234025_	#FFFFFF	NA
GCA_016234065.1_ASM1623406v1__d__Archaea___p__Nanoarchaeota___c__Nanoarchaeia___o__Pacearchaeales___f__GW2011-AR1___g__JAGVWT01___s__JAGVWT01_sp016234065_	#FFFFFF	NA
GCA_016234975.1_ASM1623497v1__d__Archaea___p__Thermoproteota___c__Nitrososphaeria___o__Nitrososphaerales___f__Nitrosopumilaceae___g__Nitrosarchaeum___s__Nitrosarchaeum_sp016234975_	#FFFFFF	NA
GCA_016235495.1_ASM1623549v1__d__Archaea___p__Nanoarchaeota___c__Nanoarchaeia___o__SCGC-AAA011-G17___f__GW2011-AR17___g__GW2011-AR17___s__GW2011-AR17_sp016235495_	#FFFFFF	NA
GCA_016276965.1_ASM1627696v1__d__Archaea___p__Thermoproteota___c__Nitrososphaeria___o__Nitrososphaerales___f__Nitrosopumilaceae___g__CSP1-1___s__CSP1-1_sp016276965_	#FFFFFF	NA
GCA_016281925.1_ASM1628192v1__d__Archaea___p__Thermoplasmatota___c__Thermoplasmata___o__Methanomassiliicoccales___f__Methanomethylophilaceae___g__UBA71___s__UBA71_sp016281925_	#FFFFFF	NA
GCA_016282555.1_ASM1628255v1__d__Archaea___p__Thermoplasmatota___c__Thermoplasmata___o__Methanomassiliicoccales___f__Methanomethylophilaceae___g__UBA71___s__UBA71_sp016282555_	#FFFFFF	NA
GCA_016284295.1_ASM1628429v1__d__Archaea___p__Thermoplasmatota___c__Thermoplasmata___o__Methanomassiliicoccales___f__Methanomethylophilaceae___g__UBA71___s__UBA71_sp016284295_	#FFFFFF	NA
GCA_016292335.1_ASM1629233v1__d__Archaea___p__Asgardarchaeota___c__Sifarchaeia___o__Sifarchaeales___f__Sifarchaeaceae___g__Sifarchaeotum___s__Sifarchaeotum_subterraneus_	#FFFFFF	NA
GCA_016296195.1_ASM1629619v1__d__Archaea___p__Thermoplasmatota___c__Thermoplasmata___o__Methanomassiliicoccales___f__Methanomethylophilaceae___g__UBA71___s__UBA71_sp016296195_	#FFFFFF	NA
GCA_016297775.1_ASM1629777v1__d__Archaea___p__Thermoplasmatota___c__Thermoplasmata___o__Methanomassiliicoccales___f__Methanomethylophilaceae___g__SIG5___s__SIG5_sp016297775_	#FFFFFF	NA
GCA_016432305.1_ASM1643230v1__d__Archaea___p__Nanoarchaeota___c__Nanoarchaeia___o__SCGC-AAA011-G17___f__JAGVZH01___g__GCA-16432305___s__GCA-16432305_sp016432305_	#FFFFFF	NA
GCA_016777125.1_ASM1677712v1__d__Archaea___p__Thermoplasmatota___c__Poseidoniia___o__Poseidoniales___f__Poseidoniaceae___g__MGIIa-L2___s__MGIIa-L2_sp016777125_	#FFFFFF	NA
GCA_016777225.1_ASM1677722v1__d__Archaea___p__Thermoplasmatota___c__Poseidoniia___o__Poseidoniales___f__Thalassarchaeaceae___g__MGIIb-O2___s__MGIIb-O2_sp016777225_	#FFFFFF	NA
GCA_016778305.1_ASM1677830v1__d__Archaea___p__Thermoplasmatota___c__Poseidoniia___o__Poseidoniales___f__Poseidoniaceae___g__Poseidonia___s__Poseidonia_sp016778305_	#FFFFFF	NA
GCA_016779705.1_ASM1677970v1__d__Archaea___p__Thermoplasmatota___c__Poseidoniia___o__Poseidoniales___f__Poseidoniaceae___g__Poseidonia___s__Poseidonia_sp016779705_	#FFFFFF	NA
GCA_016783455.1_ASM1678345v1__d__Archaea___p__Thermoproteota___c__Bathyarchaeia___o__TCS64___f__TCS64___g__BS750m-G28___s__BS750m-G28_sp016783455_	#FFFFFF	NA
GCA_016784085.1_ASM1678408v1__d__Archaea___p__Nanoarchaeota___c__Nanoarchaeia___o__Pacearchaeales___f__GW2011-AR1___g__BS150m-G67___s__BS150m-G67_sp016784085_	#FFFFFF	NA
GCA_016784105.1_ASM1678410v1__d__Archaea___p__Nanoarchaeota___c__Nanoarchaeia___o__Woesearchaeales___f__GW2011-AR4___g__BS150m-G66___s__BS150m-G66_sp016784105_	#FFFFFF	NA
GCA_016784125.1_ASM1678412v1__d__Archaea___p__Nanoarchaeota___c__Nanoarchaeia___o__Woesearchaeales___f__GCA-2686295___g__GCA-2686295___s__GCA-2686295_sp014384455_	#FFFFFF	NA
GCA_016784165.1_ASM1678416v1__d__Archaea___p__Nanoarchaeota___c__Nanoarchaeia___o__Woesearchaeales___f__BS150m-G63___g__BS150m-G63___s__BS150m-G63_sp016784165_	#FFFFFF	NA
GCA_016784195.1_ASM1678419v1__d__Archaea___p__Nanoarchaeota___c__Nanoarchaeia___o__Woesearchaeales___f__GW2011-AR4___g__BS150m-G64___s__BS150m-G64_sp016784195_	#FFFFFF	NA
GCA_016784245.1_ASM1678424v1__d__Archaea___p__Nanoarchaeota___c__Nanoarchaeia___o__SCGC-AAA011-G17___f__GW2011-AR17___g__BS150m-G60___s__BS150m-G60_sp016784245_	#FFFFFF	NA
GCA_016784625.1_ASM1678462v1__d__Archaea___p__Thermoproteota___c__Nitrososphaeria___o__Nitrososphaerales___f__Nitrosopumilaceae___g__Nitrosopumilus___s__Nitrosopumilus_sp016784625_	#FFFFFF	NA
GCA_016806715.1_ASM1680671v1__d__Archaea___p__Thermoplasmatota___c__Thermoplasmata___o__Thermoplasmatales___f__Thermoplasmataceae___g__B-DKE___s__B-DKE_sp002204705_	#FFFFFF	NA
GCA_016838795.1_ASM1683879v1__d__Archaea___p__Thermoproteota___c__Nitrososphaeria___o__Nitrososphaerales___f__Nitrosopumilaceae___g__DRGT01___s__DRGT01_sp016838795_	#FFFFFF	NA
GCA_016838825.1_ASM1683882v1__d__Archaea___p__Thermoproteota___c__Nitrososphaeria___o__Nitrososphaerales___f__Nitrosopumilaceae___g__JAEHKU01___s__JAEHKU01_sp016838825_	#FFFFFF	NA
GCA_016838845.1_ASM1683884v1__d__Archaea___p__Thermoproteota___c__Nitrososphaeria___o__Nitrososphaerales___f__Nitrosopumilaceae___g__DRGT01___s__DRGT01_sp016838845_	#FFFFFF	NA
GCA_016839515.1_ASM1683951v1__d__Archaea___p__Asgardarchaeota___c__Heimdallarchaeia___o__Hodarchaeales___f__Hodarchaeaceae___g__Hodarchaeum___s__Hodarchaeum_mangrovi_	#FFFFFF	NA
GCA_016839555.1_ASM1683955v1__d__Archaea___p__Asgardarchaeota___c__Lokiarchaeia___o__CR-4___f__SOKP01___g__TEKIR-8___s__TEKIR-8_sp016839555_	#FFFFFF	NA
GCA_016839805.1_ASM1683980v1__d__Archaea___p__Asgardarchaeota___c__Hermodarchaeia___o__Hermodarchaeles___f__Hermodarchaeaceae___g__Hermodarchaeum___s__Hermodarchaeum_sp016839805_	#FFFFFF	NA
GCA_016839905.1_ASM1683990v1__d__Archaea___p__Asgardarchaeota___c__Lokiarchaeia___o__CR-4___f__SOKP01___g__YT1-065___s__YT1-065_sp016839905_	#FFFFFF	NA
GCA_016840425.1_ASM1684042v1__d__Archaea___p__Asgardarchaeota___c__Wukongarchaeia___o__Wukongarchaeales___f__Wukongarchaeaceae___g__Wukongarchaeum___s__Wukongarchaeum_yapensis_	#FFFFFF	NA
GCA_016840465.1_ASM1684046v1__d__Archaea___p__Asgardarchaeota___c__Baldrarchaeia___o__Baldrarchaeales___f__Baldrarchaeaceae___g__Baldrarchaeum___s__Baldrarchaeum_yapensis_	#FFFFFF	NA
GCA_016840645.1_ASM1684064v1__d__Archaea___p__Asgardarchaeota___c__Sifarchaeia___o__Borrarchaeales___f__Borrarchaeaceae___g__Borrarchaeum___s__Borrarchaeum_sp016840645_	#FFFFFF	NA
GCA_016840945.1_ASM1684094v1__d__Archaea___p__Asgardarchaeota___c__Heimdallarchaeia___o__JABLTI01___f__JABLTI01___g__JABLTI01___s__JABLTI01_sp016840945_	#FFFFFF	NA
GCA_016844465.1_ASM1684446v1__d__Archaea___p__Thermoproteota___c__Nitrososphaeria___o__Nitrososphaerales___f__Nitrosopumilaceae___g__Nitrosarchaeum___s__Nitrosarchaeum_sp016844465_	#FFFFFF	NA
GCA_016844685.1_ASM1684468v1__d__Archaea___p__Thermoproteota___c__Nitrososphaeria___o__Nitrososphaerales___f__Nitrosopumilaceae___g__Nitrosotenuis___s__Nitrosotenuis_sp016844685_	#FFFFFF	NA
GCA_016845225.1_ASM1684522v1__d__Archaea___p__Nanoarchaeota___c__Nanoarchaeia___o__SCGC-AAA011-G17___f__UBA489___g__JABIKK01___s__JABIKK01_sp016845225_	#FFFFFF	NA
GCA_016845345.1_ASM1684534v1__d__Archaea___p__Thermoplasmatota___c__Poseidoniia___o__Poseidoniales___f__Thalassarchaeaceae___g__MGIIb-Q1___s__MGIIb-Q1_sp016845345_	#FFFFFF	NA
GCA_016845365.1_ASM1684536v1__d__Archaea___p__Thermoplasmatota___c__Poseidoniia___o__Poseidoniales___f__Thalassarchaeaceae___g__MGIIb-O1___s__MGIIb-O1_sp016845365_	#FFFFFF	NA
GCA_016845825.1_ASM1684582v1__d__Archaea___p__Thermoplasmatota___c__Poseidoniia___o__MGIII___f__CG-Epi1___g__CG-Epi1___s__CG-Epi1_sp016845825_	#FFFFFF	NA
GCA_016866645.1_JGI_2017-08-21__d__Archaea___p__Nanoarchaeota___c__Nanoarchaeia___o__SCGC-AAA011-G17___f__VGLX01___g__VGLX01___s__VGLX01_sp016866645_	#FFFFFF	NA
GCA_016866915.1_JGI_2017-08-21__d__Archaea___p__Nanoarchaeota___c__Nanoarchaeia___o__Pacearchaeales___f__GW2011-AR1___g__ASMP01___s__ASMP01_sp016866915_	#FFFFFF	NA
GCA_016866935.1_JGI_2017-08-21__d__Archaea___p__Nanoarchaeota___c__Nanoarchaeia___o__Pacearchaeales___f__GW2011-AR1___g__SICU01___s__SICU01_sp016866935_	#FFFFFF	NA
GCA_016866955.1_JGI_2017-08-21__d__Archaea___p__Nanoarchaeota___c__Nanoarchaeia___o__Pacearchaeales___f__GW2011-AR1___g__SICV01___s__SICV01_sp016866955_	#FFFFFF	NA
GCA_016866975.1_JGI_2017-08-21__d__Archaea___p__Nanoarchaeota___c__Nanoarchaeia___o__Pacearchaeales___f__GW2011-AR1___g__VGKP01___s__VGKP01_sp016866975_	#FFFFFF	NA
GCA_016866995.1_JGI_2017-08-21__d__Archaea___p__Nanoarchaeota___c__Nanoarchaeia___o__Pacearchaeales___f__GW2011-AR1___g__VGKQ01___s__VGKQ01_sp016866995_	#FFFFFF	NA
GCA_016867035.1_JGI_2017-08-21__d__Archaea___p__Nanoarchaeota___c__Nanoarchaeia___o__Pacearchaeales___f__GW2011-AR1___g__CAIPOI01___s__CAIPOI01_sp016867035_	#FFFFFF	NA
GCA_016867655.1_JGI_2017-08-21__d__Archaea___p__Altiarchaeota___c__Altiarchaeia___o__IMC4___f__SCGC-AAA252-I15___g__VGJA01___s__VGJA01_sp016867655_	#FFFFFF	NA
GCA_016871975.1_JGI_2017-08-21__d__Archaea___p__Thermoproteota___c__Nitrososphaeria___o__Nitrososphaerales___f__Nitrosopumilaceae___g__VHBM01___s__VHBM01_sp016871975_	#FFFFFF	NA
GCA_016872015.1_JGI_2017-08-21__d__Archaea___p__Thermoproteota___c__Nitrososphaeria___o__Nitrososphaerales___f__Nitrosopumilaceae___g__Nitrosotenuis___s__Nitrosotenuis_sp016872015_	#FFFFFF	NA
GCA_016872055.1_JGI_2017-08-21__d__Archaea___p__Thermoproteota___c__Nitrososphaeria___o__Nitrososphaerales___f__Nitrosopumilaceae___g__Nitrosotenuis___s__Nitrosotenuis_sp016872055_	#FFFFFF	NA
GCA_016874675.1_JGI_2017-08-21__d__Archaea___p__Thermoplasmatota___c__Thermoplasmata___o__DTKX01___f__VGTL01___g__VGTL01___s__VGTL01_sp016874675_	#FFFFFF	NA
GCA_016919565.1_ASM1691956v1__d__Archaea___p__Thermoplasmatota___c__Thermoplasmata___o__Methanomassiliicoccales___f__UBA472___g__FEN-33___s__FEN-33_sp016919565_	#FFFFFF	NA
GCA_016919625.1_ASM1691962v1__d__Archaea___p__Thermoplasmatota___c__Thermoplasmata___o__Methanomassiliicoccales___f__UBA472___g__JACXTP01___s__JACXTP01_sp016919625_	#FFFFFF	NA
GCA_016926055.1_ASM1692605v1__d__Archaea___p__Nanoarchaeota___c__Nanoarchaeia___o__Woesearchaeales___f__JAADFO01___g__JAFGPE01___s__JAFGPE01_sp016926055_	#FFFFFF	NA
GCA_016926075.1_ASM1692607v1__d__Archaea___p__Thermoplasmatota___c__Thermoplasmata___o__Methanomassiliicoccales___f__UBA472___g__UBA472___s__UBA472_sp016926075_	#FFFFFF	NA
GCA_016926295.1_ASM1692629v1__d__Archaea___p__Iainarchaeota___c__Iainarchaeia___o__JAFGOX01___f__JAFGOX01___g__JAFGOX01___s__JAFGOX01_sp016926295_	#FFFFFF	NA
GCA_016926395.1_ASM1692639v1__d__Archaea___p__Nanoarchaeota___c__Nanoarchaeia___o__Woesearchaeales___f__SKGA01___g__SKGA01___s__SKGA01_sp016926395_	#FFFFFF	NA
GCA_016927245.1_ASM1692724v1__d__Archaea___p__Nanoarchaeota___c__Nanoarchaeia___o__Woesearchaeales___f__WJKR01___g__WJKR01___s__WJKR01_sp016927245_	#FFFFFF	NA
GCA_016928095.1_ASM1692809v1__d__Archaea___p__Thermoplasmatota___c__EX4484-6___o__EX4484-6___f__EX4484-6___g__JAFGLL01___s__JAFGLL01_sp016928095_	#FFFFFF	NA
GCA_016928115.1_ASM1692811v1__d__Archaea___p__Nanoarchaeota___c__Nanoarchaeia___o__Woesearchaeales___f__JAFGLI01___g__JAFGLI01___s__JAFGLI01_sp016928115_	#FFFFFF	NA
GCA_016928155.1_ASM1692815v1__d__Archaea___p__Nanoarchaeota___c__Nanoarchaeia___o__Woesearchaeales___f__JAFGLG01___g__JAFGLG01___s__JAFGLG01_sp016928155_	#FFFFFF	NA
GCA_016928835.1_ASM1692883v1__d__Archaea___p__Nanoarchaeota___c__Nanoarchaeia___o__Woesearchaeales___f__GW2011-AR15___g__JAFGJW01___s__JAFGJW01_sp016928835_	#FFFFFF	NA
GCA_016929175.1_ASM1692917v1__d__Archaea___p__Thermoplasmatota___c__EX4484-6___o__EX4484-6___f__EX4484-6___g__JAFGLL01___s__JAFGLL01_sp016929175_	#FFFFFF	NA
GCA_016929255.1_ASM1692925v1__d__Archaea___p__Nanoarchaeota___c__Nanoarchaeia___o__Woesearchaeales___f__UBA11576___g__JABMQF01___s__JABMQF01_sp016929255_	#FFFFFF	NA
GCA_016929855.1_ASM1692985v1__d__Archaea___p__Nanoarchaeota___c__Nanoarchaeia___o__Woesearchaeales___f__JAHJEM01___g__JAFGHY01___s__JAFGHY01_sp016929855_	#FFFFFF	NA
GCA_016929895.1_ASM1692989v1__d__Archaea___p__Nanoarchaeota___c__Nanoarchaeia___o__Woesearchaeales___f__ARS49___g__WJKI01___s__WJKI01_sp016929895_	#FFFFFF	NA
GCA_016930135.1_ASM1693013v1__d__Archaea___p__Thermoplasmatota___c__Thermoplasmata___o__UBA10834___f__UBA10834___g__COMBO-56-21___s__COMBO-56-21_sp016930135_	#FFFFFF	NA
GCA_016930415.1_ASM1693041v1__d__Archaea___p__Nanoarchaeota___c__Nanoarchaeia___o__Woesearchaeales___f__SM23-78___g__JAFGBP01___s__JAFGBP01_sp016930415_	#FFFFFF	NA
GCA_016930995.1_ASM1693099v1__d__Archaea___p__Thermoplasmatota___c__E2___o__DHVEG-1___f__DHVEG-1___g__SM1-50___s__SM1-50_sp016930995_	#FFFFFF	NA
GCA_016931255.1_ASM1693125v1__d__Archaea___p__Aenigmatarchaeota___c__Aenigmatarchaeia___o__QMZP01___f__JAFGSV01___g__JAFGFG01___s__JAFGFG01_sp016931255_	#FFFFFF	NA
GCA_016931555.1_ASM1693155v1__d__Archaea___p__Iainarchaeota___c__Iainarchaeia___o__Iainarchaeales___f__GCA-2688035___g__JAFGEM01___s__JAFGEM01_sp016931555_	#FFFFFF	NA
GCA_016932315.1_ASM1693231v1__d__Archaea___p__Nanoarchaeota___c__Nanoarchaeia___o__Woesearchaeales___f__SM23-78___g__SM23-78___s__SM23-78_sp016932315_	#FFFFFF	NA
GCA_016932355.1_ASM1693235v1__d__Archaea___p__Iainarchaeota___c__Iainarchaeia___o__Iainarchaeales___f__GCA-2688035___g__JAFGDB01___s__JAFGDB01_sp016932355_	#FFFFFF	NA
GCA_016932755.1_ASM1693275v1__d__Archaea___p__Nanoarchaeota___c__Nanoarchaeia___o__Woesearchaeales___f__JAGWAF01___g__JAFGCE01___s__JAFGCE01_sp016932755_	#FFFFFF	NA
GCA_016933095.1_ASM1693309v1__d__Archaea___p__Nanoarchaeota___c__Nanoarchaeia___o__Woesearchaeales___f__SM23-78___g__JAFGBP01___s__JAFGBP01_sp016933095_	#FFFFFF	NA
GCA_016934355.1_ASM1693435v1__d__Archaea___p__Thermoproteota___c__Bathyarchaeia___o__TCS64___f__TCS64___g__RBG-16-57-9___s__RBG-16-57-9_sp016934355_	#FFFFFF	NA
GCA_016934775.1_ASM1693477v1__d__Archaea___p__Nanoarchaeota___c__Nanoarchaeia___o__Woesearchaeales___f__GW2011-AR15___g__JAFGSP01___s__JAFGSP01_sp016934775_	#FFFFFF	NA
GCA_016935095.1_ASM1693509v1__d__Archaea___p__Nanoarchaeota___c__Nanoarchaeia___o__Woesearchaeales___f__GW2011-AR15___g__JAFGRO01___s__JAFGRO01_sp016935095_	#FFFFFF	NA
GCA_016935125.1_ASM1693512v1__d__Archaea___p__Nanoarchaeota___c__Nanoarchaeia___o__Woesearchaeales___f__DSVV01___g__JAFGRM01___s__JAFGRM01_sp016935125_	#FFFFFF	NA
GCA_016935155.1_ASM1693515v1__d__Archaea___p__Nanoarchaeota___c__Nanoarchaeia___o__Woesearchaeales___f__UBA10107___g__UBA10107___s__UBA10107_sp016935155_	#FFFFFF	NA
GCA_016935175.1_ASM1693517v1__d__Archaea___p__Nanoarchaeota___c__Nanoarchaeia___o__Woesearchaeales___f__SM23-78___g__SM23-78___s__SM23-78_sp016935175_	#FFFFFF	NA
GCA_016935265.1_ASM1693526v1__d__Archaea___p__Nanoarchaeota___c__Nanoarchaeia___o__Woesearchaeales___f__UBA10216___g__JAFGRH01___s__JAFGRH01_sp016935265_	#FFFFFF	NA
GCA_016935655.1_ASM1693565v1__d__Archaea___p__Altiarchaeota___c__Altiarchaeia___o__JAFGQM01___f__JAFGQM01___g__JAFGQM01___s__JAFGQM01_sp016935655_	#FFFFFF	NA
GCA_016935985.1_ASM1693598v1__d__Archaea___p__Nanoarchaeota___c__Nanoarchaeia___o__Woesearchaeales___f__JAFGPW01___g__JAFGPW01___s__JAFGPW01_sp016935985_	#FFFFFF	NA
GCA_016938695.1_ASM1693869v1__d__Archaea___p__Nanoarchaeota___c__Nanoarchaeia___o__Woesearchaeales___f__JAFGUC01___g__JAFGUC01___s__JAFGUC01_sp016938695_	#FFFFFF	NA
GCA_017395275.1_ASM1739527v1__d__Archaea___p__Thermoplasmatota___c__Thermoplasmata___o__Methanomassiliicoccales___f__Methanomethylophilaceae___g__SIG5___s__SIG5_sp017395275_	#FFFFFF	NA
GCA_017455785.1_ASM1745578v1__d__Archaea___p__Thermoplasmatota___c__Thermoplasmata___o__Methanomassiliicoccales___f__Methanomethylophilaceae___g__MX-02___s__MX-02_sp017455785_	#FFFFFF	NA
GCA_017461225.1_ASM1746122v1__d__Archaea___p__Thermoplasmatota___c__Thermoplasmata___o__Methanomassiliicoccales___f__Methanomethylophilaceae___g__UBA71___s__UBA71_sp017461225_	#FFFFFF	NA
GCA_017468935.1_ASM1746893v1__d__Archaea___p__Thermoplasmatota___c__Thermoplasmata___o__Methanomassiliicoccales___f__Methanomethylophilaceae___g__UBA71___s__UBA71_sp017468935_	#FFFFFF	NA
GCA_017475875.1_ASM1747587v1__d__Archaea___p__Thermoplasmatota___c__Thermoplasmata___o__Methanomassiliicoccales___f__Methanomethylophilaceae___g__UBA71___s__UBA71_sp017475875_	#FFFFFF	NA
GCA_017507885.1_ASM1750788v1__d__Archaea___p__Thermoplasmatota___c__Thermoplasmata___o__Methanomassiliicoccales___f__Methanomethylophilaceae___g__UBA71___s__UBA71_sp017507885_	#FFFFFF	NA
GCA_017508065.1_ASM1750806v1__d__Archaea___p__Thermoplasmatota___c__Thermoplasmata___o__Methanomassiliicoccales___f__Methanomethylophilaceae___g__SIG5___s__SIG5_sp017508065_	#FFFFFF	NA
GCA_017519045.1_ASM1751904v1__d__Archaea___p__Thermoplasmatota___c__Thermoplasmata___o__Methanomassiliicoccales___f__Methanomethylophilaceae___g__UBA71___s__UBA71_sp017519045_	#FFFFFF	NA
GCA_017524805.1_ASM1752480v1__d__Archaea___p__Thermoplasmatota___c__Thermoplasmata___o__Methanomassiliicoccales___f__Methanomethylophilaceae___g__UBA71___s__UBA71_sp017524805_	#FFFFFF	NA
GCA_017540825.1_ASM1754082v1__d__Archaea___p__Thermoplasmatota___c__Thermoplasmata___o__Methanomassiliicoccales___f__Methanomethylophilaceae___g__UBA71___s__UBA71_sp017540825_	#FFFFFF	NA
GCA_017601245.1_ASM1760124v1__d__Archaea___p__Thermoproteota___c__EX4484-205___o__EX4484-205___f__JAAOZP01___g__JAAOZP01___s__JAAOZP01_sp011363915_	#FFFFFF	NA
GCA_017608295.1_ASM1760829v1__d__Archaea___p__Nanoarchaeota___c__Nanoarchaeia___o__Woesearchaeales___f__JAGVZT01___g__JAFCGF01___s__JAFCGF01_sp017608295_	#FFFFFF	NA
GCA_017608305.1_ASM1760830v1__d__Archaea___p__Nanoarchaeota___c__Nanoarchaeia___o__Pacearchaeales___f__GW2011-AR1___g__JAFCGC01___s__JAFCGC01_sp017608305_	#FFFFFF	NA
GCA_017608385.1_ASM1760838v1__d__Archaea___p__Nanoarchaeota___c__Nanoarchaeia___o__B33-G15___f__B33-G15___g__JAFCFZ01___s__JAFCFZ01_sp017608385_	#FFFFFF	NA
GCA_017608405.1_ASM1760840v1__d__Archaea___p__Nanoarchaeota___c__Nanoarchaeia___o__Pacearchaeales___f__GW2011-AR1___g__JAFCFX01___s__JAFCFX01_sp017608405_	#FFFFFF	NA
GCA_017608525.1_ASM1760852v1__d__Archaea___p__Nanoarchaeota___c__Nanoarchaeia___o__SCGC-AAA011-G17___f__GW2011-AR17___g__JAFCFS01___s__JAFCFS01_sp017608525_	#FFFFFF	NA
GCA_017608625.1_ASM1760862v1__d__Archaea___p__Nanoarchaeota___c__Nanoarchaeia___o__Woesearchaeales___f__JAFCFN01___g__JAFCFN01___s__JAFCFN01_sp017608625_	#FFFFFF	NA
GCA_017608705.1_ASM1760870v1__d__Archaea___p__Nanoarchaeota___c__Nanoarchaeia___o__Pacearchaeales___f__GW2011-AR1___g__JAFCFJ01___s__JAFCFJ01_sp017608705_	#FFFFFF	NA
GCA_017608725.1_ASM1760872v1__d__Archaea___p__Iainarchaeota___c__Iainarchaeia___o__Iainarchaeales___f__GCA-2688035___g__JAFGDB01___s__JAFGDB01_sp017608725_	#FFFFFF	NA
GCA_017608945.1_ASM1760894v1__d__Archaea___p__Nanoarchaeota___c__Nanoarchaeia___o__Pacearchaeales___f__GW2011-AR1___g__JAFCEY01___s__JAFCEY01_sp017608945_	#FFFFFF	NA
GCA_017608985.1_ASM1760898v1__d__Archaea___p__Nanoarchaeota___c__Nanoarchaeia___o__Pacearchaeales___f__GW2011-AR1___g__JAFCEV01___s__JAFCEV01_sp017608985_	#FFFFFF	NA
GCA_017609045.1_ASM1760904v1__d__Archaea___p__Nanoarchaeota___c__Nanoarchaeia___o__Pacearchaeales___f__GW2011-AR1___g__JAFCES01___s__JAFCES01_sp017609045_	#FFFFFF	NA
GCA_017609085.1_ASM1760908v1__d__Archaea___p__Nanoarchaeota___c__Nanoarchaeia___o__Pacearchaeales___f__GW2011-AR1___g__JAFCEO01___s__JAFCEO01_sp017609085_	#FFFFFF	NA
GCA_017609175.1_ASM1760917v1__d__Archaea___p__Nanoarchaeota___c__Nanoarchaeia___o__Pacearchaeales___f__GW2011-AR1___g__JAFCEJ01___s__JAFCEJ01_sp017609175_	#FFFFFF	NA
GCA_017609205.1_ASM1760920v1__d__Archaea___p__Nanoarchaeota___c__Nanoarchaeia___o__Pacearchaeales___f__GW2011-AR1___g__ARS1301___s__ARS1301_sp017609205_	#FFFFFF	NA
GCA_017609245.1_ASM1760924v1__d__Archaea___p__Nanoarchaeota___c__Nanoarchaeia___o__Woesearchaeales___f__JAFCFN01___g__JAFCFN01___s__JAFCFN01_sp017609245_	#FFFFFF	NA
GCA_017609285.1_ASM1760928v1__d__Archaea___p__Nanoarchaeota___c__Nanoarchaeia___o__Pacearchaeales___f__GW2011-AR1___g__JAFCEE01___s__JAFCEE01_sp017609285_	#FFFFFF	NA
GCA_017609385.1_ASM1760938v1__d__Archaea___p__Nanoarchaeota___c__Nanoarchaeia___o__Woesearchaeales___f__CG1-02-33-12___g__CG1-02-33-12___s__CG1-02-33-12_sp017609385_	#FFFFFF	NA
GCA_017609405.1_ASM1760940v1__d__Archaea___p__Nanoarchaeota___c__Nanoarchaeia___o__Pacearchaeales___f__GW2011-AR1___g__JAFCDZ01___s__JAFCDZ01_sp017609405_	#FFFFFF	NA
GCA_017609465.1_ASM1760946v1__d__Archaea___p__Nanoarchaeota___c__Nanoarchaeia___o__SCGC-AAA011-G17___f__JAFCDX01___g__JAFCDX01___s__JAFCDX01_sp017609465_	#FFFFFF	NA
GCA_017609475.1_ASM1760947v1__d__Archaea___p__Nanoarchaeota___c__Nanoarchaeia___o__Pacearchaeales___f__GW2011-AR1___g__JAFCDW01___s__JAFCDW01_sp017609475_	#FFFFFF	NA
GCA_017609525.1_ASM1760952v1__d__Archaea___p__Nanoarchaeota___c__Nanoarchaeia___o__SCGC-AAA011-G17___f__JACPNG01___g__JAFCDT01___s__JAFCDT01_sp017609525_	#FFFFFF	NA
GCA_017609535.1_ASM1760953v1__d__Archaea___p__Nanoarchaeota___c__Nanoarchaeia___o__Pacearchaeales___f__GW2011-AR1___g__JAFCDU01___s__JAFCDU01_sp017609535_	#FFFFFF	NA
GCA_017609645.1_ASM1760964v1__d__Archaea___p__Nanoarchaeota___c__Nanoarchaeia___o__Woesearchaeales___f__ARS49___g__JAFCDQ01___s__JAFCDQ01_sp017609645_	#FFFFFF	NA
GCA_017609695.1_ASM1760969v1__d__Archaea___p__Nanoarchaeota___c__Nanoarchaeia___o__Pacearchaeales___f__GW2011-AR1___g__JAFCDM01___s__JAFCDM01_sp017609695_	#FFFFFF	NA
GCA_017609745.1_ASM1760974v1__d__Archaea___p__Nanoarchaeota___c__Nanoarchaeia___o__Pacearchaeales___f__GW2011-AR1___g__JAFCDK01___s__JAFCDK01_sp017609745_	#FFFFFF	NA
GCA_017609755.1_ASM1760975v1__d__Archaea___p__Nanoarchaeota___c__Nanoarchaeia___o__Pacearchaeales___f__GW2011-AR1___g__JAFCEV01___s__JAFCEV01_sp017609755_	#FFFFFF	NA
GCA_017609795.1_ASM1760979v1__d__Archaea___p__Nanoarchaeota___c__Nanoarchaeia___o__Pacearchaeales___f__GW2011-AR1___g__JAFCDM01___s__JAFCDM01_sp017609795_	#FFFFFF	NA
GCA_017609845.1_ASM1760984v1__d__Archaea___p__Nanoarchaeota___c__Nanoarchaeia___o__SCGC-AAA011-G17___f__JACPNG01___g__JAFCDD01___s__JAFCDD01_sp017609845_	#FFFFFF	NA
GCA_017609885.1_ASM1760988v1__d__Archaea___p__Nanoarchaeota___c__Nanoarchaeia___o__Pacearchaeales___f__GW2011-AR1___g__JAFCDB01___s__JAFCDB01_sp017609885_	#FFFFFF	NA
GCA_017609945.1_ASM1760994v1__d__Archaea___p__Iainarchaeota___c__Iainarchaeia___o__Iainarchaeales___f__GCA-2688035___g__JAFCCZ01___s__JAFCCZ01_sp017609945_	#FFFFFF	NA
GCA_017610005.1_ASM1761000v1__d__Archaea___p__Nanoarchaeota___c__Nanoarchaeia___o__Woesearchaeales___f__B29-G15___g__JAFCCU01___s__JAFCCU01_sp017610005_	#FFFFFF	NA
GCA_017610175.1_ASM1761017v1__d__Archaea___p__Iainarchaeota___c__Iainarchaeia___o__Iainarchaeales___f__GCA-2688035___g__JAFCCZ01___s__JAFCCZ01_sp017610175_	#FFFFFF	NA
GCA_017610205.1_ASM1761020v1__d__Archaea___p__Iainarchaeota___c__Iainarchaeia___o__Iainarchaeales___f__GCA-2688035___g__JAFCCL01___s__JAFCCL01_sp017610205_	#FFFFFF	NA
GCA_017610225.1_ASM1761022v1__d__Archaea___p__Aenigmatarchaeota___c__Aenigmatarchaeia___o__CG10238-14___f__CG10238-14___g__CG10238-14___s__CG10238-14_sp017610225_	#FFFFFF	NA
GCA_017610245.1_ASM1761024v1__d__Archaea___p__Iainarchaeota___c__Iainarchaeia___o__Iainarchaeales___f__GCA-2688035___g__JAFCCK01___s__JAFCCK01_sp017610245_	#FFFFFF	NA
GCA_017610265.1_ASM1761026v1__d__Archaea___p__Iainarchaeota___c__Iainarchaeia___o__Iainarchaeales___f__GCA-2688035___g__JAFCCL01___s__JAFCCL01_sp017610265_	#FFFFFF	NA
GCA_017610275.1_ASM1761027v1__d__Archaea___p__Nanoarchaeota___c__Nanoarchaeia___o__Woesearchaeales___f__CG1-02-33-12___g__CG1-02-33-12___s__CG1-02-33-12_sp017610275_	#FFFFFF	NA
GCA_017610305.1_ASM1761030v1__d__Archaea___p__Iainarchaeota___c__Iainarchaeia___o__Iainarchaeales___f__JAFCCJ01___g__JAFCCJ01___s__JAFCCJ01_sp017610305_	#FFFFFF	NA
GCA_017610335.1_ASM1761033v1__d__Archaea___p__Iainarchaeota___c__Iainarchaeia___o__Iainarchaeales___f__GCA-2688035___g__JAFCCL01___s__JAFCCL01_sp017610335_	#FFFFFF	NA
GCA_017610405.1_ASM1761040v1__d__Archaea___p__Nanoarchaeota___c__Nanoarchaeia___o__Pacearchaeales___f__GW2011-AR1___g__ASMP01___s__ASMP01_sp017610405_	#FFFFFF	NA
GCA_017610445.1_ASM1761044v1__d__Archaea___p__Nanoarchaeota___c__Nanoarchaeia___o__Pacearchaeales___f__GW2011-AR1___g__JAFCCB01___s__JAFCCB01_sp017610445_	#FFFFFF	NA
GCA_017610485.1_ASM1761048v1__d__Archaea___p__Iainarchaeota___c__Iainarchaeia___o__Iainarchaeales___f__GCA-2688035___g__JAFCCL01___s__JAFCCL01_sp017610485_	#FFFFFF	NA
GCA_017610505.1_ASM1761050v1__d__Archaea___p__Nanoarchaeota___c__Nanoarchaeia___o__Woesearchaeales___f__CG1-02-33-12___g__CG1-02-33-12___s__CG1-02-33-12_sp017610505_	#FFFFFF	NA
GCA_017616575.1_ASM1761657v1__d__Archaea___p__Thermoplasmatota___c__Thermoplasmata___o__Methanomassiliicoccales___f__Methanomethylophilaceae___g__UBA71___s__UBA71_sp017616575_	#FFFFFF	NA
GCA_017857235.1_ASM1785723v1__d__Archaea___p__Thermoplasmatota___c__Thermoplasmata___o__Thermoplasmatales___f__GCA-001856825___g__JAFMDN01___s__JAFMDN01_sp017857235_	#FFFFFF	NA
GCA_017857595.1_ASM1785759v1__d__Archaea___p__Thermoproteota___c__Thermoproteia___o__Gearchaeales___f__Gearchaeaceae___g__AAA261-N23___s__AAA261-N23_sp017857595_	#FFFFFF	NA
GCA_017885655.1_ASM1788565v1__d__Archaea___p__Thermoplasmatota___c__Thermoplasmata___o__RBG-16-68-12___f__JAFNFQ01___g__JAFNFQ01___s__JAFNFQ01_sp017885655_	#FFFFFF	NA
GCA_017935945.1_ASM1793594v1__d__Archaea___p__Thermoplasmatota___c__Thermoplasmata___o__Methanomassiliicoccales___f__Methanomethylophilaceae___g__UBA71___s__UBA71_sp017935945_	#FFFFFF	NA
GCA_018220935.1_ASM1822093v1__d__Archaea___p__SpSt-1190___c__SpSt-1190___o__SpSt-1190___f__SpSt-1190___g__JAAOXX01___s__JAAOXX01_sp018220935_	#FFFFFF	NA
GCA_018220955.1_ASM1822095v1__d__Archaea___p__SpSt-1190___c__SpSt-1190___o__SpSt-1190___f__SpSt-1190___g__JAAOXV01___s__JAAOXV01_sp018220955_	#FFFFFF	NA
GCA_018221005.1_ASM1822100v1__d__Archaea___p__SpSt-1190___c__SpSt-1190___o__SpSt-1190___f__SpSt-1190___g__JAAOXW01___s__JAAOXW01_sp018221005_	#FFFFFF	NA
GCA_018221025.1_ASM1822102v1__d__Archaea___p__SpSt-1190___c__SpSt-1190___o__SpSt-1190___f__SpSt-1190___g__JAAOXX01___s__JAAOXX01_sp018221025_	#FFFFFF	NA
GCA_018221045.1_ASM1822104v1__d__Archaea___p__Nanoarchaeota___c__Nanoarchaeia___o__PEZQ01___f__JAAOXT01___g__JAAOXT01___s__JAAOXT01_sp018221045_	#FFFFFF	NA
GCA_018221085.1_ASM1822108v1__d__Archaea___p__Nanoarchaeota___c__Nanoarchaeia___o__Woesearchaeales___f__GW2011-AR9___g__JAAOXZ01___s__JAAOXZ01_sp018221085_	#FFFFFF	NA
GCA_018221105.1_ASM1822110v1__d__Archaea___p__Nanoarchaeota___c__Nanoarchaeia___o__Woesearchaeales___f__JAAOYA01___g__JAAOYA01___s__JAAOYA01_sp018221105_	#FFFFFF	NA
GCA_018221125.1_ASM1822112v1__d__Archaea___p__Nanoarchaeota___c__Nanoarchaeia___o__Woesearchaeales___f__WJKL01___g__JAAOYC01___s__JAAOYC01_sp018221125_	#FFFFFF	NA
GCA_018221135.1_ASM1822113v1__d__Archaea___p__Nanoarchaeota___c__Nanoarchaeia___o__Woesearchaeales___f__BM511___g__JAAOYB01___s__JAAOYB01_sp018221135_	#FFFFFF	NA
GCA_018221165.1_ASM1822116v1__d__Archaea___p__Nanoarchaeota___c__Nanoarchaeia___o__Woesearchaeales___f__UBA525___g__UBA153___s__UBA153_sp018221165_	#FFFFFF	NA
GCA_018221175.1_ASM1822117v1__d__Archaea___p__Nanoarchaeota___c__Nanoarchaeia___o__Woesearchaeales___f__BM511___g__JAAOYE01___s__JAAOYE01_sp018221175_	#FFFFFF	NA
GCA_018221205.1_ASM1822120v1__d__Archaea___p__Nanoarchaeota___c__Nanoarchaeia___o__Woesearchaeales___f__WJIZ01___g__JAAOYF01___s__JAAOYF01_sp018221205_	#FFFFFF	NA
GCA_018221245.1_ASM1822124v1__d__Archaea___p__Nanoarchaeota___c__Nanoarchaeia___o__Woesearchaeales___f__UBA525___g__UBA525___s__UBA525_sp018221245_	#FFFFFF	NA
GCA_018221285.1_ASM1822128v1__d__Archaea___p__Nanoarchaeota___c__Nanoarchaeia___o__Pacearchaeales___f__GW2011-AR1___g__JAHKAF01___s__JAHKAF01_sp018221285_	#FFFFFF	NA
GCA_018221305.1_ASM1822130v1__d__Archaea___p__Nanoarchaeota___c__Nanoarchaeia___o__Pacearchaeales___f__GW2011-AR1___g__JAAOYK01___s__JAAOYK01_sp018221305_	#FFFFFF	NA
GCA_018260615.1_ASM1826061v1__d__Archaea___p__Altiarchaeota___c__Altiarchaeia___o__Altiarchaeales___f__Altiarchaeaceae___g__Altiarchaeum___s__Altiarchaeum_sp002841105_	#FFFFFF	NA
GCA_018262895.1_ASM1826289v1__d__Archaea___p__Thermoplasmatota___c__Thermoplasmata___o__Methanomassiliicoccales___f__Methanomassiliicoccaceae___g__UBA6___s__UBA6_sp018262895_	#FFFFFF	NA
GCA_018263355.1_ASM1826335v1__d__Archaea___p__Nanoarchaeota___c__Nanoarchaeia___o__Woesearchaeales___f__JAGVZT01___g__JAANXH01___s__JAANXH01_sp018263355_	#FFFFFF	NA
GCA_018263395.1_ASM1826339v1__d__Archaea___p__Halobacteriota___c__Methanonatronarchaeia___o__JAANXF01___f__JAANXF01___g__JAANXF01___s__JAANXF01_sp018263395_	#FFFFFF	NA
GCA_018263495.1_ASM1826349v1__d__Archaea___p__Thermoproteota___c__Nitrososphaeria___o__Nitrososphaerales___f__Nitrosopumilaceae___g__Nitrosopelagicus___s__Nitrosopelagicus_sp018263495_	#FFFFFF	NA
GCA_018263505.1_ASM1826350v1__d__Archaea___p__Thermoproteota___c__Nitrososphaeria___o__Nitrososphaerales___f__Nitrosopumilaceae___g__Nitrosopumilus___s__Nitrosopumilus_sp018263505_	#FFFFFF	NA
GCA_018302085.1_ASM1830208v1__d__Archaea___p__Nanoarchaeota___c__Nanoarchaeia___o__Woesearchaeales___f__JAGWAF01___g__JAGWAF01___s__JAGWAF01_sp018302085_	#FFFFFF	NA
GCA_018302105.1_ASM1830210v1__d__Archaea___p__Nanoarchaeota___c__Nanoarchaeia___o__SCGC-AAA011-G17___f__GW2011-AR18___g__JAGWAD01___s__JAGWAD01_sp018302105_	#FFFFFF	NA
GCA_018302125.1_ASM1830212v1__d__Archaea___p__Nanoarchaeota___c__Nanoarchaeia___o__SCGC-AAA011-G17___f__JACPIM01___g__JAGWAC01___s__JAGWAC01_sp018302125_	#FFFFFF	NA
GCA_018302135.1_ASM1830213v1__d__Archaea___p__Nanoarchaeota___c__Nanoarchaeia___o__SCGC-AAA011-G17___f__PNOQ01___g__PNOQ01___s__PNOQ01_sp018302135_	#FFFFFF	NA
GCA_018302165.1_ASM1830216v1__d__Archaea___p__Nanoarchaeota___c__Nanoarchaeia___o__SCGC-AAA011-G17___f__GW2011-AR17___g__JAGVZZ01___s__JAGVZZ01_sp018302165_	#FFFFFF	NA
GCA_018302185.1_ASM1830218v1__d__Archaea___p__Nanoarchaeota___c__Nanoarchaeia___o__Woesearchaeales___f__UBA10200___g__UBA10200___s__UBA10200_sp018302185_	#FFFFFF	NA
GCA_018302205.1_ASM1830220v1__d__Archaea___p__Nanoarchaeota___c__Nanoarchaeia___o__SCGC-AAA011-G17___f__GW2011-AR17___g__JAGVZZ01___s__JAGVZZ01_sp018302205_	#FFFFFF	NA
GCA_018302225.1_ASM1830222v1__d__Archaea___p__Nanoarchaeota___c__Nanoarchaeia___o__SCGC-AAA011-G17___f__JAGVZY01___g__JAGVZY01___s__JAGVZY01_sp018302225_	#FFFFFF	NA
GCA_018302235.1_ASM1830223v1__d__Archaea___p__Nanoarchaeota___c__Nanoarchaeia___o__SCGC-AAA011-G17___f__GW2011-AR18___g__JAGVZW01___s__JAGVZW01_sp018302235_	#FFFFFF	NA
GCA_018302265.1_ASM1830226v1__d__Archaea___p__Nanoarchaeota___c__Nanoarchaeia___o__SCGC-AAA011-G17___f__JAFCDX01___g__JAGVZV01___s__JAGVZV01_sp018302265_	#FFFFFF	NA
GCA_018302335.1_ASM1830233v1__d__Archaea___p__Nanoarchaeota___c__Nanoarchaeia___o__Woesearchaeales___f__JAGVZT01___g__JAGVZT01___s__JAGVZT01_sp018302335_	#FFFFFF	NA
GCA_018302465.1_ASM1830246v1__d__Archaea___p__Nanoarchaeota___c__Nanoarchaeia___o__SCGC-AAA011-G17___f__GW2011-AR20___g__JAGVZJ01___s__JAGVZJ01_sp018302465_	#FFFFFF	NA
GCA_018302505.1_ASM1830250v1__d__Archaea___p__Nanoarchaeota___c__Nanoarchaeia___o__SCGC-AAA011-G17___f__ARS1403___g__JAGVZL01___s__JAGVZL01_sp018302505_	#FFFFFF	NA
GCA_018302545.1_ASM1830254v1__d__Archaea___p__Nanoarchaeota___c__Nanoarchaeia___o__SCGC-AAA011-G17___f__GW2011-AR18___g__JAGVZM01___s__JAGVZM01_sp018302545_	#FFFFFF	NA
GCA_018302605.1_ASM1830260v1__d__Archaea___p__Nanoarchaeota___c__Nanoarchaeia___o__Woesearchaeales___f__GW2011-AR9___g__JACOZP01___s__JACOZP01_sp018302605_	#FFFFFF	NA
GCA_018302685.1_ASM1830268v1__d__Archaea___p__Nanoarchaeota___c__Nanoarchaeia___o__SCGC-AAA011-G17___f__GW2011-AR20___g__JAGVZK01___s__JAGVZK01_sp018302685_	#FFFFFF	NA
GCA_018302705.1_ASM1830270v1__d__Archaea___p__Nanoarchaeota___c__Nanoarchaeia___o__SCGC-AAA011-G17___f__GCA-2688095___g__JACPIN01___s__JACPIN01_sp018302705_	#FFFFFF	NA
GCA_018302725.1_ASM1830272v1__d__Archaea___p__Nanoarchaeota___c__Nanoarchaeia___o__SCGC-AAA011-G17___f__GW2011-AR20___g__JAGVZJ01___s__JAGVZJ01_sp018302725_	#FFFFFF	NA
GCA_018302745.1_ASM1830274v1__d__Archaea___p__Nanoarchaeota___c__Nanoarchaeia___o__SCGC-AAA011-G17___f__JAGVZH01___g__JAGVZH01___s__JAGVZH01_sp018302745_	#FFFFFF	NA
GCA_018302765.1_ASM1830276v1__d__Archaea___p__Nanoarchaeota___c__Nanoarchaeia___o__SCGC-AAA011-G17___f__GW2011-AR18___g__JACPCE01___s__JACPCE01_sp018302765_	#FFFFFF	NA
GCA_018302785.1_ASM1830278v1__d__Archaea___p__Nanoarchaeota___c__Nanoarchaeia___o__SCGC-AAA011-G17___f__JAGVZF01___g__JAGVZF01___s__JAGVZF01_sp018302785_	#FFFFFF	NA
GCA_018302805.1_ASM1830280v1__d__Archaea___p__Nanoarchaeota___c__Nanoarchaeia___o__SCGC-AAA011-G17___f__JAGVZF01___g__JAGVZF01___s__JAGVZF01_sp018302805_	#FFFFFF	NA
GCA_018302815.1_ASM1830281v1__d__Archaea___p__Nanoarchaeota___c__Nanoarchaeia___o__Woesearchaeales___f__ARS49___g__JAGVZE01___s__JAGVZE01_sp018302815_	#FFFFFF	NA
GCA_018302885.1_ASM1830288v1__d__Archaea___p__Nanoarchaeota___c__Nanoarchaeia___o__SCGC-AAA011-G17___f__GW2011-AR20___g__JAGVZC01___s__JAGVZC01_sp018302885_	#FFFFFF	NA
GCA_018302915.1_ASM1830291v1__d__Archaea___p__Nanoarchaeota___c__Nanoarchaeia___o__SCGC-AAA011-G17___f__GW2011-AR20___g__JAGVZC01___s__JAGVZC01_sp018302915_	#FFFFFF	NA
GCA_018302985.1_ASM1830298v1__d__Archaea___p__Nanoarchaeota___c__Nanoarchaeia___o__SCGC-AAA011-G17___f__UBA489___g__JACOVP01___s__JACOVP01_sp018302985_	#FFFFFF	NA
GCA_018303005.1_ASM1830300v1__d__Archaea___p__Nanoarchaeota___c__Nanoarchaeia___o__SCGC-AAA011-G17___f__GW2011-AR20___g__JAGVYY01___s__JAGVYY01_sp018303005_	#FFFFFF	NA
GCA_018303025.1_ASM1830302v1__d__Archaea___p__Nanoarchaeota___c__Nanoarchaeia___o__SCGC-AAA011-G17___f__GW2011-AR20___g__JAGVYZ01___s__JAGVYZ01_sp018303025_	#FFFFFF	NA
GCA_018303045.1_ASM1830304v1__d__Archaea___p__Nanoarchaeota___c__Nanoarchaeia___o__Woesearchaeales___f__GW2011-AR9___g__JAGVYX01___s__JAGVYX01_sp018303045_	#FFFFFF	NA
GCA_018303075.1_ASM1830307v1__d__Archaea___p__Nanoarchaeota___c__Nanoarchaeia___o__Woesearchaeales___f__DSVV01___g__JACRKF01___s__JACRKF01_sp018303075_	#FFFFFF	NA
GCA_018303105.1_ASM1830310v1__d__Archaea___p__Nanoarchaeota___c__Nanoarchaeia___o__Woesearchaeales___f__JAGVYU01___g__JAGVYU01___s__JAGVYU01_sp018303105_	#FFFFFF	NA
GCA_018303115.1_ASM1830311v1__d__Archaea___p__Nanoarchaeota___c__Nanoarchaeia___o__Woesearchaeales___f__UBA10216___g__UBA492___s__UBA492_sp018303115_	#FFFFFF	NA
GCA_018303125.1_ASM1830312v1__d__Archaea___p__Nanoarchaeota___c__Nanoarchaeia___o__Woesearchaeales___f__WJIZ01___g__JAGVYS01___s__JAGVYS01_sp018303125_	#FFFFFF	NA
GCA_018303185.1_ASM1830318v1__d__Archaea___p__Nanoarchaeota___c__Nanoarchaeia___o__Woesearchaeales___f__GW2011-AR4___g__JAGVYR01___s__JAGVYR01_sp018303185_	#FFFFFF	NA
GCA_018303205.1_ASM1830320v1__d__Archaea___p__Nanoarchaeota___c__Nanoarchaeia___o__Woesearchaeales___f__JAGWAF01___g__JAGVYP01___s__JAGVYP01_sp018303205_	#FFFFFF	NA
GCA_018303225.1_ASM1830322v1__d__Archaea___p__Nanoarchaeota___c__Nanoarchaeia___o__Woesearchaeales___f__JAGVYO01___g__JAGVYO01___s__JAGVYO01_sp018303225_	#FFFFFF	NA
GCA_018303245.1_ASM1830324v1__d__Archaea___p__Nanoarchaeota___c__Nanoarchaeia___o__Woesearchaeales___f__ARS49___g__JAGVYM01___s__JAGVYM01_sp018303245_	#FFFFFF	NA
GCA_018303265.1_ASM1830326v1__d__Archaea___p__Nanoarchaeota___c__Nanoarchaeia___o__Woesearchaeales___f__GW2011-AR9___g__JAGVYN01___s__JAGVYN01_sp018303265_	#FFFFFF	NA
GCA_018303285.1_ASM1830328v1__d__Archaea___p__Nanoarchaeota___c__Nanoarchaeia___o__Woesearchaeales___f__JAGVYL01___g__JAGVYL01___s__JAGVYL01_sp018303285_	#FFFFFF	NA
GCA_018303315.1_ASM1830331v1__d__Archaea___p__Nanoarchaeota___c__Nanoarchaeia___o__Woesearchaeales___f__JAGVYJ01___g__JAGVYJ01___s__JAGVYJ01_sp018303315_	#FFFFFF	NA
GCA_018303325.1_ASM1830332v1__d__Archaea___p__Nanoarchaeota___c__Nanoarchaeia___o__Woesearchaeales___f__DSVV01___g__JACQSP01___s__JACQSP01_sp018303325_	#FFFFFF	NA
GCA_018303365.1_ASM1830336v1__d__Archaea___p__Nanoarchaeota___c__Nanoarchaeia___o__SCGC-AAA011-G17___f__JACPNG01___g__JAGVYI01___s__JAGVYI01_sp018303365_	#FFFFFF	NA
GCA_018303405.1_ASM1830340v1__d__Archaea___p__Nanoarchaeota___c__Nanoarchaeia___o__Woesearchaeales___f__JABMPP01___g__JAGVYD01___s__JAGVYD01_sp018303405_	#FFFFFF	NA
GCA_018303425.1_ASM1830342v1__d__Archaea___p__Nanoarchaeota___c__Nanoarchaeia___o__Woesearchaeales___f__JAGVYF01___g__JAGVYF01___s__JAGVYF01_sp018303425_	#FFFFFF	NA
GCA_018303445.1_ASM1830344v1__d__Archaea___p__Nanoarchaeota___c__Nanoarchaeia___o__Woesearchaeales___f__GW2011-AR9___g__JAGVYE01___s__JAGVYE01_sp018303445_	#FFFFFF	NA
GCA_018303485.1_ASM1830348v1__d__Archaea___p__Nanoarchaeota___c__Nanoarchaeia___o__SCGC-AAA011-G17___f__JACPNG01___g__JAGVYC01___s__JAGVYC01_sp018303485_	#FFFFFF	NA
GCA_018303505.1_ASM1830350v1__d__Archaea___p__Nanoarchaeota___c__Nanoarchaeia___o__Woesearchaeales___f__GW2011-AR4___g__GCA-2688775___s__GCA-2688775_sp018303505_	#FFFFFF	NA
GCA_018303515.1_ASM1830351v1__d__Archaea___p__Nanoarchaeota___c__Nanoarchaeia___o__SCGC-AAA011-G17___f__GW2011-AR18___g__JAGVXZ01___s__JAGVXZ01_sp018303515_	#FFFFFF	NA
GCA_018303545.1_ASM1830354v1__d__Archaea___p__Nanoarchaeota___c__Nanoarchaeia___o__SCGC-AAA011-G17___f__JAGVXY01___g__JAGVXY01___s__JAGVXY01_sp018303545_	#FFFFFF	NA
GCA_018303575.1_ASM1830357v1__d__Archaea___p__Nanoarchaeota___c__Nanoarchaeia___o__Woesearchaeales___f__WJIZ01___g__JAGVXW01___s__JAGVXW01_sp018303575_	#FFFFFF	NA
GCA_018303625.1_ASM1830362v1__d__Archaea___p__Nanoarchaeota___c__Nanoarchaeia___o__Woesearchaeales___f__GW2011-AR4___g__JAGVXV01___s__JAGVXV01_sp018303625_	#FFFFFF	NA
GCA_018303645.1_ASM1830364v1__d__Archaea___p__Nanoarchaeota___c__Nanoarchaeia___o__Woesearchaeales___f__GW2011-AR4___g__GCA-2688775___s__GCA-2688775_sp018303645_	#FFFFFF	NA
GCA_018303655.1_ASM1830365v1__d__Archaea___p__Nanoarchaeota___c__Nanoarchaeia___o__Woesearchaeales___f__GW2011-AR4___g__GCA-2688775___s__GCA-2688775_sp018303655_	#FFFFFF	NA
GCA_018303685.1_ASM1830368v1__d__Archaea___p__Nanoarchaeota___c__Nanoarchaeia___o__Woesearchaeales___f__GW2011-AR4___g__GCA-2688775___s__GCA-2688775_sp018303685_	#FFFFFF	NA
GCA_018303705.1_ASM1830370v1__d__Archaea___p__Nanoarchaeota___c__Nanoarchaeia___o__SCGC-AAA011-G17___f__JACPNG01___g__JAGVXQ01___s__JAGVXQ01_sp018303705_	#FFFFFF	NA
GCA_018303725.1_ASM1830372v1__d__Archaea___p__Nanoarchaeota___c__Nanoarchaeia___o__Woesearchaeales___f__JAGVXP01___g__JAGVXP01___s__JAGVXP01_sp018303725_	#FFFFFF	NA
GCA_018303755.1_ASM1830375v1__d__Archaea___p__Nanoarchaeota___c__Nanoarchaeia___o__Pacearchaeales___f__GW2011-AR1___g__JAGVXO01___s__JAGVXO01_sp018303755_	#FFFFFF	NA
GCA_018303785.1_ASM1830378v1__d__Archaea___p__Nanoarchaeota___c__Nanoarchaeia___o__Pacearchaeales___f__GW2011-AR1___g__JAGVXM01___s__JAGVXM01_sp018303785_	#FFFFFF	NA
GCA_018303825.1_ASM1830382v1__d__Archaea___p__Nanoarchaeota___c__Nanoarchaeia___o__Pacearchaeales___f__GW2011-AR1___g__JAGVXK01___s__JAGVXK01_sp018303825_	#FFFFFF	NA
GCA_018303845.1_ASM1830384v1__d__Archaea___p__Nanoarchaeota___c__Nanoarchaeia___o__Pacearchaeales___f__GW2011-AR1___g__JAGVXH01___s__JAGVXH01_sp018303845_	#FFFFFF	NA
GCA_018303855.1_ASM1830385v1__d__Archaea___p__Nanoarchaeota___c__Nanoarchaeia___o__Pacearchaeales___f__GW2011-AR1___g__JAGVXI01___s__JAGVXI01_sp018303855_	#FFFFFF	NA
GCA_018303885.1_ASM1830388v1__d__Archaea___p__Nanoarchaeota___c__Nanoarchaeia___o__Pacearchaeales___f__GW2011-AR1___g__ASMP01___s__ASMP01_sp018303885_	#FFFFFF	NA
GCA_018303895.1_ASM1830389v1__d__Archaea___p__Nanoarchaeota___c__Nanoarchaeia___o__Pacearchaeales___f__GW2011-AR1___g__CABMGN01___s__CABMGN01_sp018303895_	#FFFFFF	NA
GCA_018303925.1_ASM1830392v1__d__Archaea___p__Nanoarchaeota___c__Nanoarchaeia___o__Pacearchaeales___f__GW2011-AR1___g__GW2011-AR1___s__GW2011-AR1_sp018303925_	#FFFFFF	NA
GCA_018303945.1_ASM1830394v1__d__Archaea___p__Nanoarchaeota___c__Nanoarchaeia___o__Pacearchaeales___f__GW2011-AR1___g__JAGVXD01___s__JAGVXD01_sp018303945_	#FFFFFF	NA
GCA_018303995.1_ASM1830399v1__d__Archaea___p__Nanoarchaeota___c__Nanoarchaeia___o__Pacearchaeales___f__GW2011-AR1___g__SICU01___s__SICU01_sp018303995_	#FFFFFF	NA
GCA_018304025.1_ASM1830402v1__d__Archaea___p__Nanoarchaeota___c__Nanoarchaeia___o__Pacearchaeales___f__GW2011-AR1___g__JAGVXA01___s__JAGVXA01_sp018304025_	#FFFFFF	NA
GCA_018304045.1_ASM1830404v1__d__Archaea___p__Nanoarchaeota___c__Nanoarchaeia___o__Pacearchaeales___f__GW2011-AR1___g__CABMGE01___s__CABMGE01_sp018304045_	#FFFFFF	NA
GCA_018304055.1_ASM1830405v1__d__Archaea___p__Nanoarchaeota___c__Nanoarchaeia___o__Pacearchaeales___f__GW2011-AR1___g__JAGVXM01___s__JAGVXM01_sp018304055_	#FFFFFF	NA
GCA_018304105.1_ASM1830410v1__d__Archaea___p__Nanoarchaeota___c__Nanoarchaeia___o__Pacearchaeales___f__GW2011-AR1___g__UBA73___s__UBA73_sp018304105_	#FFFFFF	NA
GCA_018304145.1_ASM1830414v1__d__Archaea___p__Nanoarchaeota___c__Nanoarchaeia___o__Pacearchaeales___f__GW2011-AR1___g__JAGVWU01___s__JAGVWU01_sp018304145_	#FFFFFF	NA
GCA_018304165.1_ASM1830416v1__d__Archaea___p__Nanoarchaeota___c__Nanoarchaeia___o__Pacearchaeales___f__GW2011-AR1___g__JAGVWS01___s__JAGVWS01_sp018304165_	#FFFFFF	NA
GCA_018304175.1_ASM1830417v1__d__Archaea___p__Nanoarchaeota___c__Nanoarchaeia___o__Pacearchaeales___f__GW2011-AR1___g__JAGVWT01___s__JAGVWT01_sp018304175_	#FFFFFF	NA
GCA_018304205.1_ASM1830420v1__d__Archaea___p__Nanoarchaeota___c__Nanoarchaeia___o__Pacearchaeales___f__GW2011-AR1___g__JAGVWR01___s__JAGVWR01_sp018304205_	#FFFFFF	NA
GCA_018304325.1_ASM1830432v1__d__Archaea___p__Nanoarchaeota___c__Nanoarchaeia___o__Pacearchaeales___f__GW2011-AR1___g__MNVX01___s__MNVX01_sp018304325_	#FFFFFF	NA
GCA_018304615.1_ASM1830461v1__d__Archaea___p__Aenigmatarchaeota___c__Aenigmatarchaeia___o__CG10238-14___f__SCSR01___g__JAGVVV01___s__JAGVVV01_sp018304615_	#FFFFFF	NA
GCA_018304985.1_ASM1830498v1__d__Archaea___p__Nanoarchaeota___c__Nanoarchaeia___o__Pacearchaeales___f__GW2011-AR1___g__JACPLR01___s__JACPLR01_sp018304985_	#FFFFFF	NA
GCA_018334095.1_ASM1833409v1__d__Archaea___p__Thermoproteota___c__Nitrososphaeria___o__Nitrososphaerales___f__Nitrosopumilaceae___g__Nitrosarchaeum___s__Nitrosarchaeum_sp018334095_	#FFFFFF	NA
GCA_018334755.1_ASM1833475v1__d__Archaea___p__Thermoplasmatota___c__Thermoplasmata___o__PWKY01___f__PWKY01___g__Natronoplasma___s__Natronoplasma_sp018334755_	#FFFFFF	NA
GCA_018334835.1_ASM1833483v1__d__Archaea___p__Thermoplasmatota___c__Thermoplasmata___o__PWKY01___f__PWKY01___g__Natronoplasma___s__Natronoplasma_sp018334835_	#FFFFFF	NA
GCA_018396415.1_ASM1839641v1__d__Archaea___p__Thermoproteota___c__Bathyarchaeia___o__RBG-16-48-13___f__JAGTRE01___g__JAGTRE01___s__JAGTRE01_sp018396415_	#FFFFFF	NA
GCA_018396775.1_ASM1839677v1__d__Archaea___p__Thermoproteota___c__Bathyarchaeia___o__40CM-2-53-6___f__DTDX01___g__DTDX01___s__DTDX01_sp018396775_	#FFFFFF	NA
GCA_018396865.1_ASM1839686v1__d__Archaea___p__Thermoproteota___c__Bathyarchaeia___o__TCS64___f__TCS64___g__JAGTRB01___s__JAGTRB01_sp018396865_	#FFFFFF	NA
GCA_018399355.1_ASM1839935v1__d__Archaea___p__Nanoarchaeota___c__Nanoarchaeia___o__Woesearchaeales___f__CG1-02-33-12___g__M55A3___s__M55A3_sp018399355_	#FFFFFF	NA
GCA_018609935.1_ASM1860993v1__d__Archaea___p__Halobacteriota___c__Halobacteria___o__JAHENH01___f__JAHENH01___g__JAHENH01___s__JAHENH01_sp018609935_	#FFFFFF	NA
GCA_018610025.1_ASM1861002v1__d__Archaea___p__Thermoplasmatota___c__Thermoplasmata___o__PWKY01___f__PWKY01___g__JAHENW01___s__JAHENW01_sp018610025_	#FFFFFF	NA
GCA_018623995.1_ASM1862399v1__d__Archaea___p__Thermoplasmatota___c__Poseidoniia___o__Poseidoniales___f__Poseidoniaceae___g__MGIIa-L2___s__MGIIa-L2_sp018623995_	#FFFFFF	NA
GCA_018645535.1_ASM1864553v1__d__Archaea___p__Thermoplasmatota___c__Poseidoniia___o__Poseidoniales___f__Poseidoniaceae___g__MGIIa-L2___s__MGIIa-L2_sp018645535_	#FFFFFF	NA
GCA_018646625.1_ASM1864662v1__d__Archaea___p__Nanoarchaeota___c__Nanoarchaeia___o__Woesearchaeales___f__JABGUJ01___g__JABGUJ01___s__JABGUJ01_sp018646625_	#FFFFFF	NA
GCA_018647405.1_ASM1864740v1__d__Archaea___p__Thermoproteota___c__Nitrososphaeria___o__Nitrososphaerales___f__Nitrosopumilaceae___g__Nitrosopelagicus___s__Nitrosopelagicus_sp018647405_	#FFFFFF	NA
GCA_018649825.1_ASM1864982v1__d__Archaea___p__Thermoplasmatota___c__Poseidoniia___o__Poseidoniales___f__Poseidoniaceae___g__PSPT01___s__PSPT01_sp018649825_	#FFFFFF	NA
GCA_018650105.1_ASM1865010v1__d__Archaea___p__Thermoplasmatota___c__Poseidoniia___o__Poseidoniales___f__Poseidoniaceae___g__MGIIa-L1___s__MGIIa-L1_sp018650105_	#FFFFFF	NA
GCA_018650165.1_ASM1865016v1__d__Archaea___p__Thermoplasmatota___c__Poseidoniia___o__Poseidoniales___f__Poseidoniaceae___g__MGIIa-K1___s__MGIIa-K1_sp018650165_	#FFFFFF	NA
GCA_018650285.1_ASM1865028v1__d__Archaea___p__Thermoplasmatota___c__Poseidoniia___o__Poseidoniales___f__Thalassarchaeaceae___g__MGIIb-Q1___s__MGIIb-Q1_sp018650285_	#FFFFFF	NA
GCA_018651445.1_ASM1865144v1__d__Archaea___p__Iainarchaeota___c__Iainarchaeia___o__Iainarchaeales___f__JAAZKV01___g__JABIDZ01___s__JABIDZ01_sp018651445_	#FFFFFF	NA
GCA_018651605.1_ASM1865160v1__d__Archaea___p__Nanoarchaeota___c__Nanoarchaeia___o__Pacearchaeales___f__GW2011-AR1___g__JABIDS01___s__JABIDS01_sp018651605_	#FFFFFF	NA
GCA_018651925.1_ASM1865192v1__d__Archaea___p__Nanoarchaeota___c__Nanoarchaeia___o__Pacearchaeales___f__GW2011-AR1___g__JABIDC01___s__JABIDC01_sp018651925_	#FFFFFF	NA
GCA_018652475.1_ASM1865247v1__d__Archaea___p__Nanoarchaeota___c__Nanoarchaeia___o__SCGC-AAA011-G17___f__PNOQ01___g__JABICB01___s__JABICB01_sp018652475_	#FFFFFF	NA
GCA_018652625.1_ASM1865262v1__d__Archaea___p__Nanoarchaeota___c__Nanoarchaeia___o__SCGC-AAA011-G17___f__PNOQ01___g__JABIBT01___s__JABIBT01_sp018652625_	#FFFFFF	NA
GCA_018652685.1_ASM1865268v1__d__Archaea___p__Thermoproteota___c__Bathyarchaeia___o__TCS64___f__TCS64___g__RBG-16-57-9___s__RBG-16-57-9_sp018652685_	#FFFFFF	NA
GCA_018653365.1_ASM1865336v1__d__Archaea___p__Nanoarchaeota___c__Nanoarchaeia___o__Woesearchaeales___f__JABIAG01___g__JABIAG01___s__JABIAG01_sp018653365_	#FFFFFF	NA
GCA_018653485.1_ASM1865348v1__d__Archaea___p__Nanoarchaeota___c__Nanoarchaeia___o__Pacearchaeales___f__GW2011-AR1___g__JABIDS01___s__JABIDS01_sp018653485_	#FFFFFF	NA
GCA_018653605.1_ASM1865360v1__d__Archaea___p__Nanoarchaeota___c__Nanoarchaeia___o__SCGC-AAA011-G17___f__GW2011-AR17___g__JABHYY01___s__JABHYY01_sp018653605_	#FFFFFF	NA
GCA_018654845.1_ASM1865484v1__d__Archaea___p__Thermoplasmatota___c__Poseidoniia___o__Poseidoniales___f__Thalassarchaeaceae___g__MGIIb-O2___s__MGIIb-O2_sp002499785_	#FFFFFF	NA
GCA_018655015.1_ASM1865501v1__d__Archaea___p__Nanoarchaeota___c__Nanoarchaeia___o__SCGC-AAA011-G17___f__UBA489___g__JABIKK01___s__JABIKK01_sp018655015_	#FFFFFF	NA
GCA_018655525.1_ASM1865552v1__d__Archaea___p__Nanoarchaeota___c__Nanoarchaeia___o__Woesearchaeales___f__GW2011-AR9___g__1-14-0-10-32-24___s__1-14-0-10-32-24_sp018655525_	#FFFFFF	NA
GCA_018656555.1_ASM1865655v1__d__Archaea___p__Nanoarchaeota___c__Nanoarchaeia___o__SCGC-AAA011-G17___f__GW2011-AR17___g__JABHZQ01___s__JABHZQ01_sp018656555_	#FFFFFF	NA
GCA_018657065.1_ASM1865706v1__d__Archaea___p__Nanoarchaeota___c__Nanoarchaeia___o__Woesearchaeales___f__GW2011-AR15___g__GW2011-AR15___s__GW2011-AR15_sp018657065_	#FFFFFF	NA
GCA_018657375.1_ASM1865737v1__d__Archaea___p__Thermoproteota___c__Nitrososphaeria___o__Nitrososphaerales___f__Nitrosopumilaceae___g__Nitrosopumilus___s__Nitrosopumilus_sp018657375_	#FFFFFF	NA
GCA_018657385.1_ASM1865738v1__d__Archaea___p__Nanoarchaeota___c__Nanoarchaeia___o__Woesearchaeales___f__DSVV01___g__JABHXF01___s__JABHXF01_sp018657385_	#FFFFFF	NA
GCA_018657475.1_ASM1865747v1__d__Archaea___p__Nanoarchaeota___c__Nanoarchaeia___o__Woesearchaeales___f__GW2011-AR9___g__JABHXC01___s__JABHXC01_sp018657475_	#FFFFFF	NA
GCA_018657525.1_ASM1865752v1__d__Archaea___p__Nanoarchaeota___c__Nanoarchaeia___o__Pacearchaeales___f__GW2011-AR1___g__JABHWZ01___s__JABHWZ01_sp018657525_	#FFFFFF	NA
GCA_018657845.1_ASM1865784v1__d__Archaea___p__Nanoarchaeota___c__Nanoarchaeia___o__Woesearchaeales___f__GW2011-AR9___g__JABHWJ01___s__JABHWJ01_sp018657845_	#FFFFFF	NA
GCA_018658265.1_ASM1865826v1__d__Archaea___p__Nanoarchaeota___c__Nanoarchaeia___o__SCGC-AAA011-G17___f__UBA489___g__JABIKK01___s__JABIKK01_sp018658265_	#FFFFFF	NA
GCA_018658955.1_ASM1865895v1__d__Archaea___p__Nanoarchaeota___c__Nanoarchaeia___o__SCGC-AAA011-G17___f__UBA489___g__JABIKK01___s__JABIKK01_sp018658955_	#FFFFFF	NA
GCA_018659375.1_ASM1865937v1__d__Archaea___p__Thermoplasmatota___c__Poseidoniia___o__Poseidoniales___f__Poseidoniaceae___g__MGIIa-L1___s__MGIIa-L1_sp018659375_	#FFFFFF	NA
GCA_018661705.1_ASM1866170v1__d__Archaea___p__Nanoarchaeota___c__Nanoarchaeia___o__Woesearchaeales___f__DSVV01___g__JABHXF01___s__JABHXF01_sp018661705_	#FFFFFF	NA
GCA_018662715.1_ASM1866271v1__d__Archaea___p__Thermoplasmatota___c__Poseidoniia___o__Poseidoniales___f__Poseidoniaceae___g__Poseidonia___s__Poseidonia_sp018662715_	#FFFFFF	NA
GCA_018662825.1_ASM1866282v1__d__Archaea___p__Thermoplasmatota___c__Poseidoniia___o__Poseidoniales___f__Poseidoniaceae___g__MGIIa-L1___s__MGIIa-L1_sp018662825_	#FFFFFF	NA
GCA_018663865.1_ASM1866386v1__d__Archaea___p__Nanoarchaeota___c__Nanoarchaeia___o__SCGC-AAA011-G17___f__PNOQ01___g__JABJPM01___s__JABJPM01_sp018663865_	#FFFFFF	NA
GCA_018664115.1_ASM1866411v1__d__Archaea___p__Nanoarchaeota___c__Nanoarchaeia___o__Woesearchaeales___f__GW2011-AR9___g__JABJOX01___s__JABJOX01_sp018664115_	#FFFFFF	NA
GCA_018666575.1_ASM1866657v1__d__Archaea___p__Thermoplasmatota___c__Poseidoniia___o__Poseidoniales___f__Poseidoniaceae___g__MGIIa-L2___s__MGIIa-L2_sp018666575_	#FFFFFF	NA
GCA_018667575.1_ASM1866757v1__d__Archaea___p__Thermoplasmatota___c__Poseidoniia___o__Poseidoniales___f__Poseidoniaceae___g__MGIIa-L1___s__MGIIa-L1_sp018667575_	#FFFFFF	NA
GCA_018668425.1_ASM1866842v1__d__Archaea___p__Thermoproteota___c__Nitrososphaeria___o__Nitrososphaerales___f__Nitrosopumilaceae___g__Nitrosopumilus___s__Nitrosopumilus_sp018668425_	#FFFFFF	NA
GCA_018668595.1_ASM1866859v1__d__Archaea___p__Nanoarchaeota___c__Nanoarchaeia___o__Woesearchaeales___f__UBA11576___g__JABJCP01___s__JABJCP01_sp018668595_	#FFFFFF	NA
GCA_018670085.1_ASM1867008v1__d__Archaea___p__Nanoarchaeota___c__Nanoarchaeia___o__Woesearchaeales___f__GW2011-AR9___g__GCA-2688265___s__GCA-2688265_sp018670085_	#FFFFFF	NA
GCA_018670095.1_ASM1867009v1__d__Archaea___p__Nanoarchaeota___c__Nanoarchaeia___o__Woesearchaeales___f__GW2011-AR9___g__JABJOX01___s__JABJOX01_sp018670095_	#FFFFFF	NA
GCA_018671245.1_ASM1867124v1__d__Archaea___p__Nanoarchaeota___c__Nanoarchaeia___o__SCGC-AAA011-G17___f__PNOQ01___g__JABHIB01___s__JABHIB01_sp018671245_	#FFFFFF	NA
GCA_018671515.1_ASM1867151v1__d__Archaea___p__Nanoarchaeota___c__Nanoarchaeia___o__Woesearchaeales___f__GW2011-AR15___g__JABHHN01___s__JABHHN01_sp018671515_	#FFFFFF	NA
GCA_018674605.1_ASM1867460v1__d__Archaea___p__Thermoproteota___c__Nitrososphaeria___o__Nitrososphaerales___f__Nitrosopumilaceae___g__Nitrosopumilus___s__Nitrosopumilus_sp018674605_	#FFFFFF	NA
GCA_018675335.1_ASM1867533v1__d__Archaea___p__Nanoarchaeota___c__Nanoarchaeia___o__Woesearchaeales___f__UBA11576___g__JABJCP01___s__JABJCP01_sp018675335_	#FFFFFF	NA
GCA_018675975.1_ASM1867597v1__d__Archaea___p__Nanoarchaeota___c__Nanoarchaeia___o__Woesearchaeales___f__JABGXB01___g__JABGXB01___s__JABGXB01_sp018675975_	#FFFFFF	NA
GCA_018676855.1_ASM1867685v1__d__Archaea___p__Nanoarchaeota___c__Nanoarchaeia___o__Woesearchaeales___f__GW2011-AR9___g__PCYB01___s__PCYB01_sp018676855_	#FFFFFF	NA
GCA_018691345.1_ASM1869134v1__d__Archaea___p__Thermoplasmatota___c__Poseidoniia___o__Poseidoniales___f__Poseidoniaceae___g__MGIIa-L1___s__MGIIa-L1_sp018691345_	#FFFFFF	NA
GCA_018691945.1_ASM1869194v1__d__Archaea___p__Thermoproteota___c__Nitrososphaeria___o__Nitrososphaerales___f__Nitrosopumilaceae___g__Nitrosopelagicus___s__Nitrosopelagicus_sp018691945_	#FFFFFF	NA
GCA_018691995.1_ASM1869199v1__d__Archaea___p__Iainarchaeota___c__Iainarchaeia___o__Iainarchaeales___f__JAAZKV01___g__JABIDZ01___s__JABIDZ01_sp018691995_	#FFFFFF	NA
GCA_018692925.1_ASM1869292v1__d__Archaea___p__Nanoarchaeota___c__Nanoarchaeia___o__SCGC-AAA011-G17___f__GW2011-AR17___g__BS150m-G60___s__BS150m-G60_sp018692925_	#FFFFFF	NA
GCA_018693315.1_ASM1869331v1__d__Archaea___p__Nanoarchaeota___c__Nanoarchaeia___o__Pacearchaeales___f__GW2011-AR1___g__JAGVXH01___s__JAGVXH01_sp018693315_	#FFFFFF	NA
GCA_018693795.1_ASM1869379v1__d__Archaea___p__Nanoarchaeota___c__Nanoarchaeia___o__SCGC-AAA011-G17___f__PNOQ01___g__JABJPM01___s__JABJPM01_sp018693795_	#FFFFFF	NA
GCA_018694115.1_ASM1869411v1__d__Archaea___p__Nanoarchaeota___c__Nanoarchaeia___o__Pacearchaeales___f__GW2011-AR1___g__JAGVXH01___s__JAGVXH01_sp018694115_	#FFFFFF	NA
GCA_018696395.1_ASM1869639v1__d__Archaea___p__Nanoarchaeota___c__Nanoarchaeia___o__Woesearchaeales___f__GW2011-AR9___g__JABHQR01___s__JABHQR01_sp018696395_	#FFFFFF	NA
GCA_018696595.1_ASM1869659v1__d__Archaea___p__Nanoarchaeota___c__Nanoarchaeia___o__Woesearchaeales___f__GW2011-AR9___g__JABJOX01___s__JABJOX01_sp018696595_	#FFFFFF	NA
GCA_018697035.1_ASM1869703v1__d__Archaea___p__Nanoarchaeota___c__Nanoarchaeia___o__Pacearchaeales___f__GW2011-AR1___g__JAGVXH01___s__JAGVXH01_sp018697035_	#FFFFFF	NA
GCA_018697095.1_ASM1869709v1__d__Archaea___p__Nanoarchaeota___c__Nanoarchaeia___o__Woesearchaeales___f__GW2011-AR9___g__GCA-2688265___s__GCA-2688265_sp018697095_	#FFFFFF	NA
GCA_018697295.1_ASM1869729v1__d__Archaea___p__Nanoarchaeota___c__Nanoarchaeia___o__Pacearchaeales___f__GW2011-AR1___g__JAGVXH01___s__JAGVXH01_sp018697295_	#FFFFFF	NA
GCA_018698915.1_ASM1869891v1__d__Archaea___p__Nanoarchaeota___c__Nanoarchaeia___o__UBA10117___f__ARS21___g__JAAZWY01___s__JAAZWY01_sp018698915_	#FFFFFF	NA
GCA_018701175.1_ASM1870117v1__d__Archaea___p__Thermoplasmatota___c__Poseidoniia___o__Poseidoniales___f__Poseidoniaceae___g__MGIIa-L1___s__MGIIa-L1_sp018701175_	#FFFFFF	NA
GCA_018812355.1_ASM1881235v1__d__Archaea___p__Nanoarchaeota___c__Nanoarchaeia___o__Woesearchaeales___f__GW2011-AR9___g__JAHJDQ01___s__JAHJDQ01_sp018812355_	#FFFFFF	NA
GCA_018812465.1_ASM1881246v1__d__Archaea___p__Nanoarchaeota___c__Nanoarchaeia___o__Woesearchaeales___f__UBA12501___g__WJJV01___s__WJJV01_sp018812465_	#FFFFFF	NA
GCA_018812505.1_ASM1881250v1__d__Archaea___p__Nanoarchaeota___c__Nanoarchaeia___o__Woesearchaeales___f__GCA-2686295___g__GCA-2686295___s__GCA-2686295_sp018812505_	#FFFFFF	NA
GCA_018812765.1_ASM1881276v1__d__Archaea___p__Nanoarchaeota___c__Nanoarchaeia___o__Woesearchaeales___f__GW2011-AR9___g__JAHJDB01___s__JAHJDB01_sp018812765_	#FFFFFF	NA
GCA_018813685.1_ASM1881368v1__d__Archaea___p__Nanoarchaeota___c__Nanoarchaeia___o__Woesearchaeales___f__JACPBV01___g__JAHJAV01___s__JAHJAV01_sp018813685_	#FFFFFF	NA
GCA_018813725.1_ASM1881372v1__d__Archaea___p__Nanoarchaeota___c__Nanoarchaeia___o__Woesearchaeales___f__JAHJBD01___g__JAHJBD01___s__JAHJBD01_sp018813725_	#FFFFFF	NA
GCA_018814355.1_ASM1881435v1__d__Archaea___p__Thermoplasmatota___c__Thermoplasmata___o__UBA10834___f__UBA10834___g__COMBO-56-21___s__COMBO-56-21_sp018814355_	#FFFFFF	NA
GCA_018815145.1_ASM1881514v1__d__Archaea___p__Nanoarchaeota___c__Nanoarchaeia___o__Woesearchaeales___f__GW2011-AR15___g__JAHIYL01___s__JAHIYL01_sp018815145_	#FFFFFF	NA
GCA_018815265.1_ASM1881526v1__d__Archaea___p__Altiarchaeota___c__Altiarchaeia___o__IMC4___f__SCGC-AAA252-I15___g__JAHIYG01___s__JAHIYG01_sp018815265_	#FFFFFF	NA
GCA_018815925.1_ASM1881592v1__d__Archaea___p__Nanoarchaeota___c__Nanoarchaeia___o__Pacearchaeales___f__GW2011-AR1___g__JAHIWS01___s__JAHIWS01_sp018815925_	#FFFFFF	NA
GCA_018816205.1_ASM1881620v1__d__Archaea___p__Nanoarchaeota___c__Nanoarchaeia___o__Pacearchaeales___f__GW2011-AR1___g__UBA73___s__UBA73_sp018816205_	#FFFFFF	NA
GCA_018816335.1_ASM1881633v1__d__Archaea___p__Nanoarchaeota___c__Nanoarchaeia___o__Pacearchaeales___f__GW2011-AR1___g__JAHIVP01___s__JAHIVP01_sp018816335_	#FFFFFF	NA
GCA_018816585.1_ASM1881658v1__d__Archaea___p__Nanoarchaeota___c__Nanoarchaeia___o__SCGC-AAA011-G17___f__JAFCDX01___g__JAHIVQ01___s__JAHIVQ01_sp018816585_	#FFFFFF	NA
GCA_018816625.1_ASM1881662v1__d__Archaea___p__Nanoarchaeota___c__Nanoarchaeia___o__Pacearchaeales___f__GW2011-AR1___g__JAHIVR01___s__JAHIVR01_sp018816625_	#FFFFFF	NA
GCA_018816705.1_ASM1881670v1__d__Archaea___p__Nanoarchaeota___c__Nanoarchaeia___o__Woesearchaeales___f__JAHIVG01___g__JAHIVG01___s__JAHIVG01_sp018816705_	#FFFFFF	NA
GCA_018817005.1_ASM1881700v1__d__Archaea___p__Nanoarchaeota___c__Nanoarchaeia___o__Woesearchaeales___f__GCA-2686295___g__JAHIUF01___s__JAHIUF01_sp018817005_	#FFFFFF	NA
GCA_018817405.1_ASM1881740v1__d__Archaea___p__Nanoarchaeota___c__Nanoarchaeia___o__Pacearchaeales___f__GW2011-AR1___g__UBA73___s__UBA73_sp018817405_	#FFFFFF	NA
GCA_018817905.1_ASM1881790v1__d__Archaea___p__Nanoarchaeota___c__Nanoarchaeia___o__Pacearchaeales___f__GW2011-AR1___g__UBA73___s__UBA73_sp018817905_	#FFFFFF	NA
GCA_018818285.1_ASM1881828v1__d__Archaea___p__Nanoarchaeota___c__Nanoarchaeia___o__Pacearchaeales___f__GW2011-AR1___g__JAHIRT01___s__JAHIRT01_sp018818285_	#FFFFFF	NA
GCA_018818465.1_ASM1881846v1__d__Archaea___p__Aenigmatarchaeota___c__Aenigmatarchaeia___o__QMZP01___f__QMZP01___g__JAHIRU01___s__JAHIRU01_sp018818465_	#FFFFFF	NA
GCA_018818785.1_ASM1881878v1__d__Archaea___p__Thermoplasmatota___c__Thermoplasmata___o__UBA10834___f__UBA10834___g__UBA9653___s__UBA9653_sp018818785_	#FFFFFF	NA
GCA_018819065.1_ASM1881906v1__d__Archaea___p__Nanoarchaeota___c__Nanoarchaeia___o__Woesearchaeales___f__GCA-2686295___g__GCA-2686295___s__GCA-2686295_sp018819065_	#FFFFFF	NA
GCA_018819225.1_ASM1881922v1__d__Archaea___p__Micrarchaeota___c__Micrarchaeia___o__Norongarragalinales___f__SBBD01___g__JAHJQN01___s__JAHJQN01_sp018819225_	#FFFFFF	NA
GCA_018819305.1_ASM1881930v1__d__Archaea___p__Nanoarchaeota___c__Nanoarchaeia___o__Woesearchaeales___f__SM23-78___g__SM23-78___s__SM23-78_sp018819305_	#FFFFFF	NA
GCA_018819345.1_ASM1881934v1__d__Archaea___p__Nanoarchaeota___c__Nanoarchaeia___o__Woesearchaeales___f__CG1-02-33-12___g__CG1-02-33-12___s__CG1-02-33-12_sp018819345_	#FFFFFF	NA
GCA_018819375.1_ASM1881937v1__d__Archaea___p__Nanoarchaeota___c__Nanoarchaeia___o__SCGC-AAA011-G17___f__GW2011-AR20___g__JAHJQH01___s__JAHJQH01_sp018819375_	#FFFFFF	NA
GCA_018821425.1_ASM1882142v1__d__Archaea___p__Nanoarchaeota___c__Nanoarchaeia___o__Pacearchaeales___f__GW2011-AR1___g__ASMP01___s__ASMP01_sp018821425_	#FFFFFF	NA
GCA_018824365.1_ASM1882436v1__d__Archaea___p__Nanoarchaeota___c__Nanoarchaeia___o__Woesearchaeales___f__GW2011-AR9___g__JAHJGQ01___s__JAHJGQ01_sp018824365_	#FFFFFF	NA
GCA_018825425.1_ASM1882542v1__d__Archaea___p__Nanoarchaeota___c__Nanoarchaeia___o__Woesearchaeales___f__JAHJEM01___g__JAHJEM01___s__JAHJEM01_sp018825425_	#FFFFFF	NA
GCA_018825865.1_ASM1882586v1__d__Archaea___p__Nanoarchaeota___c__Nanoarchaeia___o__Pacearchaeales___f__GW2011-AR1___g__JAHKAF01___s__JAHKAF01_sp018825865_	#FFFFFF	NA
GCA_018829185.1_ASM1882918v1__d__Archaea___p__Nanoarchaeota___c__Nanoarchaeia___o__SCGC-AAA011-G17___f__PNOQ01___g__JAHJUI01___s__JAHJUI01_sp018829185_	#FFFFFF	NA
GCA_018829425.1_ASM1882942v1__d__Archaea___p__Nanoarchaeota___c__Nanoarchaeia___o__Pacearchaeales___f__GW2011-AR1___g__ASMP01___s__ASMP01_sp018829425_	#FFFFFF	NA
GCA_018830225.1_ASM1883022v1__d__Archaea___p__Nanoarchaeota___c__Nanoarchaeia___o__Woesearchaeales___f__UBA11576___g__JABMQF01___s__JABMQF01_sp018830225_	#FFFFFF	NA
GCA_018830245.1_ASM1883024v1__d__Archaea___p__Nanoarchaeota___c__Nanoarchaeia___o__Pacearchaeales___f__GW2011-AR1___g__JAHJSW01___s__JAHJSW01_sp018830245_	#FFFFFF	NA
GCA_018830525.1_ASM1883052v1__d__Archaea___p__Nanoarchaeota___c__Nanoarchaeia___o__Pacearchaeales___f__GW2011-AR1___g__JAGVXH01___s__JAGVXH01_sp018830525_	#FFFFFF	NA
GCA_018830685.1_ASM1883068v1__d__Archaea___p__Nanoarchaeota___c__Nanoarchaeia___o__Pacearchaeales___f__GW2011-AR1___g__ASMP01___s__ASMP01_sp018830685_	#FFFFFF	NA
GCA_018830845.1_ASM1883084v1__d__Archaea___p__Nanoarchaeota___c__Nanoarchaeia___o__Pacearchaeales___f__GW2011-AR1___g__GW2011-AR1___s__GW2011-AR1_sp018830845_	#FFFFFF	NA
GCA_018830905.1_ASM1883090v1__d__Archaea___p__Nanoarchaeota___c__Nanoarchaeia___o__Pacearchaeales___f__GW2011-AR1___g__ASMP01___s__ASMP01_sp018830905_	#FFFFFF	NA
GCA_018830945.1_ASM1883094v1__d__Archaea___p__Nanoarchaeota___c__Nanoarchaeia___o__SCGC-AAA011-G17___f__GW2011-AR17___g__UBA9640___s__UBA9640_sp018830945_	#FFFFFF	NA
GCA_018831025.1_ASM1883102v1__d__Archaea___p__Nanoarchaeota___c__Nanoarchaeia___o__SCGC-AAA011-G17___f__ARS1403___g__JAHJRB01___s__JAHJRB01_sp018831025_	#FFFFFF	NA
GCA_018894775.1_ASM1889477v1__d__Archaea___p__Nanoarchaeota___c__Nanoarchaeia___o__SCGC-AAA011-G17___f__VGLX01___g__JAHIPG01___s__JAHIPG01_sp018894775_	#FFFFFF	NA
GCA_018896675.1_ASM1889667v1__d__Archaea___p__Nanoarchaeota___c__Nanoarchaeia___o__SCGC-AAA011-G17___f__GW2011-AR17___g__JAHIMK01___s__JAHIMK01_sp018896675_	#FFFFFF	NA
GCA_018897135.1_ASM1889713v1__d__Archaea___p__Nanoarchaeota___c__Nanoarchaeia___o__Pacearchaeales___f__GW2011-AR1___g__JAHILJ01___s__JAHILJ01_sp018897135_	#FFFFFF	NA
GCA_018898425.1_ASM1889842v1__d__Archaea___p__Nanoarchaeota___c__Nanoarchaeia___o__Pacearchaeales___f__GW2011-AR1___g__JAHIHG01___s__JAHIHG01_sp018898425_	#FFFFFF	NA
GCA_018901315.1_ASM1890131v1__d__Archaea___p__Nanoarchaeota___c__Nanoarchaeia___o__Woesearchaeales___f__CG1-02-33-12___g__CG1-02-33-12___s__CG1-02-33-12_sp018901315_	#FFFFFF	NA
GCA_018901375.1_ASM1890137v1__d__Archaea___p__Nanoarchaeota___c__Nanoarchaeia___o__Pacearchaeales___f__GW2011-AR1___g__JAGVXH01___s__JAGVXH01_sp018901375_	#FFFFFF	NA
GCA_018901625.1_ASM1890162v1__d__Archaea___p__Nanoarchaeota___c__Nanoarchaeia___o__Pacearchaeales___f__GW2011-AR1___g__JAHIEM01___s__JAHIEM01_sp018901625_	#FFFFFF	NA
GCA_018901675.1_ASM1890167v1__d__Archaea___p__Nanoarchaeota___c__Nanoarchaeia___o__Pacearchaeales___f__GW2011-AR1___g__JAHIEH01___s__JAHIEH01_sp018901675_	#FFFFFF	NA
GCA_018920185.1_ASM1892018v1__d__Archaea___p__Aenigmatarchaeota___c__Aenigmatarchaeia___o__CG10238-14___f__SCSR01___g__JACOWB01___s__JACOWB01_sp018920185_	#FFFFFF	NA
GCA_019058015.1_ASM1905801v1__d__Archaea___p__Asgardarchaeota___c__Lokiarchaeia___o__CR-4___f__SOKP01___g__6H3-1___s__6H3-1_sp019058015_	#FFFFFF	NA
GCA_019058135.1_ASM1905813v1__d__Archaea___p__Asgardarchaeota___c__Lokiarchaeia___o__CR-4___f__SOKP01___g__6H3-1___s__6H3-1_sp019058135_	#FFFFFF	NA
GCA_019058495.1_ASM1905849v1__d__Archaea___p__Asgardarchaeota___c__LC30___o__LC30___f__LC30___g__LC30___s__LC30_sp019058495_	#FFFFFF	NA
GCA_019262145.1_ASM1926214v1__d__Archaea___p__Thermoplasmatota___c__Thermoplasmata___o__Methanomassiliicoccales___f__Methanomethylophilaceae___g__Methanogranum___s__Methanogranum_sp019262145_	#FFFFFF	NA
GCA_900065925.1_NDEV.embl.gz__d__Archaea___p__Thermoproteota___c__Nitrososphaeria___o__Nitrososphaerales___f__Nitrosopumilaceae___g__Nitrosotalea___s__Nitrosotalea_devanaterra_	#FFFFFF	NA
GCA_900299125.1_Unknown_Thaumarchaeota_AM_0615__d__Archaea___p__Thermoproteota___c__Nitrososphaeria___o__Nitrososphaerales___f__Nitrosopumilaceae___g__Nitrosotenuis___s__Nitrosotenuis_sp900299125_	#FFFFFF	NA
GCA_900620265.1_Nitrosopumilaceae_archaeon_O2_Ibasta__d__Archaea___p__Thermoproteota___c__Nitrososphaeria___o__Nitrososphaerales___f__Nitrosopumilaceae___g__Nitrosopumilus___s__Nitrosopumilus_sp900620265_	#FFFFFF	NA
GCA_900767505.1_SRS475979_79__d__Archaea___p__Thermoplasmatota___c__Thermoplasmata___o__Methanomassiliicoccales___f__Methanomethylophilaceae___g__UBA71___s__UBA71_sp900767505_	#FFFFFF	NA
GCA_902384455.1_Candidatus_Altiarchaeota_archaeon_LFW-28__d__Archaea___p__Altiarchaeota___c__Altiarchaeia___o__IMC4___f__SCGC-AAA252-I15___g__CABMCB01___s__CABMCB01_sp902384455_	#FFFFFF	NA
GCA_902384555.1_uncultured_DPANN_archaeon_LFW-29__d__Archaea___p__Micrarchaeota___c__Micrarchaeia___o__Anstonellales___f__Anstonellaceae___g__CAIXYX01___s__CAIXYX01_sp902384555_	#FFFFFF	NA
GCA_902384795.1_uncultured_DPANN_archaeon_LFW-121_3__d__Archaea___p__Micrarchaeota___c__Micrarchaeia___o__Gugararchaeales___f__Gugararchaeaceae___g__Gugararchaeum___s__Gugararchaeum_adminiculabundum_	#FFFFFF	NA
GCA_902385155.1_uncultured_DPANN_archaeon_LFW-242_1__d__Archaea___p__Micrarchaeota___c__Micrarchaeia___o__CABMEP01___f__CABMEP01___g__CABMEP01___s__CABMEP01_sp902385155_	#FFFFFF	NA
GCA_902385225.1_uncultured_Diapherotrites_archaeon_LFW-252_2__d__Archaea___p__Iainarchaeota___c__Iainarchaeia___o__Iainarchaeales___f__JAAZKV01___g__JAAZKV01___s__JAAZKV01_sp902385225_	#FFFFFF	NA
GCA_902385625.1_Candidatus_Pacearchaeota_archaeon_LFW-165_1__d__Archaea___p__Nanoarchaeota___c__Nanoarchaeia___o__Pacearchaeales___f__GW2011-AR1___g__CABMGE01___s__CABMGE01_sp902385625_	#FFFFFF	NA
GCA_902385635.1_Candidatus_Pacearchaeota_archaeon_LFW-170_3__d__Archaea___p__Nanoarchaeota___c__Nanoarchaeia___o__Pacearchaeales___f__GW2011-AR1___g__CABMGN01___s__CABMGN01_sp902385635_	#FFFFFF	NA
GCA_902385655.1_Candidatus_Pacearchaeota_archaeon_LFW-170_1__d__Archaea___p__Nanoarchaeota___c__Nanoarchaeia___o__Pacearchaeales___f__GW2011-AR1___g__CABMGO01___s__CABMGO01_sp902385655_	#FFFFFF	NA
GCA_902385765.1_Candidatus_Woesearchaeota_archaeon_LFW-252_3__d__Archaea___p__Nanoarchaeota___c__Nanoarchaeia___o__Woesearchaeales___f__ARS49___g__CABMGU01___s__CABMGU01_sp902385765_	#FFFFFF	NA
GCA_902386025.1_Candidatus_Pacearchaeota_archaeon_LFW-273_1__d__Archaea___p__Nanoarchaeota___c__Nanoarchaeia___o__Pacearchaeales___f__GW2011-AR1___g__RBG-13-33-26___s__RBG-13-33-26_sp902386025_	#FFFFFF	NA
GCA_902386535.1_uncultured_DPANN_archaeon_LFW-281_7__d__Archaea___p__Micrarchaeota___c__Micrarchaeia___o__Burarchaeales___f__Burarchaeaceae___g__Burarchaeum___s__Burarchaeum_australiense_	#FFFFFF	NA
GCA_902511005.1_AG-313-L18__d__Archaea___p__Thermoplasmatota___c__Poseidoniia___o__Poseidoniales___f__Thalassarchaeaceae___g__MGIIb-O2___s__MGIIb-O2_sp902511005_	#FFFFFF	NA
GCA_902511735.1_AG-319-A01__d__Archaea___p__Thermoproteota___c__Nitrososphaeria___o__Nitrososphaerales___f__Nitrosopumilaceae___g__Nitrosopelagicus___s__Nitrosopelagicus_sp902511735_	#FFFFFF	NA
GCA_902512865.1_AG-319-F19__d__Archaea___p__Thermoproteota___c__Nitrososphaeria___o__Nitrososphaerales___f__Nitrosopumilaceae___g__Nitrosopelagicus___s__Nitrosopelagicus_sp902512865_	#FFFFFF	NA
GCA_902514095.1_AG-319-N20__d__Archaea___p__Thermoproteota___c__Nitrososphaeria___o__Nitrososphaerales___f__Nitrosopumilaceae___g__Nitrosopumilus___s__Nitrosopumilus_sp902514095_	#FFFFFF	NA
GCA_902514275.1_AG-319-O22__d__Archaea___p__Thermoproteota___c__Nitrososphaeria___o__Nitrososphaerales___f__Nitrosopumilaceae___g__Nitrosopumilus___s__Nitrosopumilus_sp902514275_	#FFFFFF	NA
GCA_902514485.1_AG-319-P11__d__Archaea___p__Thermoplasmatota___c__Poseidoniia___o__Poseidoniales___f__Thalassarchaeaceae___g__MGIIb-O2___s__MGIIb-O2_sp902514485_	#FFFFFF	NA
GCA_902520595.1_AG-333-I22__d__Archaea___p__Thermoplasmatota___c__Poseidoniia___o__Poseidoniales___f__Poseidoniaceae___g__MGIIa-L1___s__MGIIa-L1_sp902520595_	#FFFFFF	NA
GCA_902529885.1_AG-343-C14__d__Archaea___p__Nanoarchaeota___c__Nanoarchaeia___o__Woesearchaeales___f__GW2011-AR9___g__CABZYC01___s__CABZYC01_sp902529885_	#FFFFFF	NA
GCA_902531985.1_AG-343-J07__d__Archaea___p__Thermoplasmatota___c__Poseidoniia___o__MGIII___f__CG-Epi1___g__CG-Epi1___s__CG-Epi1_sp902531985_	#FFFFFF	NA
GCA_902533295.1_AG-343-N02__d__Archaea___p__Thermoplasmatota___c__Poseidoniia___o__MGIII___f__CG-Epi1___g__CG-Epi1___s__CG-Epi1_sp902533295_	#FFFFFF	NA
GCA_902552015.1_AG-365-G13__d__Archaea___p__Thermoproteota___c__Nitrososphaeria___o__Nitrososphaerales___f__Nitrosopumilaceae___g__Nitrosopelagicus___s__Nitrosopelagicus_sp902552015_	#FFFFFF	NA
GCA_902560445.1_AG-404-A19__d__Archaea___p__Thermoplasmatota___c__Poseidoniia___o__Poseidoniales___f__Thalassarchaeaceae___g__MGIIb-O1___s__MGIIb-O1_sp902560445_	#FFFFFF	NA
GCA_902563095.1_AG-404-K16__d__Archaea___p__Thermoplasmatota___c__Poseidoniia___o__Poseidoniales___f__Poseidoniaceae___g__MGIIa-K1___s__MGIIa-K1_sp902563095_	#FFFFFF	NA
GCA_902566725.1_AG-410-O05__d__Archaea___p__Thermoproteota___c__Nitrososphaeria___o__Nitrososphaerales___f__Nitrosopumilaceae___g__Nitrosopelagicus___s__Nitrosopelagicus_sp902566725_	#FFFFFF	NA
GCA_902573015.1_AG-422-I18__d__Archaea___p__Thermoplasmatota___c__Poseidoniia___o__Poseidoniales___f__Thalassarchaeaceae___g__MGIIb-O3___s__MGIIb-O3_sp902573015_	#FFFFFF	NA
GCA_902573085.1_AG-422-I20__d__Archaea___p__Thermoplasmatota___c__Poseidoniia___o__Poseidoniales___f__Thalassarchaeaceae___g__MGIIb-O3___s__MGIIb-O3_sp902573085_	#FFFFFF	NA
GCA_902573115.1_AG-422-I22__d__Archaea___p__Thermoplasmatota___c__Poseidoniia___o__Poseidoniales___f__Thalassarchaeaceae___g__MGIIb-O3___s__MGIIb-O3_sp902573115_	#FFFFFF	NA
GCA_902578515.1_AG-426-M08__d__Archaea___p__Thermoproteota___c__Nitrososphaeria___o__Nitrososphaerales___f__Nitrosopumilaceae___g__Nitrosopelagicus___s__Nitrosopelagicus_sp902578515_	#FFFFFF	NA
GCA_902590655.1_AG-439-M12__d__Archaea___p__Thermoproteota___c__Nitrososphaeria___o__Nitrososphaerales___f__Nitrosopumilaceae___g__Nitrosopelagicus___s__Nitrosopelagicus_sp902590655_	#FFFFFF	NA
GCA_902593945.1_AG-447-I14__d__Archaea___p__Thermoplasmatota___c__Poseidoniia___o__Poseidoniales___f__Thalassarchaeaceae___g__MGIIb-O2___s__MGIIb-O2_sp902593945_	#FFFFFF	NA
GCA_902601345.1_AG-457-A01__d__Archaea___p__Thermoplasmatota___c__Poseidoniia___o__Poseidoniales___f__Thalassarchaeaceae___g__MGIIb-O3___s__MGIIb-O3_sp902601345_	#FFFFFF	NA
GCA_902605365.1_AG-461-G23__d__Archaea___p__Thermoplasmatota___c__Poseidoniia___o__Poseidoniales___f__Poseidoniaceae___g__MGIIa-K1___s__MGIIa-K1_sp902605365_	#FFFFFF	NA
GCA_902606945.1_AG-464-C04__d__Archaea___p__Thermoproteota___c__Nitrososphaeria___o__Nitrososphaerales___f__Nitrosopumilaceae___g__Nitrosopelagicus___s__Nitrosopelagicus_sp902606945_	#FFFFFF	NA
GCA_902606965.1_AG-464-C10__d__Archaea___p__Thermoproteota___c__Nitrososphaeria___o__Nitrososphaerales___f__Nitrosopumilaceae___g__Nitrosopelagicus___s__Nitrosopelagicus_sp902606965_	#FFFFFF	NA
GCA_902608175.1_AG-464-N14__d__Archaea___p__Thermoproteota___c__Nitrososphaeria___o__Nitrososphaerales___f__Nitrosopumilaceae___g__Nitrosopelagicus___s__Nitrosopelagicus_sp902608175_	#FFFFFF	NA
GCA_902625325.1_AH-287-M04__d__Archaea___p__Thermoplasmatota___c__Poseidoniia___o__Poseidoniales___f__Thalassarchaeaceae___g__MGIIb-O3___s__MGIIb-O3_sp902625325_	#FFFFFF	NA
GCA_902625885.1_AH-287-P07__d__Archaea___p__Thermoplasmatota___c__Poseidoniia___o__Poseidoniales___f__Poseidoniaceae___g__Poseidonia___s__Poseidonia_sp902625885_	#FFFFFF	NA
GCA_902627615.1_AH-321-L02__d__Archaea___p__Thermoplasmatota___c__Poseidoniia___o__MGIII___f__CG-Epi1___g__CG-Epi1___s__CG-Epi1_sp902627615_	#FFFFFF	NA
GCA_902763685.1_Rumen_uncultured_genome_RUG10898__d__Archaea___p__Thermoplasmatota___c__Thermoplasmata___o__Methanomassiliicoccales___f__Methanomethylophilaceae___g__Methanomethylophilus___s__Methanomethylophilus_sp902763685_	#FFFFFF	NA
GCA_902787415.1_Rumen_uncultured_genome_RUG13270__d__Archaea___p__Thermoplasmatota___c__Thermoplasmata___o__Methanomassiliicoccales___f__Methanomethylophilaceae___g__Methanomethylophilus___s__Methanomethylophilus_sp902787415_	#FFFFFF	NA
GCA_902788255.1_Rumen_uncultured_genome_RUG13354__d__Archaea___p__Methanobacteriota___c__Methanobacteria___o__Methanobacteriales___f__Methanobacteriaceae___g__Methanobrevibacter_A___s__Methanobrevibacter_A_sp902788255_	#FFFFFF	NA
GCA_903828655.1_freshwater_MAG_---_AlinenLipids_bin-4003__d__Archaea___p__Nanoarchaeota___c__Nanoarchaeia___o__Pacearchaeales___f__GW2011-AR1___g__CAIKMX01___s__CAIKMX01_sp903828655_	#FFFFFF	NA
GCA_903831045.1_freshwater_MAG_---_MJ-time_bin-4269__d__Archaea___p__Nanoarchaeota___c__Nanoarchaeia___o__Pacearchaeales___f__GW2011-AR1___g__GW2011-AR1___s__GW2011-AR1_sp903831045_	#FFFFFF	NA
GCA_903832205.1_freshwater_MAG_---_AlinenSediments_bin-3077__d__Archaea___p__Micrarchaeota___c__Micrarchaeia___o__CAILAH01___f__CAILAH01___g__CAILAH01___s__CAILAH01_sp903832205_	#FFFFFF	NA
GCA_903842985.1_freshwater_MAG_---_AlinenSediments_bin-2373__d__Archaea___p__Nanoarchaeota___c__Nanoarchaeia___o__Woesearchaeales___f__CAIVOO01___g__CAIMOB01___s__CAIMOB01_sp903842985_	#FFFFFF	NA
GCA_903866625.1_freshwater_MAG_---_LaPlata_bin-1599__d__Archaea___p__Nanoarchaeota___c__Nanoarchaeia___o__Pacearchaeales___f__GW2011-AR1___g__CAIPOI01___s__CAIPOI01_sp903866625_	#FFFFFF	NA
GCA_903873955.1_freshwater_MAG_---_AlinenSediments_bin-4957__d__Archaea___p__Nanoarchaeota___c__Nanoarchaeia___o__Pacearchaeales___f__GW2011-AR1___g__CAIQQL01___s__CAIQQL01_sp903873955_	#FFFFFF	NA
GCA_903891505.1_freshwater_MAG_---_AlinenSediments_bin-1271__d__Archaea___p__Nanoarchaeota___c__Nanoarchaeia___o__Woesearchaeales___f__21-14-0-10-32-9___g__21-14-0-10-32-9___s__21-14-0-10-32-9_sp903891505_	#FFFFFF	NA
GCA_903904885.1_freshwater_MAG_---_AlinenSediments_bin-0934__d__Archaea___p__Nanoarchaeota___c__Nanoarchaeia___o__Woesearchaeales___f__CAIVOO01___g__CAIVED01___s__CAIVED01_sp903904885_	#FFFFFF	NA
GCA_903907555.1_freshwater_MAG_---_AM-sed-core3-D1_bin-502__d__Archaea___p__Nanoarchaeota___c__Nanoarchaeia___o__Woesearchaeales___f__CAIVOO01___g__CAIVOO01___s__CAIVOO01_sp903907555_	#FFFFFF	NA
GCA_903915225.1_freshwater_MAG_---_AlinenSediments_bin-3794__d__Archaea___p__Nanoarchaeota___c__Nanoarchaeia___o__Woesearchaeales___f__B29-G15___g__CAIWSB01___s__CAIWSB01_sp903915225_	#FFFFFF	NA
GCA_905181715.1_FRAM18_bin105__d__Archaea___p__Thermoplasmatota___c__Poseidoniia___o__Poseidoniales___f__Poseidoniaceae___g__MGIIa-K2___s__MGIIa-K2_sp905181715_	#FFFFFF	NA
GCA_905181785.1_FRAM18_bin101__d__Archaea___p__Thermoplasmatota___c__Poseidoniia___o__Poseidoniales___f__Poseidoniaceae___g__MGIIa-L1___s__MGIIa-L1_sp905181785_	#FFFFFF	NA
GCA_905182125.1_FRAM18_bin109__d__Archaea___p__Thermoplasmatota___c__Poseidoniia___o__Poseidoniales___f__Poseidoniaceae___g__MGIIa-L1___s__MGIIa-L1_sp905182125_	#FFFFFF	NA
GCA_905182185.1_FRAM18_bin108__d__Archaea___p__Thermoplasmatota___c__Poseidoniia___o__Poseidoniales___f__Poseidoniaceae___g__MGIIa-L1___s__MGIIa-L1_sp905182185_	#FFFFFF	NA
GCA_905182515.1_FRAM18_bin107__d__Archaea___p__Thermoplasmatota___c__Poseidoniia___o__Poseidoniales___f__Thalassarchaeaceae___g__MGIIb-O3___s__MGIIb-O3_sp905182515_	#FFFFFF	NA
GCA_905182635.1_FRAM18_bin092__d__Archaea___p__Thermoplasmatota___c__Poseidoniia___o__Poseidoniales___f__Poseidoniaceae___g__MGIIa-L1___s__MGIIa-L1_sp905182635_	#FFFFFF	NA
GCA_905182715.1_FRAM18_bin100__d__Archaea___p__Thermoplasmatota___c__Poseidoniia___o__Poseidoniales___f__Poseidoniaceae___g__MGIIa-L1___s__MGIIa-L1_sp905182715_	#FFFFFF	NA
GCA_905182725.1_FRAM18_bin097__d__Archaea___p__Thermoplasmatota___c__Poseidoniia___o__Poseidoniales___f__Poseidoniaceae___g__MGIIa-L1___s__MGIIa-L1_sp905182725_	#FFFFFF	NA
GCA_905187815.1_ERR321628-mag-bin.21__d__Archaea___p__Thermoplasmatota___c__Thermoplasmata___o__Methanomassiliicoccales___f__Methanomethylophilaceae___g__UBA71___s__UBA71_sp905187815_	#FFFFFF	NA
GCA_905202485.1_ERR1305901-mag-bin.41__d__Archaea___p__Thermoplasmatota___c__Thermoplasmata___o__Methanomassiliicoccales___f__Methanomassiliicoccaceae___g__Methanomassiliicoccus_A___s__Methanomassiliicoccus_A_sp905202485_	#FFFFFF	NA
GCA_905203995.1_ERR321597-mag-bin.7__d__Archaea___p__Thermoplasmatota___c__Thermoplasmata___o__Methanomassiliicoccales___f__Methanomassiliicoccaceae___g__Methanomassiliicoccus_A___s__Methanomassiliicoccus_A_sp905203995_	#FFFFFF	NA
GCA_905479565.1_10_20180412_Bin_MAXBIN_028_sub_1__d__Archaea___p__Thermoproteota___c__Nitrososphaeria___o__Nitrososphaerales___f__Nitrosopumilaceae___g__Nitrosopumilus___s__Nitrosopumilus_sp905479565_	#FFFFFF	NA
GCA_905612275.1_RIS-SAG-08__d__Archaea___p__Thermoproteota___c__Nitrososphaeria___o__Nitrososphaerales___f__Nitrosopumilaceae___g__Nitrosopumilus___s__Nitrosopumilus_sp905612275_	#FFFFFF	NA
GCA_905612295.1_RIS-SAG-04__d__Archaea___p__Thermoproteota___c__Nitrososphaeria___o__Nitrososphaerales___f__Nitrosopumilaceae___g__Nitrosopumilus___s__Nitrosopumilus_sp905612295_	#FFFFFF	NA
GCA_905612485.1_RIS-SAG-24__d__Archaea___p__Thermoproteota___c__Nitrososphaeria___o__Nitrososphaerales___f__Nitrosopumilaceae___g__Nitrosopumilus___s__Nitrosopumilus_sp905612485_	#FFFFFF	NA
GCA_905616385.1_RIS-SAG-40__d__Archaea___p__Thermoproteota___c__Nitrososphaeria___o__Nitrososphaerales___f__Nitrosopumilaceae___g__Nitrosopumilus___s__Nitrosopumilus_sp905616385_	#FFFFFF	NA
GCF_000007185.1_ASM718v1__d__Archaea___p__Methanobacteriota_A___c__Methanopyri___o__Methanopyrales___f__Methanopyraceae___g__Methanopyrus___s__Methanopyrus_kandleri_	#FFFFFF	NA
GCF_000008665.1_ASM866v1__d__Archaea___p__Halobacteriota___c__Archaeoglobi___o__Archaeoglobales___f__Archaeoglobaceae___g__Archaeoglobus___s__Archaeoglobus_fulgidus_	#FFFFFF	NA
GCF_000011185.1_ASM1118v1__d__Archaea___p__Thermoplasmatota___c__Thermoplasmata___o__Thermoplasmatales___f__Thermoplasmataceae___g__Thermoplasma___s__Thermoplasma_volcanium_	#FFFFFF	NA
GCF_000018465.1_ASM1846v1__d__Archaea___p__Thermoproteota___c__Nitrososphaeria___o__Nitrososphaerales___f__Nitrosopumilaceae___g__Nitrosopumilus___s__Nitrosopumilus_maritimus_	#FFFFFF	NA
GCF_000022365.1_ASM2236v1__d__Archaea___p__Methanobacteriota_B___c__Thermococci___o__Thermococcales___f__Thermococcaceae___g__Thermococcus___s__Thermococcus_gammatolerans_	#FFFFFF	NA
GCF_000025665.1_ASM2566v1__d__Archaea___p__Thermoplasmatota___c__Thermoplasmata___o__Aciduliprofundales___f__Aciduliprofundaceae___g__Aciduliprofundum___s__Aciduliprofundum_boonei_	#FFFFFF	NA
GCF_000152265.2_ASM15226v2__d__Archaea___p__Thermoplasmatota___c__Thermoplasmata___o__Thermoplasmatales___f__Thermoplasmataceae___g__Ferroplasma___s__Ferroplasma_acidarmanus_	#FFFFFF	NA
GCF_000195915.1_ASM19591v1__d__Archaea___p__Thermoplasmatota___c__Thermoplasmata___o__Thermoplasmatales___f__Thermoplasmataceae___g__Thermoplasma___s__Thermoplasma_acidophilum_	#FFFFFF	NA
GCF_000220175.1_ASM22017v1__d__Archaea___p__Thermoproteota___c__Nitrososphaeria___o__Nitrososphaerales___f__Nitrosopumilaceae___g__Nitrosarchaeum___s__Nitrosarchaeum_koreense_	#FFFFFF	NA
GCF_000242875.2_ASM24287v3__d__Archaea___p__Thermoproteota___c__Nitrososphaeria___o__Nitrososphaerales___f__Nitrosopumilaceae___g__Nitrosopumilus___s__Nitrosopumilus_salaria_	#FFFFFF	NA
GCF_000251105.1_ASM25110v1__d__Archaea___p__Halobacteriota___c__Methanocellia___o__Methanocellales___f__Methanocellaceae___g__Methanocella___s__Methanocella_conradii_	#FFFFFF	NA
GCF_000299365.1_ASM29936v1__d__Archaea___p__Thermoproteota___c__Nitrososphaeria___o__Nitrososphaerales___f__Nitrosopumilaceae___g__Nitrosopumilus___s__Nitrosopumilus_koreensis_	#FFFFFF	NA
GCF_000299395.1_ASM29939v1__d__Archaea___p__Thermoproteota___c__Nitrososphaeria___o__Nitrososphaerales___f__Nitrosopumilaceae___g__Nitrosopumilus___s__Nitrosopumilus_sediminis_	#FFFFFF	NA
GCF_000300255.2_ASM30025v2__d__Archaea___p__Thermoplasmatota___c__Thermoplasmata___o__Methanomassiliicoccales___f__Methanomethylophilaceae___g__Methanomethylophilus___s__Methanomethylophilus_alvus_	#FFFFFF	NA
GCF_000308215.1_ASM30821v1__d__Archaea___p__Thermoplasmatota___c__Thermoplasmata___o__Methanomassiliicoccales___f__Methanomassiliicoccaceae___g__Methanomassiliicoccus___s__Methanomassiliicoccus_luminyensis_	#FFFFFF	NA
GCF_000327505.1_ASM32750v1__d__Archaea___p__Thermoplasmatota___c__Thermoplasmata___o__Aciduliprofundales___f__Aciduliprofundaceae___g__Aciduliprofundum___s__Aciduliprofundum_sp000327505_	#FFFFFF	NA
GCF_000376965.1_ASM37696v1__d__Archaea___p__Methanobacteriota_A___c__Methanococci___o__Methanococcales___f__Methanococcaceae___g__Methanothermococcus___s__Methanothermococcus_thermolithotrophicus_	#FFFFFF	NA
GCF_000404225.1_ASM40422v1__d__Archaea___p__Thermoplasmatota___c__Thermoplasmata___o__Methanomassiliicoccales___f__Methanomassiliicoccaceae___g__Methanomassiliicoccus_A___s__Methanomassiliicoccus_A_intestinalis_	#FFFFFF	NA
GCF_000517625.1_ASM51762v1__d__Archaea___p__Halobacteriota___c__Halobacteria___o__Halobacteriales___f__Natrialbaceae___g__Halostagnicola___s__Halostagnicola_larsenii_	#FFFFFF	NA
GCF_000685395.1_NKMY2__d__Archaea___p__Thermoproteota___c__Nitrososphaeria___o__Nitrososphaerales___f__Nitrosopumilaceae___g__Nitrosotenuis___s__Nitrosotenuis_chungbukensis_	#FFFFFF	NA
GCF_000711905.1_ASM71190v1__d__Archaea___p__Halobacteriota___c__Methanosarcinia___o__Methanosarcinales_A___f__Methermicoccaceae___g__Methermicoccus___s__Methermicoccus_shengliensis_	#FFFFFF	NA
GCF_000723185.1_APF_1883_PRJEB4650__d__Archaea___p__Thermoproteota___c__Nitrososphaeria___o__Nitrososphaerales___f__Nitrosopumilaceae___g__Nitrosotenuis___s__Nitrosotenuis_uzonensis_	#FFFFFF	NA
GCF_000800805.1_ASM80080v1__d__Archaea___p__Thermoplasmatota___c__Thermoplasmata___o__Methanomassiliicoccales___f__Methanomethylophilaceae___g__Methanoplasma___s__Methanoplasma_termitum_	#FFFFFF	NA
GCF_000812185.1_ASM81218v1__d__Archaea___p__Thermoproteota___c__Nitrososphaeria___o__Nitrososphaerales___f__Nitrosopumilaceae___g__Nitrosopelagicus___s__Nitrosopelagicus_brevis_	#FFFFFF	NA
GCF_000875775.1_ASM87577v1__d__Archaea___p__Thermoproteota___c__Nitrososphaeria___o__Nitrososphaerales___f__Nitrosopumilaceae___g__Nitrosopumilus___s__Nitrosopumilus_piranensis_	#FFFFFF	NA
GCF_000955905.1_ASM95590v3__d__Archaea___p__Thermoproteota___c__Nitrososphaeria___o__Nitrososphaerales___f__Nitrosopumilaceae___g__Nitrosotenuis___s__Nitrosotenuis_cloacae_	#FFFFFF	NA
GCF_000956175.1_ASM95617v1__d__Archaea___p__Thermoproteota___c__Nitrososphaeria___o__Nitrososphaerales___f__Nitrosopumilaceae___g__Nitrosopumilus___s__Nitrosopumilus_adriaticus_	#FFFFFF	NA
GCF_000970325.1_ASM97032v1__d__Archaea___p__Halobacteriota___c__Methanosarcinia___o__Methanosarcinales___f__Methanosarcinaceae___g__Methanococcoides___s__Methanococcoides_methylutens_A_	#FFFFFF	NA
GCF_001316105.1_ASM131610v1__d__Archaea___p__Thermoplasmatota___c__Thermoplasmata___o__Thermoplasmatales___f__Thermoplasmataceae___g__Thermogymnomonas___s__Thermogymnomonas_acidicola_	#FFFFFF	NA
GCF_001402945.1_ASM140294v1__d__Archaea___p__Thermoplasmatota___c__Thermoplasmata___o__Thermoplasmatales___f__Thermoplasmataceae___g__Acidiplasma___s__Acidiplasma_aeolicum_	#FFFFFF	NA
GCF_001481295.1_ASM148129v1__d__Archaea___p__Thermoplasmatota___c__Thermoplasmata___o__Methanomassiliicoccales___f__Methanomethylophilaceae___g__Methanomethylophilus___s__Methanomethylophilus_sp001481295_	#FFFFFF	NA
GCF_001541925.1_ASM154192v1__d__Archaea___p__Thermoproteota___c__Nitrososphaeria___o__Nitrososphaerales___f__Nitrosopumilaceae___g__Nitrosopumilus___s__Nitrosopumilus_sp001541925_	#FFFFFF	NA
GCF_002078355.1_ASM207835v1__d__Archaea___p__Thermoplasmatota___c__Thermoplasmata___o__Thermoplasmatales___f__Thermoplasmataceae___g__Ferroplasma___s__Ferroplasma_acidiphilum_	#FFFFFF	NA
GCF_002156965.1_ASM215696v1__d__Archaea___p__Thermoproteota___c__Nitrososphaeria___o__Nitrososphaerales___f__Nitrosopumilaceae___g__Nitrosopumilus___s__Nitrosopumilus_catalinensis_	#FFFFFF	NA
GCF_002214165.1_ASM221416v1__d__Archaea___p__Micrarchaeota___c__Micrarchaeia___o__Micrarchaeales___f__Micrarchaeaceae___g__Mancarchaeum___s__Mancarchaeum_acidiphilum_	#FFFFFF	NA
GCF_002787055.1_ASM278705v1__d__Archaea___p__Thermoproteota___c__Nitrososphaeria___o__Nitrososphaerales___f__Nitrosopumilaceae___g__Nitrosotenuis___s__Nitrosotenuis_aquarius_	#FFFFFF	NA
GCF_003175215.1_ASM317521v1__d__Archaea___p__Thermoproteota___c__Nitrososphaeria___o__Nitrososphaerales___f__Nitrosopumilaceae___g__Nitrosopumilus___s__Nitrosopumilus_sp003175215_	#FFFFFF	NA
GCF_003205235.1_ASM320523v1__d__Archaea___p__Thermoplasmatota___c__Thermoplasmata___o__Thermoplasmatales___f__Thermoplasmataceae___g__Thermoplasma___s__Thermoplasma_sp003205235_	#FFFFFF	NA
GCF_006740685.1_ASM674068v1__d__Archaea___p__Thermoproteota___c__Nitrososphaeria___o__Nitrososphaerales___f__Nitrosopumilaceae___g__Nitrosopumilus___s__Nitrosopumilus_sp006740685_	#FFFFFF	NA
GCF_011319465.1_ASM1131946v1__d__Archaea___p__Thermoproteota___c__Nitrososphaeria___o__Nitrososphaerales___f__Nitrosopumilaceae___g__Nitrosotalea___s__Nitrosotalea_sp011319465_	#FFFFFF	NA
GCF_011319475.1_ASM1131947v1__d__Archaea___p__Thermoproteota___c__Nitrososphaeria___o__Nitrososphaerales___f__Nitrosopumilaceae___g__Nitrosotalea___s__Nitrosotalea_sp011319475_	#FFFFFF	NA
GCF_013340765.1_NAS2_1.0__d__Archaea___p__Thermoproteota___c__Nitrososphaeria___o__Conexivisphaerales___f__Conexivisphaeraceae___g__Conexivisphaera___s__Conexivisphaera_calida_	#FFFFFF	NA
GCF_013407145.1_ASM1340714v1__d__Archaea___p__Thermoproteota___c__Nitrososphaeria___o__Nitrososphaerales___f__Nitrosopumilaceae___g__Nitrosopumilus___s__Nitrosopumilus_cobalaminigenes_	#FFFFFF	NA
GCF_013407165.1_ASM1340716v1__d__Archaea___p__Thermoproteota___c__Nitrososphaeria___o__Nitrososphaerales___f__Nitrosopumilaceae___g__Nitrosopumilus___s__Nitrosopumilus_oxyclinae_	#FFFFFF	NA
GCF_013407185.1_ASM1340718v1__d__Archaea___p__Thermoproteota___c__Nitrososphaeria___o__Nitrososphaerales___f__Nitrosopumilaceae___g__Nitrosopumilus___s__Nitrosopumilus_ureiphilus_	#FFFFFF	NA
GCF_013407275.1_ASM1340727v1__d__Archaea___p__Thermoproteota___c__Nitrososphaeria___o__Nitrososphaerales___f__Nitrosopumilaceae___g__Nitrosotenuis___s__Nitrosotenuis_sp013407275_	#FFFFFF	NA
GCF_014078525.1_ASM1407852v1__d__Archaea___p__Thermoproteota___c__Nitrososphaeria___o__Nitrososphaerales___f__Nitrosopumilaceae___g__Nitrosopumilus___s__Nitrosopumilus_sp014078525_	#FFFFFF	NA
GCF_014078545.1_ASM1407854v1__d__Archaea___p__Thermoproteota___c__Nitrososphaeria___o__Nitrososphaerales___f__Nitrosopumilaceae___g__PXYB01___s__PXYB01_sp014078545_	#FFFFFF	NA
GCF_018128925.1_ASM1812892v1__d__Archaea___p__Thermoproteota___c__Nitrososphaeria___o__Nitrososphaerales___f__Nitrosopumilaceae___g__Nitrosarchaeum_A___s__Nitrosarchaeum_A_sp018128925_	#FFFFFF	NA
GCF_900083515.1_ASM90008351v1__d__Archaea___p__Thermoplasmatota___c__Thermoplasmata___o__Thermoplasmatales___f__Thermoplasmataceae___g__Cuniculiplasma___s__Cuniculiplasma_divulgatum_	#FFFFFF	NA
GCF_900143675.1_Candidatus_Nitrosotalea_sinensis_Nd2_whole_genome__d__Archaea___p__Thermoproteota___c__Nitrososphaeria___o__Nitrososphaerales___f__Nitrosopumilaceae___g__Nitrosotalea___s__Nitrosotalea_sinensis_	#FFFFFF	NA
GCF_900167955.1_ASM90016795v1__d__Archaea___p__Thermoproteota___c__Nitrososphaeria___o__Nitrososphaerales___f__Nitrosopumilaceae___g__Nitrosotalea___s__Nitrosotalea_bavarica_	#FFFFFF	NA
GCF_900176435.1_IMG-taxon_2579779151_annotated_assembly__d__Archaea___p__Thermoplasmatota___c__Thermoplasmata___o__Thermoplasmatales___f__Thermoplasmataceae___g__Picrophilus___s__Picrophilus_oshimae_	#FFFFFF	NA
GCF_900177045.1_Candidatus_Nitrosotalea_koreensis_CS_whole_genome__d__Archaea___p__Thermoproteota___c__Nitrososphaeria___o__Nitrososphaerales___f__Nitrosopumilaceae___g__Nitrosotalea___s__Nitrosotalea_okcheonensis_	#FFFFFF	NA
sample_BlackSea1.CONCOCT.107.fa_sub	#1b9e77ff	TRUE
sample_BlackSea1.CONCOCT.7.fa	#1b9e77ff	TRUE
sample_BlackSea1.MaxBin2_40markers.001.fasta	#1b9e77ff	TRUE
sample_BlackSea1.MaxBin2_40markers.102.fasta_sub	#1b9e77ff	TRUE
sample_BlackSea1.MetaBAT2.127.fa_sub	#1b9e77ff	TRUE
sample_BlackSea1.MetaBAT2.198.fa_sub	#1b9e77ff	TRUE
sample_BlackSea1.MetaBAT2.450.fa	#1b9e77ff	TRUE
sample_BlackSea1.MetaBAT2.480.fa_sub	#1b9e77ff	TRUE
sample_BlackSea10.CONCOCT.13.fa_sub	#1b9e77ff	TRUE
sample_BlackSea10.CONCOCT.235.fa	#1b9e77ff	TRUE
sample_BlackSea10.MaxBin2_40markers.177.fasta_sub	#1b9e77ff	TRUE
sample_BlackSea10.MaxBin2_40markers.442.fasta_sub	#1b9e77ff	TRUE
sample_BlackSea10.MaxBin2_40markers.523.fasta	#1b9e77ff	TRUE
sample_BlackSea10.MetaBAT2.202.fa	#1b9e77ff	TRUE
sample_BlackSea10.MetaBAT2.210.fa_sub	#1b9e77ff	TRUE
sample_BlackSea10.MetaBAT2.404.fa	#1b9e77ff	TRUE
sample_BlackSea10.MetaBAT2.481.fa	#1b9e77ff	TRUE
sample_BlackSea10.MetaBAT2.494.fa	#1b9e77ff	TRUE
sample_BlackSea10.MetaBAT2.64.fa_sub	#1b9e77ff	TRUE
sample_BlackSea10.MetaBAT2.694.fa	#1b9e77ff	TRUE
sample_BlackSea10.MetaBAT2.724.fa	#1b9e77ff	TRUE
sample_BlackSea11.CONCOCT.295.fa	#1b9e77ff	TRUE
sample_BlackSea11.CONCOCT.79.fa	#1b9e77ff	TRUE
sample_BlackSea11.MaxBin2_40markers.192.fasta_sub	#1b9e77ff	TRUE
sample_BlackSea11.MaxBin2_40markers.227.fasta_sub	#1b9e77ff	TRUE
sample_BlackSea11.MaxBin2_40markers.265.fasta_sub	#1b9e77ff	TRUE
sample_BlackSea11.MaxBin2_40markers.322.fasta	#1b9e77ff	TRUE
sample_BlackSea11.MaxBin2_40markers.487.fasta_sub	#1b9e77ff	TRUE
sample_BlackSea11.MaxBin2_40markers.604.fasta_sub	#1b9e77ff	TRUE
sample_BlackSea11.MetaBAT2.118.fa_sub	#1b9e77ff	TRUE
sample_BlackSea11.MetaBAT2.127.fa_sub	#1b9e77ff	TRUE
sample_BlackSea11.MetaBAT2.156.fa	#1b9e77ff	TRUE
sample_BlackSea11.MetaBAT2.157.fa	#1b9e77ff	TRUE
sample_BlackSea11.MetaBAT2.264.fa	#1b9e77ff	TRUE
sample_BlackSea11.MetaBAT2.268.fa	#1b9e77ff	TRUE
sample_BlackSea11.MetaBAT2.286.fa_sub	#1b9e77ff	TRUE
sample_BlackSea11.MetaBAT2.290.fa	#1b9e77ff	TRUE
sample_BlackSea11.MetaBAT2.297.fa_sub	#1b9e77ff	TRUE
sample_BlackSea11.MetaBAT2.313.fa	#1b9e77ff	TRUE
sample_BlackSea11.MetaBAT2.318.fa	#1b9e77ff	TRUE
sample_BlackSea11.MetaBAT2.364.fa	#1b9e77ff	TRUE
sample_BlackSea11.MetaBAT2.380.fa	#1b9e77ff	TRUE
sample_BlackSea11.MetaBAT2.396.fa	#1b9e77ff	TRUE
sample_BlackSea11.MetaBAT2.402.fa	#1b9e77ff	TRUE
sample_BlackSea11.MetaBAT2.58.fa	#1b9e77ff	TRUE
sample_BlackSea11.MetaBAT2.609.fa	#1b9e77ff	TRUE
sample_BlackSea11.MetaBAT2.657.fa	#1b9e77ff	TRUE
sample_BlackSea11.MetaBAT2.7.fa	#1b9e77ff	TRUE
sample_BlackSea11.MetaBAT2.856.fa	#1b9e77ff	TRUE
sample_BlackSea12.CONCOCT.103.fa_sub	#1b9e77ff	TRUE
sample_BlackSea12.CONCOCT.296.fa	#1b9e77ff	TRUE
sample_BlackSea12.CONCOCT.316.fa_sub	#1b9e77ff	TRUE
sample_BlackSea12.MaxBin2_40markers.188.fasta_sub	#1b9e77ff	TRUE
sample_BlackSea12.MaxBin2_40markers.271.fasta_sub	#1b9e77ff	TRUE
sample_BlackSea12.MaxBin2_40markers.374.fasta_sub	#1b9e77ff	TRUE
sample_BlackSea12.MaxBin2_40markers.466.fasta	#1b9e77ff	TRUE
sample_BlackSea12.MetaBAT2.153.fa	#1b9e77ff	TRUE
sample_BlackSea12.MetaBAT2.227.fa_sub	#1b9e77ff	TRUE
sample_BlackSea12.MetaBAT2.254.fa	#1b9e77ff	TRUE
sample_BlackSea12.MetaBAT2.350.fa	#1b9e77ff	TRUE
sample_BlackSea12.MetaBAT2.364.fa_sub	#1b9e77ff	TRUE
sample_BlackSea12.MetaBAT2.408.fa_sub	#1b9e77ff	TRUE
sample_BlackSea12.MetaBAT2.421.fa_sub	#1b9e77ff	TRUE
sample_BlackSea12.MetaBAT2.436.fa_sub	#1b9e77ff	TRUE
sample_BlackSea12.MetaBAT2.460.fa_sub	#1b9e77ff	TRUE
sample_BlackSea12.MetaBAT2.562.fa	#1b9e77ff	TRUE
sample_BlackSea12.MetaBAT2.564.fa	#1b9e77ff	TRUE
sample_BlackSea12.MetaBAT2.660.fa	#1b9e77ff	TRUE
sample_BlackSea12.MetaBAT2.93.fa	#1b9e77ff	TRUE
sample_BlackSea13.CONCOCT.112.fa_sub	#1b9e77ff	TRUE
sample_BlackSea13.CONCOCT.15.fa_sub	#1b9e77ff	TRUE
sample_BlackSea13.CONCOCT.229.fa_sub	#1b9e77ff	TRUE
sample_BlackSea13.CONCOCT.283.fa_sub	#1b9e77ff	TRUE
sample_BlackSea13.CONCOCT.354.fa_sub	#1b9e77ff	TRUE
sample_BlackSea13.CONCOCT.49.fa_sub	#1b9e77ff	TRUE
sample_BlackSea13.MaxBin2_40markers.091.fasta	#1b9e77ff	TRUE
sample_BlackSea13.MaxBin2_40markers.162.fasta	#1b9e77ff	TRUE
sample_BlackSea13.MaxBin2_40markers.227.fasta_sub	#1b9e77ff	TRUE
sample_BlackSea13.MaxBin2_40markers.445.fasta	#1b9e77ff	TRUE
sample_BlackSea13.MetaBAT2.106.fa	#1b9e77ff	TRUE
sample_BlackSea13.MetaBAT2.11.fa	#1b9e77ff	TRUE
sample_BlackSea13.MetaBAT2.252.fa	#1b9e77ff	TRUE
sample_BlackSea13.MetaBAT2.29.fa	#1b9e77ff	TRUE
sample_BlackSea13.MetaBAT2.476.fa	#1b9e77ff	TRUE
sample_BlackSea13.MetaBAT2.518.fa_sub	#1b9e77ff	TRUE
sample_BlackSea13.MetaBAT2.570.fa	#1b9e77ff	TRUE
sample_BlackSea13.MetaBAT2.591.fa_sub	#1b9e77ff	TRUE
sample_BlackSea14.CONCOCT.226.fa	#1b9e77ff	TRUE
sample_BlackSea14.CONCOCT.23.fa_sub	#1b9e77ff	TRUE
sample_BlackSea14.CONCOCT.25.fa	#1b9e77ff	TRUE
sample_BlackSea14.CONCOCT.315.fa_sub	#1b9e77ff	TRUE
sample_BlackSea14.CONCOCT.56.fa_sub	#1b9e77ff	TRUE
sample_BlackSea14.CONCOCT.96.fa	#1b9e77ff	TRUE
sample_BlackSea14.MaxBin2_40markers.332.fasta	#1b9e77ff	TRUE
sample_BlackSea14.MetaBAT2.215.fa	#1b9e77ff	TRUE
sample_BlackSea14.MetaBAT2.271.fa	#1b9e77ff	TRUE
sample_BlackSea14.MetaBAT2.381.fa	#1b9e77ff	TRUE
sample_BlackSea14.MetaBAT2.79.fa	#1b9e77ff	TRUE
sample_BlackSea15.CONCOCT.110.fa_sub	#1b9e77ff	TRUE
sample_BlackSea15.CONCOCT.280.fa	#1b9e77ff	TRUE
sample_BlackSea15.CONCOCT.318.fa_sub	#1b9e77ff	TRUE
sample_BlackSea15.MaxBin2_40markers.123.fasta_sub	#1b9e77ff	TRUE
sample_BlackSea15.MaxBin2_40markers.221.fasta	#1b9e77ff	TRUE
sample_BlackSea15.MaxBin2_40markers.255.fasta_sub	#1b9e77ff	TRUE
sample_BlackSea15.MaxBin2_40markers.329.fasta_sub	#1b9e77ff	TRUE
sample_BlackSea15.MaxBin2_40markers.475.fasta	#1b9e77ff	TRUE
sample_BlackSea15.MaxBin2_40markers.543.fasta	#1b9e77ff	TRUE
sample_BlackSea15.MaxBin2_40markers.564.fasta_sub	#1b9e77ff	TRUE
sample_BlackSea15.MaxBin2_40markers.634.fasta	#1b9e77ff	TRUE
sample_BlackSea15.MaxBin2_40markers.670.fasta	#1b9e77ff	TRUE
sample_BlackSea15.MetaBAT2.120.fa	#1b9e77ff	TRUE
sample_BlackSea15.MetaBAT2.179.fa	#1b9e77ff	TRUE
sample_BlackSea15.MetaBAT2.196.fa_sub	#1b9e77ff	TRUE
sample_BlackSea15.MetaBAT2.213.fa	#1b9e77ff	TRUE
sample_BlackSea15.MetaBAT2.254.fa_sub	#1b9e77ff	TRUE
sample_BlackSea15.MetaBAT2.31.fa	#1b9e77ff	TRUE
sample_BlackSea15.MetaBAT2.319.fa	#1b9e77ff	TRUE
sample_BlackSea15.MetaBAT2.34.fa_sub	#1b9e77ff	TRUE
sample_BlackSea15.MetaBAT2.342.fa	#1b9e77ff	TRUE
sample_BlackSea15.MetaBAT2.361.fa	#1b9e77ff	TRUE
sample_BlackSea15.MetaBAT2.370.fa	#1b9e77ff	TRUE
sample_BlackSea15.MetaBAT2.414.fa	#1b9e77ff	TRUE
sample_BlackSea15.MetaBAT2.433.fa	#1b9e77ff	TRUE
sample_BlackSea15.MetaBAT2.472.fa	#1b9e77ff	TRUE
sample_BlackSea15.MetaBAT2.502.fa	#1b9e77ff	TRUE
sample_BlackSea15.MetaBAT2.524.fa_sub	#1b9e77ff	TRUE
sample_BlackSea15.MetaBAT2.547.fa	#1b9e77ff	TRUE
sample_BlackSea15.MetaBAT2.59.fa	#1b9e77ff	TRUE
sample_BlackSea15.MetaBAT2.623.fa	#1b9e77ff	TRUE
sample_BlackSea15.MetaBAT2.627.fa	#1b9e77ff	TRUE
sample_BlackSea15.MetaBAT2.642.fa_sub	#1b9e77ff	TRUE
sample_BlackSea15.MetaBAT2.657.fa	#1b9e77ff	TRUE
sample_BlackSea15.MetaBAT2.717.fa	#1b9e77ff	TRUE
sample_BlackSea15.MetaBAT2.720.fa	#1b9e77ff	TRUE
sample_BlackSea15.MetaBAT2.762.fa_sub	#1b9e77ff	TRUE
sample_BlackSea2.CONCOCT.283.fa_sub	#1b9e77ff	TRUE
sample_BlackSea2.CONCOCT.90.fa	#1b9e77ff	TRUE
sample_BlackSea2.MaxBin2_40markers.172.fasta	#1b9e77ff	TRUE
sample_BlackSea2.MetaBAT2.253.fa	#1b9e77ff	TRUE
sample_BlackSea2.MetaBAT2.48.fa_sub	#1b9e77ff	TRUE
sample_BlackSea2.MetaBAT2.501.fa	#1b9e77ff	TRUE
sample_BlackSea2.MetaBAT2.60.fa	#1b9e77ff	TRUE
sample_BlackSea2.MetaBAT2.651.fa	#1b9e77ff	TRUE
sample_BlackSea3.CONCOCT.185.fa_sub	#1b9e77ff	TRUE
sample_BlackSea3.MaxBin2_40markers.291.fasta	#1b9e77ff	TRUE
sample_BlackSea3.MaxBin2_40markers.324.fasta_sub	#1b9e77ff	TRUE
sample_BlackSea3.MetaBAT2.102.fa	#1b9e77ff	TRUE
sample_BlackSea3.MetaBAT2.142.fa	#1b9e77ff	TRUE
sample_BlackSea3.MetaBAT2.207.fa_sub	#1b9e77ff	TRUE
sample_BlackSea3.MetaBAT2.320.fa	#1b9e77ff	TRUE
sample_BlackSea3.MetaBAT2.33.fa	#1b9e77ff	TRUE
sample_BlackSea3.MetaBAT2.336.fa	#1b9e77ff	TRUE
sample_BlackSea3.MetaBAT2.385.fa	#1b9e77ff	TRUE
sample_BlackSea3.MetaBAT2.449.fa	#1b9e77ff	TRUE
sample_BlackSea3.MetaBAT2.590.fa	#1b9e77ff	TRUE
sample_BlackSea3.MetaBAT2.599.fa	#1b9e77ff	TRUE
sample_BlackSea3.MetaBAT2.762.fa	#1b9e77ff	TRUE
sample_BlackSea3.MetaBAT2.820.fa	#1b9e77ff	TRUE
sample_BlackSea4.CONCOCT.341.fa_sub	#1b9e77ff	TRUE
sample_BlackSea4.MetaBAT2.201.fa	#1b9e77ff	TRUE
sample_BlackSea4.MetaBAT2.250.fa_sub	#1b9e77ff	TRUE
sample_BlackSea4.MetaBAT2.277.fa	#1b9e77ff	TRUE
sample_BlackSea4.MetaBAT2.285.fa	#1b9e77ff	TRUE
sample_BlackSea4.MetaBAT2.295.fa	#1b9e77ff	TRUE
sample_BlackSea4.MetaBAT2.33.fa_sub	#1b9e77ff	TRUE
sample_BlackSea4.MetaBAT2.429.fa	#1b9e77ff	TRUE
sample_BlackSea4.MetaBAT2.580.fa	#1b9e77ff	TRUE
sample_BlackSea5.CONCOCT.162.fa_sub	#1b9e77ff	TRUE
sample_BlackSea5.MaxBin2_40markers.185.fasta_sub	#1b9e77ff	TRUE
sample_BlackSea5.MaxBin2_40markers.355.fasta_sub	#1b9e77ff	TRUE
sample_BlackSea5.MaxBin2_40markers.435.fasta_sub	#1b9e77ff	TRUE
sample_BlackSea5.MetaBAT2.194.fa	#1b9e77ff	TRUE
sample_BlackSea5.MetaBAT2.335.fa	#1b9e77ff	TRUE
sample_BlackSea5.MetaBAT2.458.fa_sub	#1b9e77ff	TRUE
sample_BlackSea5.MetaBAT2.60.fa	#1b9e77ff	TRUE
sample_BlackSea5.MetaBAT2.651.fa	#1b9e77ff	TRUE
sample_BlackSea6.MaxBin2_40markers.142.fasta_sub	#1b9e77ff	TRUE
sample_BlackSea6.MetaBAT2.56.fa	#1b9e77ff	TRUE
sample_BlackSea6.MetaBAT2.600.fa	#1b9e77ff	TRUE
sample_BlackSea6.MetaBAT2.703.fa_sub	#1b9e77ff	TRUE
sample_BlackSea7.CONCOCT.173.fa_sub	#1b9e77ff	TRUE
sample_BlackSea7.MaxBin2_40markers.238.fasta_sub	#1b9e77ff	TRUE
sample_BlackSea7.MaxBin2_40markers.489.fasta_sub	#1b9e77ff	TRUE
sample_BlackSea7.MetaBAT2.121.fa	#1b9e77ff	TRUE
sample_BlackSea7.MetaBAT2.153.fa	#1b9e77ff	TRUE
sample_BlackSea7.MetaBAT2.201.fa_sub	#1b9e77ff	TRUE
sample_BlackSea7.MetaBAT2.327.fa	#1b9e77ff	TRUE
sample_BlackSea7.MetaBAT2.443.fa	#1b9e77ff	TRUE
sample_BlackSea7.MetaBAT2.611.fa_sub	#1b9e77ff	TRUE
sample_BlackSea7.MetaBAT2.660.fa_sub	#1b9e77ff	TRUE
sample_BlackSea7.MetaBAT2.683.fa_sub	#1b9e77ff	TRUE
sample_BlackSea7.MetaBAT2.694.fa	#1b9e77ff	TRUE
sample_BlackSea7.MetaBAT2.703.fa	#1b9e77ff	TRUE
sample_BlackSea7.MetaBAT2.711.fa_sub	#1b9e77ff	TRUE
sample_BlackSea7.MetaBAT2.736.fa	#1b9e77ff	TRUE
sample_BlackSea8.CONCOCT.191.fa_sub	#1b9e77ff	TRUE
sample_BlackSea8.CONCOCT.288.fa_sub	#1b9e77ff	TRUE
sample_BlackSea8.MetaBAT2.115.fa	#1b9e77ff	TRUE
sample_BlackSea8.MetaBAT2.378.fa	#1b9e77ff	TRUE
sample_BlackSea8.MetaBAT2.545.fa	#1b9e77ff	TRUE
sample_BlackSea8.MetaBAT2.566.fa	#1b9e77ff	TRUE
sample_BlackSea8.MetaBAT2.99.fa	#1b9e77ff	TRUE
sample_BlackSea9.CONCOCT.242.fa	#1b9e77ff	TRUE
sample_BlackSea9.CONCOCT.284.fa_sub	#1b9e77ff	TRUE
sample_BlackSea9.MaxBin2_40markers.068.fasta	#1b9e77ff	TRUE
sample_BlackSea9.MetaBAT2.19.fa	#1b9e77ff	TRUE
sample_BlackSea9.MetaBAT2.285.fa	#1b9e77ff	TRUE
sample_BlackSea9.MetaBAT2.78.fa	#1b9e77ff	TRUE
